# Supplementary material for: Variant phasing and haplotypic expression from long-read sequencing in maize
Source: Commun Biol. 2020 Feb 18;3:78. doi: 10.1038/s42003-020-0805-8 (PMC7028979; doi:10.1038/s42003-020-0805-8)
Supplement: Supplementary file 3 — Supplementary Data 1 [file 42003_2020_805_MOESM3_ESM.xlsx]

## Sheet: embryo
RefGen_V4 gene	PacBio locus	phase0	phase1	EM1_p0	EM1_p1	EM2_p0	EM2_p1	EM3_p0	EM3_p1	EM4_p0	EM4_p1
Zm00001d043879	PB.10007_size79	CTAAACTCATGACACCC	GCGGGTGTGCAGTGTAT	2	0	0	3	1	1	1	1
Zm00001d043905	PB.10017_size92	CAGGG	GGCTT	6	0	0	3	3	2	1	1
Zm00001d043907	PB.10019_size158	GG	CA	24	0	0	19	5	5	5	5
Zm00001d043909	PB.10020_size351	TGGTTGAGCAAGC	CCACCAGATTTAT	67	0	0	22	26	15	39	43
Zm00001d043911	PB.10021_size77	ATGT	GCTC	1	0	0	1	2	2	0	0
Zm00001d043914	PB.10023_size286	CCAGACAACGCGCGCAACATCACAAATCTTGCCATACAGG	TAGCGTCTTATAAAAGGTGCTGTGGGGTAGTGTGCGAGAA	51	2	0	27	11	11	14	18
Zm00001d043922	PB.10025_size155	AATGACGTCGGACGCTCGTGGATC	GCGCGTCAGACCTATGTCCAAGCT	13	0	0	52	13	14	16	15
Zm00001d043927	PB.10027_size136	ATCCACAC	GCTTCTGT	13	0	0	7	12	7	14	13
Zm00001d043929	PB.10028_size160	GGT	ACG	0	0	0	0	0	0	0	1
Zm00001d043942	PB.10033_size247	ACCCACGCTT	GTGTCTTGCA	17	0	0	16	11	10	4	6
Zm00001d043948	PB.10037_size50	CATCAAC	GTCGGGA	5	0	0	3	1	0	1	2
Zm00001d043954	PB.10039_size108	C	G	1	0	0	8	6	5	3	2
Zm00001d043955	PB.10040_size787	GGCAGT	ACTGAC	87	0	3	88	36	31	47	37
Zm00001d043959	PB.10041_size62	CTAATCTCTTTCCCTTCATGGAAG	TAGGGGCTCCGGTTGCTCGATGGA	3	0	0	3	1	3	2	1
Zm00001d043962	PB.10042_size209	TTTAGTTCTC	GCCGACGGCA	9	0	0	13	3	10	14	18
Zm00001d043971	PB.10045_size157	CTCGCAGGATAGGCTGTGAG	TCGCTGACCCCCATCACAGT	23	0	0	1	14	4	12	9
Zm00001d043986	PB.10053_size1694	GGCTCCTCGGCACATTGGGCTCGA	ATTGTGCAACTGTGCCAAATATAG	231	1	0	177	94	64	129	153
Zm00001d043989	PB.10055_size61	CCTCAGATT	TTATGAGCC	2	0	0	1	3	1	3	1
Zm00001d043991	PB.10057_size119	A	G	10	1	0	7	2	1	3	4
Zm00001d044008	PB.10065_size1244	GAAC	CGCT	116	1	1	60	200	141	217	192
Zm00001d044016	PB.10068_size607	GGGATG	ATACCA	58	0	0	86	48	34	35	32
Zm00001d044017	PB.10069_size91	GTA	CCG	0	0	0	1	0	2	0	0
Zm00001d044019	PB.10070_size49	AAAT	GGGC	4	0	0	1	3	3	4	0
Zm00001d044024	PB.10073_size44	CAAT	TGGG	4	0	0	0	2	3	1	0
Zm00001d044026	PB.10074_size387	CTCTGGCCCAAGGTGATAGAAAGT	TGAAACTTGGCATGTGCGTTCGAG	43	2	0	17	31	45	27	32
Zm00001d044033	PB.10075_size231	CGGCCCGA	GTCGTTAC	12	0	0	0	3	0	4	2
Zm00001d044035	PB.10076_size1602	AGAGTTC	GAGACCT	199	0	0	65	54	59	100	103
Zm00001d044042	PB.10081_size92	CCCGGTGAA	GTAAACATT	11	0	0	5	5	1	4	1
Zm00001d044054	PB.10086_size166	GG	AA	18	0	0	17	1	4	6	13
Zm00001d044056	PB.10087_size404	TCTTCCAAATCGCACC	CACAATTTGATATGTG	2	0	0	3	3	2	11	16
Zm00001d044102	PB.10116_size165	AGTATT	GAAGCA	25	0	0	13	6	4	6	7
Zm00001d044103	PB.10117_size108	TTAA	CGGG	2	0	0	5	2	9	2	11
Zm00001d044110	PB.10120_size143	AGTCAGCACGACGGC	GACTGTTGTTGGATT	45	0	0	7	6	11	38	20
Zm00001d044119	PB.10123_size54	GGAGAG	AAGACC	9	0	0	1	1	0	4	0
Zm00001d044121	PB.10124_size404	AACCTC	TCAAGT	21	0	0	1	3	7	67	106
Zm00001d044127	PB.10128_size292	AGTAAAA	GACGGGG	36	0	0	43	10	19	26	20
Zm00001d044129	PB.10129_size2095	ACCACAAAA	TGTCAGGGG	7	0	0	2	0	2	8	3
Zm00001d029142	PB.1012_size211	GTGGTTCTGG	ACAACCTCAT	9	0	0	10	9	6	10	16
Zm00001d044133	PB.10132_size65	CAAG	TGGA	3	0	0	9	6	4	5	3
Zm00001d000707	PB.10135_size502	ACAGCA	CTGATG	94	0	0	80	68	50	21	39
NA	PB.10143_size81	TGGAGATCCG	CTCCCTCTTC	0	0	0	0	0	0	0	0
Zm00001d044170	PB.10147_size57	CAACATCCCGT	TTGAGCAGTTC	4	0	0	18	7	5	3	8
Zm00001d044172	PB.10148_size170	TCCTTCC	CGGGCTT	8	0	0	14	6	5	3	6
Zm00001d029144	PB.1014_size399	GCACGCCCAAGCCATGCGCGGAGGGG	CTCAATAACGTGTCCAGATAAGTACT	66	0	0	32	24	9	38	21
Zm00001d044181	PB.10151_size96	CAG	ACA	2	0	0	5	0	2	0	4
Zm00001d044184	PB.10153_size65	CTATTCGA	ACGCCTAC	2	0	0	0	0	0	1	0
Zm00001d044185	PB.10154_size157	CTACCGAACGGTGACGGATTATAAACACGAGTATCACGAAAGTGAAGGAGG	TGGTTAGGTCCATGTAAGCGGCGGGTGTAGCCCCTGTACCGACATGACTAC	32	0	0	8	8	4	8	13
Zm00001d044188	PB.10157_size80	CGCTCCGGGGCAAGTCGACCCACCCCCGGAA	TATCTTCACATCGACTATAGTGTGTGTACGT	2	1	0	2	3	4	2	7
Zm00001d044189	PB.10158_size186	GTTGGATAT	TGCCAGCGG	18	0	0	3	7	10	17	20
Zm00001d044191	PB.10159_size167	GGTGAAGACCGGATATCACCGGCTGCGGAACAGTCCTATC	ATGTCGCCTGTAGGGCATTTACTCATAAGTGGACTTCCCA	7	0	0	10	10	8	33	27
Zm00001d044201	PB.10164_size43	CACCGGTAGTGACGATTGACCAG	AGTTTACGTCAGTAGCCACTTGA	3	0	0	0	1	0	2	6
Zm00001d044203	PB.10165_size103	GCCAGGCACATAATTTCCACAC	CTTGCATGTGCTCCCATTGTGG	10	0	0	15	7	6	8	10
Zm00001d044208	PB.10167_size59	ACT	TTC	5	1	0	6	5	1	5	3
Zm00001d044212	PB.10169_size145	GGTTGCCCG	ACCCATTGA	5	0	0	14	7	4	3	10
Zm00001d029151	PB.1016_size99	AGAAAAATG	CCTTTTTAA	3	0	0	2	1	2	1	1
Zm00001d044213	PB.10170_size126	GGG	AAA	14	0	0	33	2	8	6	7
Zm00001d044222	PB.10174_size1505	TAA	AGC	69	1	1	102	70	97	137	141
Zm00001d044225	PB.10177_size135	AATGT	GGCAC	2	0	0	0	4	0	3	1
Zm00001d044228	PB.10179_size57	CCGGG	TTCAA	0	0	0	1	0	0	0	0
Zm00001d029165	PB.1017_size121	TCATAAGTCTGAGAAAG	CTCCTGACTCCGACGGA	15	0	0	2	5	1	2	3
Zm00001d044243	PB.10183_size64	AGAACATTGTCT	CAGGTGACACTA	4	0	0	1	0	1	2	4
Zm00001d044246	PB.10184_size454	AT	GC	50	0	0	34	45	39	12	10
Zm00001d044247	PB.10185_size767	AGACTTC	GTGGAAG	69	0	0	86	77	56	37	43
Zm00001d044250	PB.10186_size130	CCATCCCGTTACGATCTGGTAAACTTCT	TTCCTGAACGGGCGCTCACCGTTTCCGG	31	0	0	3	2	1	9	4
Zm00001d044251	PB.10187_size152	ACCTGCGC	GGTCAATT	6	0	0	15	8	11	9	3
Zm00001d044253	PB.10188_size860	TTCGACGGTTGGAACTGCG	CCGCGATAGGAAGTTAATA	0	0	0	6	0	0	0	1
Zm00001d029170	PB.1018_size143	G	C	9	0	0	19	5	3	4	8
Zm00001d044255	PB.10190_size138	CCGACCCAGCAC	TTTGGAGGTTTT	12	0	0	10	10	4	6	7
Zm00001d044266	PB.10193_size137	CGCTCACCAATAACGCCACAAGC	GATCTCTTGCCGGTATTTAGTTT	3	0	0	3	5	3	0	2
Zm00001d044271	PB.10195_size145	CCGCGATCCACTCTGCG	TTATAGGTTGAGTCATT	1	0	0	6	2	4	3	2
Zm00001d044273	PB.10197_size491	TTCGAGCAGGACA	GCTCGATTAACTC	46	0	0	29	28	35	56	48
Zm00001d029173	PB.1019_size93	CCTCACAA	TTCTGTCG	3	0	0	7	3	4	0	2
Zm00001d044287	PB.10205_size822	CCTGGGACAT	GTCAAACGGG	76	0	0	64	54	30	30	26
Zm00001d044290	PB.10208_size79	GCCTTAGAGC	CGTCGGATAT	4	0	0	2	1	2	12	21
Zm00001d044297	PB.10210_size95	AACGGCGTACTTAGAAAC	TGTATAACGTGCCAGGCT	10	0	0	2	7	5	7	4
Zm00001d044301	PB.10212_size158	CAACTAATTAACA	TTCTGCGCCGGTC	26	0	0	15	7	7	17	13
Zm00001d044303	PB.10215_size596	ATACCGATTGGACCCAT	CCCTTTGCCCTGTTTCC	26	0	0	23	26	32	30	25
Zm00001d044307	PB.10217_size244	C	T	11	0	0	6	4	2	1	4
Zm00001d044312	PB.10218_size97	AAAAATTGTCATCGGGTCCCTGGAAGATGGA	CGTTTCCACGCCTACACTTACATGGAGGATG	1	0	0	1	0	0	13	6
Zm00001d044313	PB.10219_size261	CTGTCGGTTTGTTCAAGCAGG	TCACTTAGCCAACTGGATGTC	7	0	0	9	8	5	14	22
Zm00001d029177	PB.1021_size335	GCAGTTCG	TTGAGGTC	36	0	0	22	17	15	19	21
Zm00001d044315	PB.10220_size223	CCGACC	ATTGAG	40	0	0	11	8	8	17	9
Zm00001d044315	PB.10221_size193	TGGCATCAAGC	CAATGCTCGAT	15	0	0	12	2	1	8	5
Zm00001d044324	PB.10224_size130	GTATA	TCCGG	25	0	0	15	4	5	11	7
Zm00001d044327	PB.10225_size121	ATCTAGGGA	GCTCGACTC	5	0	0	0	1	0	0	0
Zm00001d029180	PB.1022_size414	CGAAATGATACATCTACCGATGGTTTCG	TAGGGCAGCGTGCTGGATTGAATCACGA	46	0	0	31	32	36	45	37
Zm00001d044339	PB.10234_size98	CCGTCACGCGGGG	TGAGGCTAGACCT	11	0	0	1	3	1	8	2
Zm00001d044340	PB.10235_size240	AATACCT	GGGGATC	59	0	0	18	14	16	31	26
Zm00001d044358	PB.10241_size84	GCGTG	ATACT	8	0	0	11	2	3	20	7
Zm00001d044363	PB.10242_size252	TAAAGACACCCTTGTCGGCGACCGTCAAGCGT	CCGGAGGCTGTCCAGTAATAGTTACTGGAGAC	33	0	0	20	24	11	17	13
Zm00001d044372	PB.10247_size319	CTGGTCGCCTACTGCC	AGCACGTAGCGTCAGT	3	0	0	20	3	4	1	4
Zm00001d044379	PB.10248_size106	TGGTTTGG	GAAACCAT	11	0	0	6	3	5	6	5
Zm00001d044390	PB.10255_size138	CCGGAGGC	TGTCCTTT	9	0	0	4	4	1	5	7
Zm00001d044391	PB.10256_size143	CTGC	TGAG	14	0	0	20	8	9	3	5
Zm00001d044393	PB.10257_size75	GACTTAGCTGCA	CTTCCCATGAAT	7	0	0	11	4	6	5	6
Zm00001d044394	PB.10258_size130	CGTTACTCCG	ATACCACGTA	32	0	0	9	10	7	15	8
Zm00001d044405	PB.10260_size105	ACCACC	GGTGTT	7	0	0	12	3	8	4	3
Zm00001d044418	PB.10268_size45	GTGCTTACACTCGCAAGGGTAAG	CCATCGGTCAGTCTCGATTGGGA	5	0	0	9	1	5	4	3
Zm00001d044422	PB.10270_size42	G	A	9	0	0	2	2	1	1	2
Zm00001d044430	PB.10274_size66	GCAA	AGGC	7	0	0	2	1	0	2	3
Zm00001d044433	PB.10276_size131	G	C	6	0	0	3	2	6	15	16
Zm00001d044441	PB.10278_size179	AG	CC	22	0	0	4	9	6	7	4
Zm00001d044442	PB.10279_size1731	TATTG	CCACC	67	0	0	11	24	1	9	2
Zm00001d044443	PB.10280_size452	CGGCTGTATTGAGAGGCAAAGGGTCTGGGGAGACAG	TAATCAGGCCAGAGAATGGGCAAGTCTCCCGATTCA	5	0	0	2	3	6	7	6
Zm00001d044455	PB.10286_size54	GGAGACTAAC	TCGCCGCTGT	0	0	0	1	0	0	0	3
Zm00001d044459	PB.10288_size89	TTCA	CATT	13	0	0	3	2	6	3	1
Zm00001d044461	PB.10290_size67	CAACCGTTTCATGCAC	TTTATACAGAGCTGGT	7	0	0	8	0	4	1	3
Zm00001d044463	PB.10291_size117	GTGTTTCAACTCATTCCAAATGGAC	ACCGGGTGGTCTGCGTGGGGCCAGT	11	0	0	8	6	11	18	22
Zm00001d044469	PB.10296_size59	TCACA	CTCGT	3	0	0	7	2	2	2	4
Zm00001d044475	PB.10298_size53	TCAACCAGAGCTGAGTGGACCCACTAT	GTGGTAGAGAGCACACACGTTTCGCGC	1	0	0	4	1	2	1	1
Zm00001d044478	PB.10300_size623	CCGGCCGCGCCCTGGCAAACCTGCGATAGTTTGG	TTAATTCACTTGAAATGTGTTGTTTGATAAACCA	32	1	0	17	6	7	78	86
Zm00001d044479	PB.10301_size82	CGAGCTGGCTGGATAC	TTGAGCAATCTCGAGG	10	0	0	3	4	0	14	15
Zm00001d044488	PB.10304_size46	CGCAG	TCTGA	2	0	0	10	4	3	0	3
NA	PB.10308_size113	AT	GC	0	0	0	0	0	0	0	0
Zm00001d029191	PB.1030_size70	GCTGTAGTGACTCTTGT	CTCACCAAATGCACCCC	4	1	0	5	2	4	5	4
Zm00001d044497	PB.10310_size65	AT	GC	6	0	0	5	4	3	4	2
Zm00001d044498	PB.10311_size452	GC	AT	46	0	0	34	31	14	40	36
Zm00001d044506	PB.10316_size146	TCACGTAAATCGCCAGAGATAGTTGCAC	CGCTCCGGTCGAGTGAGTGCGCCAAAGA	3	0	0	18	5	8	8	5
Zm00001d044510	PB.10317_size826	C	T	77	0	1	60	28	26	51	37
Zm00001d044511	PB.10319_size44	GCTTTTGAAG	TTCGCCACCC	4	0	0	6	2	0	3	3
Zm00001d029193	PB.1031_size54	AA	GG	3	0	0	15	0	2	3	5
Zm00001d044514	PB.10321_size109	ACCTAAG	GTTCCGT	9	0	0	12	3	4	1	6
Zm00001d044516	PB.10323_size228	CCAGAACCTACTTTTTCCCA	TGCCGCTTCGGAGCCCGTGG	3	0	0	1	0	1	2	0
Zm00001d044528	PB.10327_size61	ATGGCTTTCG	GCAATCGCGA	2	0	0	2	0	0	1	1
Zm00001d044533	PB.10328_size148	AATCGTGCTGCGC	TTCAAGTGCTAAG	16	1	0	0	3	1	5	4
Zm00001d044534	PB.10329_size42	GCTCCCACTCCAGT	AGCTAGCTAGGTCG	3	1	0	4	3	0	2	2
NA	PB.1032_size176	GATGCGAACGGGCGATGGAAAG	AGATGCGTGATCAAGCACCGGA	0	0	0	0	0	0	0	0
Zm00001d044540	PB.10332_size116	TAAAATTAACCT	CGGGGGCGGTGG	15	0	0	20	13	8	9	6
Zm00001d044541	PB.10333_size69	AAGTCAGCCC	TGCAGTCTGG	0	0	0	1	0	1	3	1
Zm00001d044551	PB.10338_size98	GCTGTTTCGAA	CTAACACTAGC	16	0	0	7	5	4	3	6
Zm00001d044552	PB.10339_size72	CCGAAGCTAAGT	TAAGGATGCGAG	5	0	0	4	2	2	5	6
Zm00001d029196	PB.1033_size357	AGATGCGTGGTAAGTAG	CACCATTCAAAGGTCGA	19	0	0	8	9	2	41	44
Zm00001d044564	PB.10343_size41	AACGG	GCGCT	2	0	0	0	4	0	1	0
Zm00001d044581	PB.10349_size113	TC	CT	7	0	0	24	6	13	6	18
Zm00001d044584	PB.10350_size134	AATT	GGCG	6	0	0	1	4	5	6	1
Zm00001d044599	PB.10354_size42	CCCTCACTATGCTGCCCT	GGACTGGCCCATCATTTC	0	0	0	0	0	0	1	0
Zm00001d044600	PB.10355_size45	T	C	5	0	0	6	3	1	1	3
Zm00001d044600	PB.10356_size602	ATGTGCGTACACCACC	GGCAATAAGTGATGAT	52	0	0	35	25	42	52	67
Zm00001d044608	PB.10363_size693	AGATTCCCGGTGGGTAGTTATTGCAGGTGTCAGCTCGTTATGA	CAGCCGGTTACAAACGACCGCCATGAACACTGATCGCCGGCAG	240	0	0	47	137	125	59	48
Zm00001d044614	PB.10364_size1884	GTTTCTGAGTCCCTGAGTTCCA	ACCCTCATACTTACAGACCTAC	116	0	1	119	150	144	128	143
Zm00001d044615	PB.10365_size75	CGGAACATAG	TAAGCGCACA	8	0	0	4	4	2	4	1
NA	PB.10372_size230	ACTCA	GGGAT	6	0	0	10	1	6	0	2
Zm00001d044642	PB.10376_size52	GAGCGGTCAGGTGCAACTTGCCCA	CTCTAACTGCCCATCGTACAAATG	7	0	0	14	3	8	6	4
Zm00001d044648	PB.10381_size455	GCCATATGTCAACGT	ATGGCGACCTTGTAG	3	1	0	17	4	9	3	8
Zm00001d044649	PB.10382_size74	ACCGAACTCCGCAGTTAGGTTTTGAACAGTGGTCGTTTGTATGTTG	GTTCCCTCTTATGACCTACACGAAGCTCCCAAGAACCCACGCACCA	14	0	0	5	6	10	6	10
Zm00001d044653	PB.10385_size52	CTCA	GATC	4	0	0	8	2	3	2	3
Zm00001d044664	PB.10395_size448	TCGTCAT	CTTGATA	44	1	0	38	31	32	13	12
Zm00001d044665	PB.10397_size47	ACGGGTGG	GTAAACCA	5	0	0	2	1	0	3	1
Zm00001d044667	PB.10398_size62	GCTAACGCTCCTTCAGTAGTGTGC	AACCTTATCTTGCGTCCGACAACT	12	0	0	2	1	3	3	2
Zm00001d027412	PB.103_size124	G	A	6	0	0	1	1	3	5	7
Zm00001d044672	PB.10400_size47	T	C	8	0	0	5	2	2	3	1
Zm00001d044673	PB.10401_size278	ACG	GAA	38	0	2	14	15	19	25	27
Zm00001d044686	PB.10407_size227	A	T	74	0	0	1	34	0	35	2
Zm00001d044696	PB.10417_size52	ATC	CGT	2	0	0	7	4	0	2	3
Zm00001d044698	PB.10418_size127	GCGCGCCGGAATT	ATATTAGTTCGCA	9	0	0	7	8	5	6	3
Zm00001d044699	PB.10419_size211	TGCAAAACGACG	CTTGGGGTATAT	8	0	0	10	3	8	12	4
NA	PB.10422_size51	ATATCAT	GCGGTGC	0	0	0	0	0	0	0	0
Zm00001d029212	PB.1043_size462	ACGCGAGTTCTCCGTACGGAATGAATTT	GTATAGTCCTCTTACGTAAGGCAGGCCC	33	0	0	11	8	9	113	52
Zm00001d048609	PB.10442_size86	GGAGTAT	CCGCAGA	11	0	0	12	5	3	5	6
Zm00001d048611	PB.10444_size2794	AGAA	GTGG	0	1	0	0	0	0	0	0
Zm00001d048613	PB.10446_size51	CCCTTTAATCGG	TTTCCCGTCACA	7	0	0	3	5	1	4	4
Zm00001d048616	PB.10448_size56	ACTATTTCA	CTCGCCCAG	2	0	0	2	0	1	1	2
Zm00001d048625	PB.10454_size1199	GGGGAGC	ACCCTCT	0	0	0	5	0	2	0	1
Zm00001d026715	PB.10455_size67	TCCCCAC	GAGGATG	3	0	0	1	1	4	1	0
Zm00001d048627	PB.10456_size154	CAATGAAAATACG	TGGCAGTGGCGTA	21	0	0	5	4	6	5	3
Zm00001d048628	PB.10457_size2097	GTTTCTCGACGTTTACCGAAATCTACGCTTGACGG	CGCCTCGAGTCCCGTTTTGGGCTGGAATCCACTAA	147	2	0	274	122	115	141	151
Zm00001d048632	PB.10461_size523	CGTGACTTGATAGATGTTAAAA	AAGTGTCGTGAGTGCACCGGGC	96	0	0	27	39	49	74	66
Zm00001d048655	PB.10469_size1058	AGAGTTATGGTCTGAGG	GACACATCATATCACAT	163	0	0	68	43	70	76	82
Zm00001d048672	PB.10476_size53	CCCAGGGA	ATATCCAG	12	0	0	5	4	4	4	4
Zm00001d029223	PB.1047_size120	GCAAATGGACA	TTCGGCAAGTG	21	0	0	8	1	1	11	11
Zm00001d048684	PB.10482_size148	AGTGTGTTTAGAGGGGGCCTGGG	TACACCCCCGAGATACTTGCACA	37	0	0	19	11	8	12	7
Zm00001d048689	PB.10485_size452	T	C	92	0	0	12	49	6	56	21
Zm00001d029227	PB.1048_size257	TT	CC	13	1	0	12	4	6	3	3
Zm00001d048702	PB.10494_size66	TTGGTCGTT	GGCCGGTGC	4	0	0	1	1	0	0	0
Zm00001d048707	PB.10497_size143	ACGCCT	CGCTTC	11	0	0	3	2	3	6	8
Zm00001d029231	PB.1049_size109	TCTAGTGAGGAGAATTCCCGA	AACTACATACGCGTCGTTTAG	5	0	0	8	2	4	2	5
Zm00001d048732	PB.10505_size44	GCCACTCCGTCGCCTGAC	ATTGTCTTACTCTTAACT	5	0	0	3	2	1	0	1
Zm00001d048734	PB.10506_size95	GGCGCTCATAGGCTC	CCTATCTGCGATGCA	5	0	0	7	1	6	17	16
Zm00001d048737	PB.10508_size45	C	A	11	0	0	5	6	1	7	7
Zm00001d048741	PB.10509_size1522	TCCGGGTCTGAAGGT	CATAAACTGAGCAAG	184	1	0	213	207	126	179	117
Zm00001d048766	PB.10517_size81	CCGGCCAGA	TACAGGGAG	8	0	0	9	6	1	0	2
Zm00001d048777	PB.10523_size228	CGGTCATTA	TCACTTCGG	36	0	0	26	15	16	21	18
Zm00001d048787	PB.10524_size299	CACTG	TGAAT	11	0	0	18	10	16	2	3
Zm00001d048794	PB.10525_size58	TCGTCACGAC	AAACAGTACT	5	0	0	2	1	2	1	0
Zm00001d048796	PB.10527_size117	GCGTTCATCGATTTCG	ATACCTCCAAGCCCGA	8	0	0	5	2	1	2	3
Zm00001d048802	PB.10529_size2696	GCGTCATTGCCGTCGAGTGTCGGGAGGACGAGACGACGCGTACTTGGTTCGCATTGACAGGT	TAAGATGCCGTCCGCTAGCGTAAAGAACGAGAGAAGTATACGTACCTCCTAAGCCCGGCAAC	324	0	0	28	19	15	172	345
NA	PB.10532_size63	CGCGCCATA	AAAATGGCG	0	0	0	0	0	0	0	0
Zm00001d048823	PB.10533_size94	TCCGTCTACCACTCG	CAAAGACGTGGTCTT	4	0	0	15	5	6	4	6
Zm00001d048824	PB.10534_size185	CCAATGTTCCCTG	AAGTCAGCTGGCT	21	0	0	19	4	3	10	12
Zm00001d048833	PB.10537_size80	CTTAT	AACTC	13	0	0	2	4	1	11	1
Zm00001d048835	PB.10539_size798	ATAACGAGAGATTATGGTGAAGACGTCTCCCGGGAGAGCG	GGTGGATCGCGCCGCCACAGCACTAATCAATATAGACCGA	79	1	0	25	45	35	87	82
Zm00001d048856	PB.10546_size66	AAGATAAGTCGCGCCAGA	CGTGCGCCCTAAATTGAG	10	0	0	1	4	8	6	2
Zm00001d048868	PB.10548_size116	CGTTGGCTGGTTC	TACGTCTCTACCT	21	0	0	17	3	9	7	8
Zm00001d029238	PB.1054_size102	CCCACCGC	GATCTGCT	6	0	0	6	5	0	8	2
Zm00001d048876	PB.10550_size40	GATCATAATACGTGCGCTGAAAGAA	AGCTGCTGCGGACCTATCAGGGTGG	3	0	0	1	2	0	4	4
NA	PB.10551_size90	GATTAGGACTCGTCCGGCCACCC	ATCCGATGTCGACAGAATTTATG	0	0	0	0	0	0	0	0
Zm00001d048891	PB.10555_size95	TGGCAGTTGCAGGTTTGTAAAAAAC	AAATGACGAAGAAGGGACCGCGGGG	10	0	0	28	7	5	7	8
Zm00001d048898	PB.10559_size217	GG	TA	9	0	0	10	3	6	2	7
Zm00001d048902	PB.10563_size308	TTTAAGATTC	ACCCCAGGCT	37	0	0	15	18	9	12	14
Zm00001d048908	PB.10566_size57	C	G	2	0	0	3	1	1	2	2
Zm00001d048924	PB.10571_size49	G	T	3	0	1	4	0	2	3	3
Zm00001d048953	PB.10582_size111	ACGCCCCCCC	CTCATAGTGT	2	0	0	1	0	0	0	1
Zm00001d048954	PB.10583_size54	ACGGGAGT	GAAACGCG	7	0	0	8	0	2	0	2
Zm00001d048959	PB.10587_size217	GCGTCC	ATAGTG	13	0	0	5	6	3	4	5
Zm00001d048962	PB.10589_size638	CAAGCACCCCCTCCATGTTGGAGTAACC	TGGCTCTTTGGCTAGCACGTACAGGCTT	0	0	0	1	0	0	0	0
Zm00001d048979	PB.10592_size204	GACATGGCGGCGGCTTAGCTCGGTG	AGTGGATTTTTATTGCGTTCTATCA	16	0	0	2	0	0	95	78
Zm00001d048988	PB.10596_size299	TGGGTCTACTCTAAGGCG	CACACTCGTCACGGTATA	19	0	0	3	8	6	33	31
Zm00001d048997	PB.10599_size109	TTTAGTG	CCCGACT	10	0	0	3	2	7	6	2
Zm00001d029249	PB.1059_size43	GTCG	CGTT	7	0	0	2	4	0	4	2
Zm00001d049008	PB.10602_size107	TTG	CCC	3	0	0	0	0	0	0	0
Zm00001d049019	PB.10606_size235	CTGAGCTCTC	TCATATATCT	17	0	0	32	13	16	7	6
Zm00001d029255	PB.1060_size53	GAATGCGGAACACTCAG	ATTCATACGGTGTCAGT	10	0	0	5	7	2	8	3
Zm00001d049038	PB.10613_size193	GCCGATGT	AGTCGATC	9	1	0	19	4	9	5	5
Zm00001d049042	PB.10615_size187	CAAAGCGGCG	TCCGATCAGC	4	0	0	5	1	3	4	2
Zm00001d049043	PB.10616_size115	GAGGT	TGAAC	10	0	0	10	4	4	4	10
Zm00001d049049	PB.10619_size61	AAAGTGTACC	CGGTAAGCGT	8	0	0	1	0	3	0	1
Zm00001d049059	PB.10622_size122	ACAC	GTGA	18	0	0	6	3	5	8	5
Zm00001d049080	PB.10631_size153	AAG	GGT	2	0	0	5	5	2	6	6
Zm00001d049082	PB.10633_size96	CCG	TTA	11	0	0	5	1	4	5	9
Zm00001d049083	PB.10634_size59	ACCCTAGAGC	GGAAAGAGAG	8	0	0	6	2	1	3	2
Zm00001d049094	PB.10639_size63	TGCTTGAGAGG	CCTCGCGACCT	19	0	0	6	6	3	3	3
Zm00001d029260	PB.1063_size58	AGCAATATGGCT	CATGGGGAAAAG	11	0	0	10	2	3	2	6
Zm00001d049095	PB.10640_size59	TAGTT	CGACC	1	0	0	11	0	2	0	5
Zm00001d049099	PB.10642_size3164	CTGTTCAGTCAGAGTTCTT	TAACCGGTCTGATACCGGC	145	0	0	64	28	43	75	85
Zm00001d049100	PB.10643_size249	ACTCCCGGAAAATTGGTACGCC	GTCTTTATCGGGCCAAAGTATG	7	0	0	22	3	3	8	5
Zm00001d049125	PB.10647_size591	CTCGGGATGCCGGCCCGAGCGTTAAGAAGCCTTCA	TCGACAGGATTAATTAAGATACCCGAGCATAGATG	66	0	0	62	36	58	56	53
Zm00001d029263	PB.1064_size41	ATGACAC	CGTTGGT	7	0	0	4	8	4	3	2
NA	PB.10650_size61	CAGGTAT	TTCAGTA	0	0	0	0	0	0	0	0
Zm00001d049136	PB.10654_size49	TG	CA	7	0	0	3	3	0	2	1
Zm00001d049140	PB.10657_size140	GTGTTAGAGGCGTCACTAGTATTAAGGTGCTTTTCGAGCGGTATTCGGGATTTGC	AGACAGACTATACTGGCCACGCGGGTACATGCCGGAGCTAAAGGGTACCGCCCAT	18	1	0	6	12	3	15	16
Zm00001d029264	PB.1065_size112	GG	AC	12	0	0	17	3	1	4	2
Zm00001d049155	PB.10666_size517	AGGCACAT	GATTCTGG	33	0	0	28	18	21	19	17
Zm00001d049159	PB.10672_size135	GGTCGCCAC	TCCTAAGGT	4	0	0	4	3	5	25	22
Zm00001d049160	PB.10673_size49	TATAGTC	AGCGAAT	6	0	0	3	1	1	5	6
Zm00001d029272	PB.1067_size88	CCAGTACTGGGCACGAAGTAAATCT	GAGACGAAAAATGTTGGTCGCGCAA	19	0	0	19	1	8	6	6
Zm00001d049179	PB.10681_size150	GATC	CGCG	2	0	0	1	2	1	3	3
Zm00001d049187	PB.10683_size369	GGATATGGGCCCCACAACT	ATGCCGCCCTGAGGGCGGC	57	0	0	22	26	21	39	36
Zm00001d049188	PB.10684_size78	GAAAAT	AGGCCC	8	0	0	12	6	3	5	4
Zm00001d049190	PB.10686_size685	ACTCACAACCGCAAAGAAGCCGGCA	GTCAGTCGTTAGGGGAGGATGAAGG	46	0	0	111	37	42	115	127
Zm00001d049191	PB.10687_size790	ACTCCCGGGGTGGGTA	GACATTTACAGATTCG	87	0	0	15	22	8	23	6
Zm00001d049192	PB.10688_size54	CAGGTTTAGGTGG	ACTACAAGAACAA	2	0	0	4	0	2	1	5
Zm00001d049208	PB.10693_size995	TCGTGAGTGC	ATAGTGACAA	191	0	0	56	26	36	45	40
Zm00001d049210	PB.10694_size190	CTAACCGTCACCCGA	TGTGTTCCTCTTTAC	17	0	0	27	11	9	11	11
Zm00001d049222	PB.10697_size85	C	G	13	0	0	5	2	0	3	3
NA	PB.10700_size203	TATGATG	CTCTGCA	19	0	0	6	8	6	11	4
Zm00001d049230	PB.10702_size388	CCGGA	GTAAG	35	0	0	27	13	18	7	9
Zm00001d049234	PB.10705_size605	TTAAATCCGTAC	CCGGGCAACACT	75	2	0	44	29	43	41	60
Zm00001d049239	PB.10706_size3663	TCCCCTGTACTCTT	CTGTTGACTTCACG	392	2	0	186	197	166	282	215
Zm00001d049243	PB.10708_size1015	C	A	14	0	0	2	1	2	5	0
Zm00001d049260	PB.10717_size107	CGGAGGCCCTAGAGGTTT	TCCGCCTGTCGACAAGGC	7	0	0	9	4	11	4	4
NA	PB.10719_size41	GATGA	TGCCG	2	2	0	0	2	2	3	1
Zm00001d049269	PB.10721_size271	ATG	CCA	46	0	0	24	24	28	7	15
Zm00001d049276	PB.10724_size228	ATAAAGCCACCC	CAGGTATGGAGT	74	1	0	22	19	14	30	14
Zm00001d049295	PB.10732_size1718	GATTG	AGGGC	119	1	0	119	74	79	500	538
Zm00001d049305	PB.10735_size262	CGTAGG	TACGAA	42	0	0	46	19	16	12	15
Zm00001d049313	PB.10736_size65	GACATACCGCTTTACG	ATAGCCTGCTCCCCAT	6	0	0	14	5	6	3	6
Zm00001d049320	PB.10737_size229	CTCATCCTC	TCTCAATGG	8	0	0	10	3	5	1	5
Zm00001d049326	PB.10740_size137	TGAAACGACCAAATCCCAGGC	CCGGGTAGGTGTGCTTTGAAA	6	0	0	16	8	11	9	3
Zm00001d049333	PB.10744_size52	CCCGGAGA	TGGATGAG	2	0	0	4	0	3	1	5
Zm00001d049336	PB.10745_size66	ATTGGTCGCAGACCCGC	CCGACCTCTCTGTAATA	0	0	0	0	0	1	1	2
Zm00001d049346	PB.10748_size59	GA	AG	8	0	0	4	1	5	2	2
Zm00001d049348	PB.10749_size57	GACAGGAAC	CGGCAAGGT	1	0	0	2	2	1	2	2
Zm00001d049360	PB.10755_size190	TACTACTGTC	CCACGACAAT	14	1	0	16	4	3	7	5
Zm00001d049361	PB.10756_size262	CA	TG	27	0	0	7	11	5	20	14
Zm00001d049362	PB.10757_size140	TGCCCCG	CATAATA	5	0	0	9	2	7	1	3
Zm00001d029286	PB.1075_size57	CAGAAACGTAATAGTGAGTGGATTTCTGGATAGCTGAG	TGACCGATCCGACTCAGTGCTGCAATCAAGCCATCACA	5	0	0	6	3	1	7	7
Zm00001d049376	PB.10765_size285	ATC	GCG	25	0	0	5	20	8	34	10
Zm00001d049379	PB.10766_size103	ACCCCCG	GTTGTTA	8	0	0	4	2	1	18	12
Zm00001d049380	PB.10767_size75	CAGGCGTATGCCT	TCAAACCGATTAG	9	0	0	0	3	2	1	0
Zm00001d049381	PB.10768_size107	TCCT	CGGC	0	0	0	1	0	0	0	0
Zm00001d049383	PB.10769_size105	GTAGGG	ACGTAT	20	0	0	3	6	3	7	1
Zm00001d049400	PB.10774_size70	G	A	8	0	0	5	2	7	8	11
Zm00001d049409	PB.10776_size2178	CGGTTGTACACGAG	AAAACCCGTGTCTT	102	0	0	65	17	38	290	429
Zm00001d049416	PB.10778_size82	GCGAG	AGAGA	12	0	0	2	2	6	10	7
Zm00001d049441	PB.10784_size52	AGTTAATTTA	GACCGGACGG	2	0	0	2	2	1	3	0
Zm00001d049442	PB.10785_size127	GGATAGG	ACGCGAT	28	1	0	9	5	5	18	19
Zm00001d049449	PB.10788_size469	ATCATACCGCC	GCTTCCTTTTT	58	0	0	35	28	29	13	15
Zm00001d049450	PB.10790_size62	AAAGGCCGGGGAGGCA	CGGAATTTAAATAATC	4	0	0	0	1	1	3	2
Zm00001d049455	PB.10792_size457	CCAGCGAACCGCAC	GTCCGAGGTTCAGG	113	0	0	60	39	34	20	13
Zm00001d049457	PB.10793_size337	G	A	29	1	0	22	23	25	39	35
Zm00001d049459	PB.10794_size40	G	A	6	0	0	1	4	0	2	4
Zm00001d049479	PB.10801_size106	AATCTAGTACG	GCGAATCGCTT	10	0	0	1	3	7	6	2
Zm00001d049496	PB.10806_size151	TCCCGC	CTTACG	4	1	0	7	3	1	3	5
Zm00001d049500	PB.10808_size300	TCC	GTA	29	0	0	25	18	11	7	8
Zm00001d049507	PB.10813_size187	GTGGTGCATTCGT	ACATAATGGCTAC	13	0	0	9	6	7	5	5
Zm00001d049510	PB.10814_size1048	GA	CC	8	0	0	5	0	4	21	17
Zm00001d049522	PB.10816_size170	CGTC	TAGA	15	0	0	11	10	8	18	5
Zm00001d049526	PB.10817_size86	CTCTCCTG	TCTCTTAC	12	0	0	7	1	3	6	5
Zm00001d029297	PB.1081_size244	CA	GT	55	2	0	11	5	10	14	12
Zm00001d049540	PB.10820_size304	GGGTTTTGTACTTGCCCGCGGTTT	CCCCGCGACTTCCATTTATTTCAG	26	0	0	26	12	8	3	6
Zm00001d049541	PB.10821_size615	GTTCAGTGAACC	CAAGTAGCCGGT	2	0	0	1	0	2	2	1
Zm00001d049543	PB.10822_size320	AACGGATCGTCCTCTAGG	GTTAAGATTCGTCTAGAC	6	0	0	4	7	7	38	16
Zm00001d049548	PB.10823_size128	AA	GC	3	0	0	13	4	5	4	1
Zm00001d049554	PB.10827_size1101	CAAGGGGTGT	ACGATCTGAC	79	2	0	46	21	23	80	93
Zm00001d049560	PB.10832_size100	A	G	1	0	0	0	0	0	0	0
Zm00001d049563	PB.10833_size111	CGAAGC	TAGGAT	5	0	0	11	6	5	3	7
NA	PB.10835_size70	TACAAGAGAGTTT	CGTGGATCGACCC	8	0	0	4	1	0	8	9
Zm00001d049572	PB.10836_size60	GTTC	ACCT	6	1	0	3	1	1	6	4
Zm00001d049576	PB.10839_size248	G	T	2	0	0	4	1	6	0	0
Zm00001d049597	PB.10850_size543	CC	TA	26	1	1	46	23	21	23	24
Zm00001d049598	PB.10851_size47	GCGGGAAAC	AAAAAGGGT	4	0	0	0	0	0	2	2
Zm00001d049605	PB.10852_size687	GTATTCTAAAAACTTACGTTG	ACGCGTCGTGGGTCGGACCCC	58	0	0	60	24	44	81	66
Zm00001d049608	PB.10855_size108	ACTAAAGAGCCGTCCAGCGTCA	GTCGCGAGCATACTTGATAGTG	3	0	0	0	0	0	0	0
Zm00001d049610	PB.10856_size113	GG	AA	15	0	0	5	4	3	15	10
Zm00001d049612	PB.10857_size46	GGCCTGG	CATTCAA	9	0	0	12	0	2	5	2
Zm00001d049619	PB.10861_size400	TCGTCCCGATCGCC	AACCTTTAGGTAAG	60	0	0	27	16	16	16	4
Zm00001d049621	PB.10862_size241	TTAAAAA	CCGGGGG	5	0	0	26	2	9	6	10
NA	PB.10863_size1321	GATGATGGTGC	ATAAGATACAT	78	0	0	107	65	77	47	43
Zm00001d049627	PB.10866_size255	C	T	21	0	0	17	11	9	13	10
Zm00001d049636	PB.10871_size74	CACCC	TTTTG	8	0	0	0	3	1	9	2
Zm00001d049638	PB.10873_size129	CTGATTACACCCTACGA	TAAGCCGGGTGACGGTT	10	0	0	10	17	6	14	7
Zm00001d049641	PB.10875_size320	TGCGGGAT	AATATAGC	34	1	0	26	12	14	18	18
Zm00001d049642	PB.10876_size76	G	C	3	0	0	3	1	1	2	5
Zm00001d049643	PB.10877_size582	ACCATAGTTGCGTATCGATCGTCCATTCA	TTTGCGTGCAGTCGGGTGCTCGGAGAGAC	9	0	0	32	3	4	8	10
Zm00001d049648	PB.10879_size83	CGCTACAGCCAT	TATCGTCATTCG	8	0	0	4	6	5	5	0
Zm00001d049649	PB.10880_size90	GGTCGCG	AACGCGA	8	0	0	4	6	5	6	8
Zm00001d049656	PB.10882_size276	CCA	GGG	33	0	0	22	16	13	4	9
Zm00001d049661	PB.10885_size55	ATCTCATTT	GGACTCAAC	7	0	0	4	4	2	2	8
Zm00001d049662	PB.10886_size54	TTTTGTAAGAGAAT	CCCCACCGCGAGTC	2	0	0	3	2	1	0	2
Zm00001d049665	PB.10889_size47	GCTT	AGCC	6	0	1	2	3	1	1	0
Zm00001d029328	PB.1088_size412	AA	GG	32	1	0	40	14	21	29	19
Zm00001d049666	PB.10890_size220	TTTCCTT	CGGGAGG	18	0	0	12	11	9	2	3
Zm00001d049674	PB.10892_size211	CACACGAT	GGGCAAGA	7	0	0	18	10	16	3	5
Zm00001d049680	PB.10894_size119	GGCT	ACTC	11	0	0	9	5	9	3	6
Zm00001d049683	PB.10895_size173	GCGGT	TTCAG	0	0	0	1	0	0	0	0
Zm00001d049691	PB.10898_size69	TTCCC	CCTTT	4	0	0	0	2	1	1	2
Zm00001d029329	PB.1089_size82	ATGTGTATCTGG	TCCCAGTATCAC	10	0	0	5	5	1	4	3
Zm00001d049698	PB.10902_size114	TG	GC	8	0	0	5	4	3	3	8
Zm00001d049709	PB.10907_size118	TCGGTAC	GTAACGT	8	0	0	10	4	2	4	1
Zm00001d049712	PB.10908_size168	ACGGCC	CTAATT	25	0	0	9	2	4	11	5
Zm00001d049714	PB.10910_size42	CCACTGGCG	GAGGGAAGA	2	0	0	5	2	0	2	0
Zm00001d029336	PB.1091_size137	CGAATTGTCCGGCA	GCGGGAACTTTAGG	6	0	0	18	5	11	8	17
Zm00001d049730	PB.10922_size235	G	A	38	0	0	17	11	16	14	13
Zm00001d049764	PB.10936_size295	GT	AC	21	0	0	1	9	8	13	18
Zm00001d049767	PB.10938_size73	CGC	ACT	3	0	0	7	7	4	2	4
Zm00001d049796	PB.10947_size115	A	G	11	0	0	5	3	7	12	6
Zm00001d049800	PB.10949_size54	G	A	9	0	0	9	1	4	0	2
Zm00001d049809	PB.10952_size47	CG	TT	7	0	0	11	2	4	4	1
Zm00001d049815	PB.10953_size601	G	A	72	1	0	40	23	31	28	17
Zm00001d049816	PB.10954_size153	C	A	23	1	0	4	4	2	42	37
Zm00001d029343	PB.1095_size44	ATCT	GCTC	10	0	0	5	2	2	2	1
Zm00001d049831	PB.10961_size102	GTCCTCTCTACCACCTAC	AGTTCTATAGGTCTTGGT	9	0	0	11	2	3	6	5
Zm00001d049835	PB.10964_size106	GACTAGAA	CGTAGAGG	11	1	0	6	3	1	2	4
Zm00001d049886	PB.10979_size40	C	G	3	0	0	0	2	0	0	1
Zm00001d029352	PB.1097_size66	CT	GG	6	0	0	3	3	4	1	1
Zm00001d049888	PB.10980_size174	CG	AA	11	0	0	15	4	9	6	10
Zm00001d049894	PB.10983_size1082	G	A	53	0	0	28	51	35	94	84
NA	PB.1098_size193	TCGCGTTCTCCAGGTTGATTGGCTCTCGGTCCACTAAACACAGCTTACG	ATAAAGCACTTGTACCTCGCAATCTCTTTATTTTGGCGGTAGCGCCCAA	0	0	0	0	0	0	0	0
Zm00001d049916	PB.10990_size78	TTACGGCT	CCCTACTC	0	0	0	0	1	1	1	1
Zm00001d049930	PB.10994_size92	T	C	7	0	0	3	5	6	6	6
Zm00001d029359	PB.1099_size317	ACTATGCTAACTTCAGG	GTAGCAGCGTTCCGGAC	0	0	0	0	1	0	0	0
Zm00001d049954	PB.11006_size167	A	C	1	0	0	2	0	0	1	0
Zm00001d049958	PB.11008_size91	TCACGAGCATCAGCATTATAC	CTGTAGAATCGGATGAAGGGT	8	0	0	10	3	4	3	2
Zm00001d049959	PB.11009_size217	GACA	CGTG	24	0	0	15	3	14	9	9
Zm00001d029361	PB.1100_size113	GGCTTGGG	AATAACCA	15	0	0	9	5	6	4	3
Zm00001d049974	PB.11015_size483	AAAACATTGAATTGTTATTTCTAGACG	CCGGTGCCATGCGCCCGCCAGCGAGTA	57	1	0	46	31	15	19	19
Zm00001d029365	PB.1101_size151	CGTTGTTG	TCGGACCT	17	0	0	11	11	3	14	8
Zm00001d029371	PB.1102_size107	AAGTCCCT	GCTGGGAA	0	0	0	1	1	1	0	0
Zm00001d050020	PB.11030_size50	G	T	3	0	1	6	4	1	0	1
Zm00001d050026	PB.11036_size92	CG	TA	24	0	0	9	4	5	7	6
NA	PB.11037_size137	T	C	12	0	0	12	7	7	7	11
Zm00001d050032	PB.11038_size1668	AT	GG	18	0	0	7	8	6	8	8
Zm00001d050054	PB.11042_size70	TTCGTGT	CCTTCAA	2	0	0	3	3	3	4	1
Zm00001d050061	PB.11044_size114	GGAAACTCGGACCCGGTTGGCCCCGAACCG	CTCGGTCTTAGATTAACCTATAATACGATA	18	0	0	28	14	20	8	3
Zm00001d050074	PB.11049_size297	GACGAATACCTGCAACAAAGAGATGCGATACGTGAGCGGCA	CCGAGGCTAAAAGGGTGGGACATAATTCGGTAGTTCTACTG	42	0	0	21	32	16	16	12
Zm00001d050089	PB.11056_size609	A	C	48	0	0	35	35	29	22	24
Zm00001d050100	PB.11065_size451	G	A	60	1	1	50	56	41	20	26
Zm00001d050106	PB.11068_size61	A	G	5	0	0	5	3	2	1	1
Zm00001d029375	PB.1106_size1056	C	G	99	0	0	65	103	108	149	133
Zm00001d050123	PB.11076_size75	T	A	7	0	0	9	5	4	1	3
Zm00001d050133	PB.11081_size404	GCTTGATCT	ATCCAGCTG	19	0	0	10	11	10	97	89
Zm00001d050139	PB.11082_size165	GCATATACCTTGTTTTTCTACACACACGATACAA	ATTCCAGGTGATCCCGCTATGGTTTGTAGACGGG	15	0	0	20	10	9	16	10
Zm00001d050146	PB.11083_size69	GCGTA	ATCCT	4	0	0	3	0	2	1	2
Zm00001d050148	PB.11084_size100	ATTGCTTTC	GGCCGGCCT	4	0	0	2	2	4	4	11
Zm00001d029376	PB.1108_size129	T	C	15	0	0	11	1	2	2	2
Zm00001d050174	PB.11097_size140	GGCGCCCC	ATTCTGAA	7	0	0	4	1	2	25	16
Zm00001d027427	PB.110_size168	ATCATCTG	TCAGCTCC	9	0	0	12	2	1	1	3
Zm00001d050184	PB.11101_size328	GG	TA	59	1	2	21	20	18	34	33
Zm00001d050191	PB.11104_size458	ATATATGC	CCGGGGAT	33	1	0	31	15	26	30	41
Zm00001d050193	PB.11105_size138	AACCA	GCTAT	15	0	0	4	3	5	1	2
NA	PB.11107_size51	G	C	0	0	0	0	0	0	0	0
Zm00001d029378	PB.1110_size405	CTTTATTTGACA	AGCGGCCGTGAG	21	0	0	33	9	6	27	15
Zm00001d050216	PB.11118_size55	GGTCTA	TACTCT	13	0	0	4	0	1	2	0
Zm00001d050219	PB.11120_size257	TCGA	CGAC	15	0	0	1	5	5	27	20
Zm00001d050238	PB.11125_size70	GGGCCCCAACTCGGTACACTG	ACAGGGTTTACTAAGGTGTCA	2	0	0	4	3	2	2	4
Zm00001d050241	PB.11126_size68	CATTTTATCGGGTC	TTCCCCCCTAAACA	4	0	0	16	6	5	4	5
Zm00001d050244	PB.11128_size72	AATGG	GGCTT	2	0	0	6	3	4	6	6
Zm00001d050245	PB.11129_size251	GGTCGGGTCTT	AAATATACTAC	26	0	0	21	6	6	18	9
NA	PB.1113_size215	CGATTAACCTGGG	ACGCCCGATCAAC	0	0	0	0	0	0	0	0
Zm00001d050265	PB.11140_size55	TACCGTCCGCCC	CGTGACGAATGT	3	0	0	0	1	0	0	0
Zm00001d050293	PB.11145_size75	TGGATCTAGGCCTAGCGCGCTCGATCCTATAACACGGGGAAG	CAACCGCTAAATCCCGATATATATCTTCCCGCTGTAACAGGA	3	0	0	5	6	1	5	9
Zm00001d050300	PB.11146_size86	CATTAATAGTAAG	TGCCCGAGACTCT	4	0	0	4	2	4	1	6
Zm00001d050316	PB.11153_size101	T	C	17	0	0	12	3	1	7	6
Zm00001d050323	PB.11156_size71	AGGGCGGTAT	CAAATAAGGA	2	0	0	0	0	1	3	4
Zm00001d050329	PB.11159_size53	T	C	6	0	0	12	4	6	4	3
Zm00001d029392	PB.1115_size180	TTTCA	CCCTC	13	1	0	8	2	3	24	16
Zm00001d050336	PB.11162_size269	GTT	ACC	9	0	0	9	4	7	2	6
NA	PB.11163_size87	A	G	6	0	0	4	3	5	6	6
Zm00001d050340	PB.11164_size50	AGAGCCGGATC	TAGAAGACCCT	12	0	0	3	3	0	8	2
Zm00001d050352	PB.11169_size122	ACTCGGACACGTCA	GGCTACGTGTACTC	20	0	0	4	4	4	9	15
Zm00001d050357	PB.11171_size123	AAC	GGT	18	0	0	13	5	7	8	7
Zm00001d050365	PB.11173_size61	A	G	5	0	0	1	0	2	1	1
Zm00001d050372	PB.11175_size295	GTTATCCCTAG	CCAGCTTTGCT	33	1	0	24	16	9	14	13
Zm00001d050375	PB.11176_size810	TGAAT	CAGGG	66	0	0	68	27	24	28	24
Zm00001d050383	PB.11179_size141	CCTGG	GTACC	22	1	0	22	12	9	18	10
Zm00001d050395	PB.11184_size59	TAAAGGT	GGCGATC	3	0	0	4	0	2	4	2
Zm00001d050401	PB.11185_size60	TC	AT	5	0	0	5	1	2	0	3
Zm00001d050409	PB.11189_size318	A	G	58	0	0	25	8	15	23	22
Zm00001d050411	PB.11190_size82	AAGGCCCG	TGTTTTTC	4	0	0	7	4	2	1	7
Zm00001d050422	PB.11191_size69	CTAA	GCCC	21	0	0	3	10	7	14	14
Zm00001d050428	PB.11192_size72	CT	GC	22	0	0	7	3	13	6	12
Zm00001d050430	PB.11193_size53	C	T	0	0	0	2	0	1	2	1
Zm00001d050488	PB.11211_size157	C	A	9	0	0	10	11	8	20	20
Zm00001d050501	PB.11220_size47	AGTGATT	GCCAGCC	1	0	0	1	2	3	4	0
Zm00001d050518	PB.11222_size61	A	G	0	0	0	0	0	1	0	0
Zm00001d050526	PB.11224_size1037	CGAA	TCCC	94	1	0	96	75	83	29	30
Zm00001d050551	PB.11229_size100	GT	AC	11	0	0	6	6	1	3	5
Zm00001d050567	PB.11235_size258	C	A	37	0	0	58	16	14	36	32
Zm00001d050584	PB.11240_size478	A	G	53	0	0	39	25	34	37	38
Zm00001d050606	PB.11246_size2293	C	T	100	0	0	159	102	80	129	107
Zm00001d050612	PB.11249_size183	CG	GA	24	0	0	12	16	27	26	24
Zm00001d050633	PB.11254_size44	C	G	8	0	0	6	1	1	1	3
Zm00001d029418	PB.1125_size135	G	A	4	0	1	13	8	9	6	4
Zm00001d050666	PB.11269_size67	ACG	CAA	9	0	0	9	1	6	1	4
Zm00001d029420	PB.1127_size101	ATTGGGAAATACTGACAGGCGTAGCGGACTCCGCCG	TCCAAATGGCTACCTTCAAGACGATATGGCTACTTC	5	0	0	1	3	2	2	3
Zm00001d050716	PB.11289_size166	G	A	12	0	1	9	3	6	9	7
Zm00001d029422	PB.1128_size573	GAGT	AGAC	49	0	0	37	40	29	46	42
Zm00001d050741	PB.11294_size63	T	G	6	0	0	1	6	2	5	2
Zm00001d050747	PB.11296_size430	G	C	98	2	1	49	34	38	40	28
Zm00001d029426	PB.1129_size97	CTAGCAGTTACACTAGCCGTCTTCCGCTAACGCTACTAAAGTTCA	TATAACAAAGATTCGATTACACATTAGCTCACACGAGCGTTCCTG	17	0	0	13	3	3	7	7
Zm00001d027429	PB.112_size65	ATAAGGGGACCGCACTGAAGG	GCGCCACATGTCTGTCCGGTA	7	0	0	5	2	3	0	1
Zm00001d050781	PB.11303_size89	A	G	0	0	0	9	1	4	1	9
Zm00001d050793	PB.11306_size146	T	C	19	0	0	11	10	12	11	10
Zm00001d050816	PB.11312_size41	GCG	CTA	4	0	0	5	0	2	2	2
Zm00001d050822	PB.11313_size112	CTGTAACTGC	GCTCGCTCAT	9	0	0	14	4	7	6	11
Zm00001d050868	PB.11330_size184	CCAAAGCAGAG	TTTGGATGTCA	8	0	0	21	10	2	6	11
Zm00001d026894	PB.11364_size555	GT	TC	11	0	0	5	1	3	9	12
NA	PB.11367_size102	C	G	1	0	0	4	0	1	2	2
Zm00001d050970	PB.11369_size154	TAC	CGT	20	0	0	10	4	2	10	2
Zm00001d050977	PB.11370_size110	CTACTCA	TGGGCAG	1	0	0	0	0	0	0	1
Zm00001d050981	PB.11372_size74	CTCG	TCGT	3	0	0	3	0	1	0	2
Zm00001d050985	PB.11373_size84	CT	AG	3	0	0	0	0	2	2	4
Zm00001d050993	PB.11377_size104	AC	TT	27	0	0	3	11	3	7	5
Zm00001d051001	PB.11379_size4826	CATTGGGTTA	GCCCCAACGC	384	1	1	236	88	70	164	113
Zm00001d051012	PB.11381_size40	GC	AT	5	0	0	8	1	1	4	4
Zm00001d051016	PB.11384_size136	CGTTA	TACCT	25	0	0	21	9	8	9	9
Zm00001d051017	PB.11386_size78	AACGATTTGGGCTTCGACTTATAG	CTTTGGAAATTGCGATCACACCTA	8	0	0	4	3	4	7	4
Zm00001d029443	PB.1138_size147	G	A	17	0	1	6	2	2	9	3
Zm00001d051043	PB.11394_size62	ACACC	GTCTA	14	0	0	4	0	3	4	10
Zm00001d051044	PB.11395_size179	C	A	15	0	0	2	9	5	11	6
Zm00001d051056	PB.11400_size264	CCGGAGGCGCTAACCTGTGAACTTCTATACGGCGTTTTGTT	ATCACTATCTCGGTAACCAGTTCCACGGGACTGAGGCCTCC	3	0	0	6	3	7	4	6
Zm00001d051062	PB.11404_size49	CCAGCGTG	TAGATACA	4	0	0	1	3	0	3	1
Zm00001d051063	PB.11405_size44	TTC	CCA	4	0	0	3	0	0	1	2
Zm00001d051065	PB.11406_size54	CTCAGG	TAAGAA	6	0	0	3	3	0	1	1
Zm00001d051075	PB.11410_size358	G	A	49	0	0	17	31	41	46	47
Zm00001d051080	PB.11411_size177	TATGGGTTT	CGCATACGG	52	1	0	29	28	17	21	27
Zm00001d051112	PB.11421_size431	ACTGATTGGG	CTAAGCCTAC	89	1	0	32	34	34	25	29
Zm00001d029448	PB.1142_size154	ATTGAGGC	CCCAGACT	11	0	0	0	0	2	2	3
Zm00001d051129	PB.11431_size402	TCT	CTC	51	0	0	27	19	22	25	28
Zm00001d051135	PB.11433_size131	TG	CA	9	0	0	11	5	5	6	8
Zm00001d029454	PB.1143_size210	GGGTACGGACGGGCAGC	AAACGTAACTAAATGTG	8	0	0	19	4	16	5	14
Zm00001d051163	PB.11442_size152	GATGTGGTAGGCCGG	AGACCTCCGTTGGCC	3	1	0	6	3	0	2	1
NA	PB.11445_size229	ATGCGAG	TGCATGC	0	0	0	0	0	0	0	0
Zm00001d026905	PB.11448_size72	ACTCGCCTGGGAT	GTCGAGTGACATC	3	0	0	2	3	0	2	5
Zm00001d051183	PB.11449_size529	C	T	51	0	0	29	32	28	70	69
NA	PB.11451_size135	CGATA	TAGCG	7	0	0	13	7	8	13	22
Zm00001d051193	PB.11452_size214	TCCCCT	CTGTTC	22	0	0	67	17	14	17	19
Zm00001d051203	PB.11453_size51	TG	CC	10	0	0	3	3	1	4	2
Zm00001d051211	PB.11456_size43	CG	GA	4	0	0	5	1	0	2	3
Zm00001d051214	PB.11459_size43	C	A	3	0	0	4	0	0	0	1
Zm00001d051227	PB.11463_size88	ATACTTTCAGGTT	TATTCACTTAACC	15	0	0	6	3	0	5	5
Zm00001d051235	PB.11468_size132	GCGCCGAATTGCTAGCT	ATCGTCGCCCAGCCTTG	18	0	0	44	14	8	15	15
Zm00001d051242	PB.11471_size102	GCGTG	CTTGA	14	0	0	11	6	7	3	2
Zm00001d051268	PB.11479_size125	AGTGGACGCAGAAAAT	GACCAGAATGTGGGGC	4	0	0	17	2	7	2	1
Zm00001d051286	PB.11481_size85	ACTGCTA	TTCATCG	10	0	0	12	6	1	7	5
Zm00001d051291	PB.11484_size103	TTC	CGT	9	0	0	8	9	7	6	2
Zm00001d051306	PB.11486_size307	CTACT	GCGTC	43	0	0	32	12	10	28	17
Zm00001d029462	PB.1148_size60	CTAACCATTGTTTGTTGCAGCGT	TCGGGGCGGCCAAACATTGCGAC	2	0	0	6	1	3	2	2
Zm00001d051336	PB.11501_size72	T	A	3	0	0	3	1	2	3	4
Zm00001d051337	PB.11502_size47	TC	CT	3	0	0	6	1	2	3	1
Zm00001d051345	PB.11506_size70	C	T	10	0	0	3	1	1	1	3
NA	PB.11512_size849	TC	CG	0	0	0	0	0	0	0	0
Zm00001d051403	PB.11526_size313	ACAGCCTCACAAC	TGGAGGATGTTGT	4	0	0	3	3	1	1	1
Zm00001d051404	PB.11527_size450	AG	GT	65	2	0	30	29	18	17	25
Zm00001d051415	PB.11530_size161	ACCGGCTGTTTCCTA	GTGCTTAACCCAGCG	24	0	0	12	3	14	35	27
Zm00001d051420	PB.11534_size281	G	C	4	0	0	3	3	1	4	2
Zm00001d051422	PB.11537_size147	GTGG	CCAA	12	0	1	10	7	2	2	7
Zm00001d051427	PB.11538_size167	CCTTTTTGA	GTCACCCCC	38	0	1	19	6	5	6	7
Zm00001d051431	PB.11541_size85	TTCGGGCTTTTCCCAA	CCTATATCGAAGTTGT	2	0	0	14	7	9	2	0
Zm00001d051442	PB.11546_size116	GGATGTGATGCATTCG	CTGCCGAGATTGGCGT	6	0	0	37	12	10	10	9
Zm00001d051457	PB.11552_size59	C	T	7	0	0	5	2	3	2	4
NA	PB.11557_size55	AG	GA	0	0	0	0	0	0	0	0
Zm00001d051478	PB.11561_size415	T	C	43	0	0	43	54	53	8	17
Zm00001d051479	PB.11562_size56	TAGCGCGCCGTGAATTGCACAAACTTACCCG	CCCTCTCAACGAGTGCCTGTGGGTCCGTGTA	4	0	0	13	4	9	10	10
Zm00001d051498	PB.11571_size134	TGTTCTCCAGTTTGCG	CCCCTCGATAGAGCGA	19	0	0	14	3	9	5	0
Zm00001d051502	PB.11573_size308	GATCCATAGGCATGAAC	TCGTTGCGAATCCTGGT	50	0	0	56	24	26	34	40
Zm00001d051507	PB.11575_size139	A	G	7	0	0	14	4	8	12	13
Zm00001d051514	PB.11579_size97	CGGG	GTCT	11	0	0	4	9	12	7	13
Zm00001d051528	PB.11586_size76	GCCTG	ATTCC	6	0	0	3	2	1	1	4
Zm00001d051542	PB.11590_size1303	A	G	341	1	2	130	205	156	136	128
Zm00001d051543	PB.11591_size375	AGAG	CAGA	21	1	0	33	23	19	12	16
Zm00001d051544	PB.11592_size88	GTATTGTAGTGTGATGGATACCGTGATCTAGCTGGCCATGCCCCGAAGATATCA	AATGAACGTAACTGCTTCCTTAACAGCAGCCTCACTAGCCTGTTTGGCCCGAAG	14	0	0	9	12	3	9	4
Zm00001d051545	PB.11593_size76	AAACTAGGGT	CGGTGGAAAG	1	0	0	0	0	0	3	1
Zm00001d051563	PB.11604_size44	GAA	CGG	5	0	0	5	1	3	3	7
Zm00001d029490	PB.1160_size398	CCCATGGTGC	TGACCAACAG	6	1	0	25	6	19	21	82
Zm00001d051591	PB.11619_size767	TTCCCAG	GATGTCA	74	0	0	84	45	57	38	37
Zm00001d051599	PB.11622_size414	AACCC	TTTAT	24	0	0	16	7	10	19	15
Zm00001d051600	PB.11623_size1066	ATT	TCC	182	2	1	100	58	95	76	85
Zm00001d051635	PB.11639_size62	GCTTCC	CACCGG	2	0	0	0	0	1	0	3
Zm00001d051636	PB.11640_size720	CTAATGAGA	GGCGGCCCG	316	0	0	34	57	27	177	51
Zm00001d051644	PB.11643_size772	GGAATGCCCCGTCC	AAGGGTGTTGTCTG	69	1	1	26	65	47	67	31
NA	PB.11645_size71	GGCATTC	CATTCCT	8	0	0	18	3	3	6	11
Zm00001d051652	PB.11646_size141	CACGACATCCATCACGTTGATTCAAGTGCCCGGCTGTTCGA	AGGTGGTATAGCGTACCGAGGATGGAGAGTTTATCACCGAG	12	0	0	18	9	12	10	4
Zm00001d029498	PB.1164_size48	GTCCATTC	ACGACCAT	3	0	0	5	1	2	2	3
Zm00001d051664	PB.11652_size62	GGACTTTA	ACGTCGGG	7	0	0	1	2	0	2	1
Zm00001d051675	PB.11658_size332	CTTTCACCGCCCGGGGGC	GCGCTGTTAGTTAAATAT	3	0	0	15	7	3	1	0
Zm00001d051678	PB.11661_size393	TCGAACTCGA	CAAGCACTCG	40	0	0	24	45	42	50	52
Zm00001d051681	PB.11662_size68	C	A	1	0	0	0	0	0	0	0
Zm00001d051682	PB.11663_size52	CTGGTGGG	GCAAAAAA	10	0	0	6	1	2	3	3
Zm00001d051685	PB.11667_size368	CCTAGCAGATG	TACTAACACCT	29	1	0	28	26	11	17	18
NA	PB.11675_size46	CGCATAAGTGTGTATA	TAGGCGGTCACACGCG	0	0	0	0	0	0	0	0
Zm00001d051740	PB.11678_size56	GGAG	AATA	6	0	0	6	2	2	1	5
Zm00001d051742	PB.11680_size217	AGGAAAGTTTG	CCAGGGAGGCA	40	0	0	15	24	17	20	19
Zm00001d051759	PB.11686_size120	GGCGCTTTCGGTGCTG	AATCTCCCTACACACC	20	1	0	10	3	3	11	8
Zm00001d051761	PB.11688_size324	ACCCCCTCTAC	CTTGTACAGGT	6	0	0	10	7	3	4	6
Zm00001d051804	PB.11702_size125	GG	TA	1	0	0	2	0	0	1	0
Zm00001d051806	PB.11703_size138	GGTTCA	CCCGTG	9	0	1	3	3	6	5	13
Zm00001d051809	PB.11705_size166	GAGGCAC	CCAATGG	14	0	0	22	5	7	14	11
Zm00001d051812	PB.11706_size68	GGCGCTA	TCTAACG	4	0	0	5	5	6	8	3
Zm00001d051832	PB.11713_size203	AT	GC	26	0	0	15	17	10	25	7
Zm00001d051838	PB.11716_size103	CAA	TGT	4	0	0	23	5	5	14	7
Zm00001d051839	PB.11717_size317	CAAAC	TGGGT	42	0	0	18	17	28	38	31
Zm00001d051846	PB.11721_size68	CCCC	TTTT	11	0	0	10	1	0	3	3
Zm00001d051866	PB.11734_size97	TCGATGGTGGCTGATGT	CGAGCAAGAATCAGCTG	15	0	0	10	3	6	5	14
Zm00001d051869	PB.11735_size86	CTT	TAG	12	0	0	4	2	2	1	1
Zm00001d051876	PB.11740_size183	T	C	28	0	0	15	8	10	10	12
Zm00001d051879	PB.11742_size200	TGG	CAA	12	0	0	45	7	18	7	6
Zm00001d051881	PB.11743_size120	AT	GA	7	1	0	8	1	9	6	5
Zm00001d051883	PB.11744_size199	G	T	0	0	0	7	1	0	1	2
Zm00001d051885	PB.11747_size171	TTCGACGAAGAA	CAGTGTCTGAGG	18	0	0	10	11	12	6	6
Zm00001d029530	PB.1174_size64	CGCGTCG	TCGTCTA	4	0	0	4	5	2	7	1
Zm00001d051889	PB.11750_size119	ATCTTGCTAAG	GCTCGTTGCCA	9	1	0	27	11	8	4	15
Zm00001d051900	PB.11756_size81	ACCATATCGCTCTACGCTAGC	GTAGGGCTCTCTAGAATAGCG	6	0	0	5	1	1	3	4
Zm00001d051901	PB.11757_size215	ATCCTAGATGTATGGCCCCT	GAAAAGAGGACTCAAAATTC	28	0	0	61	29	22	22	25
Zm00001d051902	PB.11758_size347	G	T	25	0	0	17	11	12	4	7
Zm00001d051917	PB.11767_size68	TGGTGGCATGCTAATCGTCGGCT	GAACCCTCCTTCGGCGACTAATC	7	0	0	2	4	7	8	11
Zm00001d051923	PB.11768_size232	GTGCGCCG	CATGTTGA	2	0	0	4	1	3	1	1
Zm00001d029539	PB.1176_size66	GCCCGC	ATGTCG	2	0	0	0	0	0	0	0
Zm00001d051932	PB.11775_size225	TCAGAGACTCGGTGCTC	CAGTTTTGCGAACCGCA	15	0	0	134	7	22	5	38
Zm00001d051946	PB.11780_size312	CCTGGTGATACACTCGCGTT	ATCAAACGGGGGACTATACA	27	0	0	10	33	13	65	43
Zm00001d051948	PB.11781_size87	TGGA	GAAG	3	0	0	22	5	1	3	4
Zm00001d051950	PB.11782_size102	CCCTACTCCCTGCGACTTAGGT	TATCGGCTTTACGAGGGCTCAG	4	0	0	7	4	2	41	28
Zm00001d051951	PB.11783_size119	CAC	TTT	3	0	0	5	1	1	4	2
Zm00001d051977	PB.11790_size259	CTGCCTCTCTCC	TCCTTCTCAGTT	19	0	0	9	14	13	38	33
Zm00001d051981	PB.11793_size76	G	A	1	0	0	5	0	0	2	1
Zm00001d051995	PB.11796_size103	GTG	AAA	12	0	0	28	9	6	2	7
Zm00001d051998	PB.11797_size60	C	T	1	0	0	0	4	3	12	10
Zm00001d027439	PB.117_size73	TCCCTCGCCGTTGTGACATACTGGCGGACTG	CTTGCTATTACCTCTGTGGCTCCTTAAGTCT	8	0	0	5	1	1	3	3
Zm00001d052003	PB.11801_size199	GCGA	TATT	14	0	1	9	19	10	13	15
Zm00001d052007	PB.11802_size51	CGGC	GAAT	4	0	0	1	1	5	2	3
Zm00001d052008	PB.11803_size111	AGAGACCGCTTTAGTCCAGAGGGG	GAGACTTATCGCGACTTGAGCAAC	19	0	0	11	9	3	5	10
Zm00001d052009	PB.11804_size78	TAAATGCACCCTTC	CGGGAATGTATGCA	6	0	0	8	4	4	2	2
Zm00001d052009	PB.11805_size41	TCGCTCA	CTATCGG	11	0	0	4	1	2	1	2
Zm00001d052019	PB.11806_size91	ACAACATTGCCG	GGCGTGCCAATC	6	0	0	3	2	0	4	6
Zm00001d052021	PB.11809_size85	CACCTCGG	TGTTCTAA	8	0	0	39	9	7	3	1
Zm00001d029543	PB.1180_size554	G	A	34	0	0	20	13	15	19	14
Zm00001d052025	PB.11812_size677	GAGG	AGCA	65	0	0	48	45	44	25	22
Zm00001d052028	PB.11814_size160	AC	GT	18	0	0	5	13	5	5	0
Zm00001d052050	PB.11828_size90	TATCCCGATG	CGCTGTCGGC	2	0	0	9	2	3	3	1
Zm00001d029546	PB.1182_size334	CAAGC	GCGAG	0	0	0	0	0	0	1	0
Zm00001d052053	PB.11830_size158	TTTGG	CGGAA	25	0	0	8	3	3	19	1
Zm00001d052056	PB.11833_size1509	GG	AA	222	1	1	67	64	75	121	90
Zm00001d052057	PB.11834_size87	CATATGCGGTG	TCCGCATCACA	4	0	0	12	2	3	2	3
Zm00001d052060	PB.11836_size137	CGAAAACAAG	TCCGCGTGCA	1	0	0	1	0	1	0	1
Zm00001d052061	PB.11837_size144	GAGCGCGAT	AGAGATTGC	5	0	0	7	3	0	2	1
Zm00001d052062	PB.11838_size87	T	C	10	0	0	9	4	6	2	6
Zm00001d052070	PB.11843_size232	GGA	CAG	42	1	0	22	20	14	11	6
Zm00001d052081	PB.11851_size56	T	C	9	0	0	3	3	2	1	1
Zm00001d052098	PB.11857_size107	G	A	3	0	0	7	6	3	4	3
Zm00001d052101	PB.11858_size182	GCCGTA	ATGACT	37	0	0	27	5	11	7	9
Zm00001d052103	PB.11859_size78	GTCTTTAGACGTACCACTTGTAACATA	ACTGCCGTTTACGTTCTCCACGGTGCG	11	0	0	4	4	1	4	3
Zm00001d029552	PB.1185_size53	CTCGCAAATATGAAGGTGGCTCCC	GCTATGCGGGCAGTTTAAATCTTT	6	0	0	8	8	2	2	3
Zm00001d052110	PB.11862_size334	A	G	52	0	0	68	22	22	31	30
Zm00001d052111	PB.11863_size290	TAGCGGTCTTTGGTTTCCCGAG	CCAGCAAAGACAACAATTTAGA	11	0	0	10	16	17	20	35
Zm00001d052113	PB.11864_size81	CTTGATCCGGTTTACGTGT	TCCAGCTAAAACCTTACCC	3	0	0	23	5	3	13	2
Zm00001d052143	PB.11874_size86	CAAAGGGCGATGGTGTTATACTC	TGGCATTTTGCTTCAAAGCGGCT	13	0	0	5	9	12	4	11
Zm00001d052145	PB.11875_size52	TAACG	CCGTT	6	0	0	2	2	0	1	2
Zm00001d052153	PB.11879_size153	GTTCTC	ACCTCT	11	0	0	8	6	8	5	5
Zm00001d029557	PB.1187_size476	CACTCAATGGAG	TGTCTGGCTTGA	26	1	0	60	13	29	54	73
Zm00001d052157	PB.11880_size72	TCGTTCGCGATAGCACCGCCCGCC	CGACGTAGACGGTTGTAATTATTG	2	0	1	18	10	5	4	5
Zm00001d052185	PB.11893_size45	CGGCTCA	TCATATG	5	0	0	2	4	1	3	7
Zm00001d052186	PB.11894_size162	GCAATTTACAAGTTTTGTGCTT	TGGTGCAGTGGAGCCCACATGC	11	0	0	17	12	8	3	8
Zm00001d027441	PB.118_size42	GCACGTGGCGCGGATA	ATGTACTCTTAAAGCC	6	0	0	1	4	0	0	7
Zm00001d052197	PB.11902_size66	G	A	5	0	0	14	8	5	3	7
Zm00001d052198	PB.11903_size96	C	G	10	0	0	3	0	2	1	4
Zm00001d052218	PB.11915_size121	G	A	19	0	0	9	8	6	11	14
Zm00001d052224	PB.11918_size89	GT	AC	2	0	0	3	0	1	1	0
Zm00001d029561	PB.1191_size1064	TCACA	CTGAG	83	0	0	107	60	58	107	132
Zm00001d052233	PB.11924_size74	GGGCTGTAGTCGCTAGACAG	TACACAAGACTCACCAGGCA	13	0	0	10	3	4	1	10
Zm00001d052248	PB.11932_size771	TATCGA	CGCGAC	56	0	0	57	52	59	111	128
Zm00001d052252	PB.11933_size72	ATCGTCTG	GCTAGGCT	3	0	0	1	1	1	1	1
Zm00001d052259	PB.11937_size143	TTAGGAA	CAGTATG	11	0	0	2	9	3	9	10
Zm00001d052282	PB.11948_size686	CTGCGAAGA	TCCTAGTCG	92	0	0	99	74	59	39	41
Zm00001d052295	PB.11954_size488	TCGC	GGAT	24	0	0	31	30	33	62	51
Zm00001d052306	PB.11957_size285	GGCTTGCGGATCTG	ACTCCAGAAGCTGA	16	0	0	8	12	12	61	62
Zm00001d052306	PB.11958_size360	CTAAGGCGGAACCATGC	ACGCAATAACGTGGCAT	31	0	0	20	19	25	44	40
Zm00001d052308	PB.11959_size1931	TTGGCTCTCAGT	CACATGTGTGAG	162	1	0	120	125	167	169	192
Zm00001d052312	PB.11962_size287	TCCTA	CAACT	59	0	0	12	17	8	26	17
Zm00001d052314	PB.11963_size3798	TGGCGCAGAATGCCTTAGGGTTTTA	AAATATCCGGCTAACGGCCTAAGCC	505	2	1	388	438	250	205	115
Zm00001d052316	PB.11964_size106	TGCG	AAGC	30	0	0	0	1	1	8	1
NA	PB.11966_size67	A	G	0	0	0	0	0	0	0	0
Zm00001d052323	PB.11970_size62	TCCTCGTCGGCGACAGCGCGGAACG	CGTCTCCACCTAGTCATATAAGGGA	11	0	0	16	6	7	11	10
Zm00001d052327	PB.11973_size114	AAATCCCGAAGGTATGACACTATGGCT	CTCCTTAACCACCGCAGAGTAGCATTA	7	0	0	15	3	10	12	12
Zm00001d052340	PB.11979_size88	TC	CG	9	0	0	8	5	3	4	3
Zm00001d052344	PB.11981_size272	GGACCGGAACTAGCTTGA	AAGGTAAGGTCCAACCAG	23	0	0	30	20	13	24	17
Zm00001d052353	PB.11984_size194	CGCACCTTATAC	TAAGGTGCTACT	23	0	0	25	7	6	22	21
Zm00001d052354	PB.11985_size218	AAATGAGACAGGA	TGTGAGAGTGAAG	12	0	0	30	13	8	16	5
Zm00001d052361	PB.11987_size188	CTGACTTGTCCAAACATAGCTACCGTATATA	ACCGTCAACGTGGGTGCGTTCGTTTGCGGAG	18	0	0	7	8	9	13	11
Zm00001d029573	PB.1198_size58	GTGATTGTTGGCTTA	CCAGCCCCGTATCAG	13	0	0	6	3	6	11	10
Zm00001d052367	PB.11990_size278	ATACAATGT	TCGTGGAAC	29	0	0	10	14	4	16	13
Zm00001d052376	PB.11994_size289	AG	GT	26	1	0	24	14	26	15	30
Zm00001d052380	PB.11998_size51	GCC	AGG	9	0	0	13	4	2	6	6
Zm00001d052385	PB.12000_size348	ATCGGATGTAGATGA	CATACGCACGAGCCG	56	0	0	74	38	14	25	18
Zm00001d052391	PB.12007_size294	GCGGGTGAGT	CTACACATAC	45	0	0	26	6	8	18	13
Zm00001d029577	PB.1200_size464	GCACTATCTGGT	ATCGCGCAAAAA	23	0	0	250	23	40	13	38
Zm00001d052399	PB.12011_size228	TAACATAATACCGGGTATC	CGGAGCCGCGTGACACCCT	20	0	0	17	5	2	10	4
Zm00001d052405	PB.12013_size131	TCTGCAAACCAAATTCGTAGCCCCTGGG	GGCAATCGTTCCTAAACCCTAGTTCATC	22	0	0	19	12	17	10	12
Zm00001d052407	PB.12015_size182	TACGTAAACATCA	CGGCCCCGTGCAG	11	0	0	12	6	7	8	3
Zm00001d052411	PB.12017_size53	CGACAGC	TAGTGAG	3	0	0	0	1	0	0	0
Zm00001d052416	PB.12019_size81	AAACTTGACCA	GTGTCCCGTAG	7	0	0	0	4	3	3	2
Zm00001d052435	PB.12026_size47	ACATTGGGTCT	CTGACAAACTG	11	0	0	1	1	0	2	1
Zm00001d052436	PB.12027_size80	TTT	AGC	6	0	0	4	5	6	3	3
Zm00001d052442	PB.12031_size56	CATCGGGGCCAGT	GGCTATATGGCAG	6	0	0	31	4	0	3	2
Zm00001d052445	PB.12033_size282	ATGTACACAACAAAATAA	GCCGGGGGTGGGGGTCGC	20	0	0	16	18	25	22	12
Zm00001d052452	PB.12036_size55	A	G	7	0	0	3	3	2	1	2
Zm00001d052453	PB.12037_size70	TCTCAGCGCCT	CGATCATCATC	7	0	0	5	3	2	1	1
Zm00001d052457	PB.12039_size152	CATGCTGAACCCTCATTTGGAGCCACTTCTATAGGCGTGTA	AGGCGGCGGTTTCGCCGCTAGCTTGTCCACGCGCCGTGTCC	0	0	0	2	8	0	4	0
Zm00001d052473	PB.12044_size106	GAGAAGCG	TCAGCCTA	15	0	0	6	1	2	5	0
Zm00001d052475	PB.12045_size60	GGACGG	AACGAT	5	0	0	1	1	0	1	3
Zm00001d052493	PB.12053_size103	CACACG	GGTGTC	15	0	0	5	2	2	5	3
Zm00001d052494	PB.12054_size1629	TTGATCCACTCCCTAT	GGAGATTTTCAATCGG	323	1	0	97	47	50	166	145
Zm00001d052518	PB.12058_size76	TTCTAC	GCACCG	35	0	0	3	8	2	15	11
Zm00001d052525	PB.12062_size69	AACCGCCCTC	GGGGATGTCG	7	0	0	7	3	3	3	4
NA	PB.12064_size787	T	C	0	0	0	0	0	0	0	0
NA	PB.12067_size134	GTTTCGTTAGCTGTGATGT	TCCAGACCGATGAGACCAC	0	0	0	0	0	0	0	0
Zm00001d029590	PB.1206_size100	CAA	TGT	1	0	0	1	1	0	0	1
Zm00001d052565	PB.12071_size570	CGGTCACATCAGATCGCTAAAATCAAGCTAACC	ACCCGCAGCTCTGCTATCGGGCCTGCATCGGAG	41	0	0	25	12	21	20	21
NA	PB.12072_size129	GCCGC	ATGCA	0	0	0	2	0	0	0	0
Zm00001d052584	PB.12073_size453	TCACCCTGCCTACACGCAAGTTCAGAACCCAA	GAGAAGCAAACTTTTTTTGAACATAGGGTTTG	15	0	0	15	14	13	12	14
Zm00001d052615	PB.12082_size167	TTAGTCCGCCTAAT	CCGTGGTAATGGGG	22	0	0	48	13	14	15	15
Zm00001d052620	PB.12085_size212	ACTCG	GACTA	27	0	0	15	6	13	17	31
Zm00001d052621	PB.12086_size84	ACGAG	CAATC	4	0	0	4	5	1	2	5
Zm00001d052622	PB.12087_size90	ACGC	GTAG	4	0	0	12	5	7	2	10
Zm00001d029595	PB.1208_size356	TGTCGGGTGT	ACCTCATCAG	42	1	0	19	9	9	13	11
Zm00001d052632	PB.12092_size74	GA	AC	9	0	0	5	5	0	6	9
Zm00001d052651	PB.12094_size43	C	G	6	0	0	6	0	0	4	0
Zm00001d052653	PB.12095_size113	GGCGCCGCGCCCG	TATAAGCGAAGGC	1	0	0	0	0	1	5	1
Zm00001d052660	PB.12098_size279	GTTTGGA	CCCCAAG	59	0	0	66	33	22	35	23
Zm00001d052666	PB.12099_size114	CACTCCGCTTTTT	AGTCTATTCGCGA	12	0	0	3	4	4	13	11
Zm00001d029597	PB.1209_size107	CCCGTCCAT	TTAACTACG	0	0	0	2	0	2	0	0
Zm00001d052678	PB.12105_size76	CGGAC	TCTGT	14	0	0	2	9	2	8	2
Zm00001d052695	PB.12113_size151	GCAAACGTTAGACCCC	ATGGCAAGCGAGTGAT	25	0	0	21	18	20	16	15
Zm00001d052696	PB.12114_size53	CAATTTG	ATCCGCA	8	0	0	1	1	0	2	3
Zm00001d052698	PB.12116_size61	CATTC	TTGCT	7	0	0	6	0	7	0	1
Zm00001d052700	PB.12117_size280	CTTGCG	ACCATT	27	0	0	13	4	4	12	7
Zm00001d052718	PB.12124_size282	A	G	12	0	0	13	19	17	9	6
NA	PB.12139_size120	GCC	CTT	22	0	0	6	11	2	4	7
Zm00001d052734	PB.12140_size42	A	G	8	0	0	3	1	0	2	5
Zm00001d052747	PB.12146_size50	CCAGGAAGC	TTGTAGCAT	5	0	0	1	3	4	1	4
Zm00001d052748	PB.12147_size106	TCTACCGGGGACGC	GGCCTTCAAAGTAT	12	0	0	22	5	3	7	5
Zm00001d052749	PB.12148_size44	CTTG	TCCA	7	0	0	5	4	8	5	1
Zm00001d052750	PB.12149_size54	AGCTTCG	GAACCGA	7	0	0	2	2	3	1	4
Zm00001d052756	PB.12152_size108	G	T	8	0	0	2	0	0	1	3
Zm00001d052765	PB.12158_size49	CGGCAAGTTGGGTAGCA	GCATGCAACAAACGATG	6	0	0	2	1	1	2	3
Zm00001d029608	PB.1215_size65	ATTCATCAGTGTCCGAGGACTACT	GCCGTCTGACCCTTAGTCGAGCAG	5	0	0	2	1	0	0	1
Zm00001d052768	PB.12161_size41	TTCTACC	CGTCGAG	3	0	0	7	1	2	1	2
Zm00001d052779	PB.12166_size41	ATTAATAAGC	GCCGGACGAA	1	0	0	9	2	2	1	0
NA	PB.12169_size174	CGCCCTC	GCATTCT	14	0	0	5	7	5	9	6
Zm00001d052800	PB.12179_size279	CGTCTAAGAAT	TACTCGGTGGG	61	0	0	17	19	26	22	24
Zm00001d052801	PB.12180_size151	AAGATCCGGCAGCTAGGAGCGACGCGT	GTATCTTCCTGATCGAAGCTCGTTTAC	12	0	0	4	5	4	30	35
Zm00001d052809	PB.12184_size194	CGTGTCATTAAA	AACAGTGCAGGC	8	0	0	4	2	1	1	3
Zm00001d052820	PB.12187_size139	CCGGAAGACGA	TTAAGGAGTTG	12	0	0	12	5	2	12	0
Zm00001d052835	PB.12188_size1073	ACCGGAGCTGAGTATGTTAATCGAGA	GTGCAGTAGCGACCCCGCGCCTAGAC	123	0	0	105	44	54	169	222
Zm00001d052837	PB.12189_size80	G	A	2	0	0	1	0	1	0	0
Zm00001d052840	PB.12192_size84	CGTATACCC	GACGCCGGG	2	0	0	0	0	0	0	0
NA	PB.12193_size48	AAATGTG	GGGCCCT	0	0	0	0	0	0	0	0
Zm00001d052845	PB.12195_size259	TAATAATTTCTA	CCCCTGCCCTGT	40	0	0	33	20	19	41	25
Zm00001d052850	PB.12197_size44	TCTTCTTAAG	CTGCTACGTA	5	0	0	5	2	1	2	2
Zm00001d052851	PB.12198_size115	TGTCATAATAATTA	CACAGCTGCCGCGC	7	0	0	12	0	4	3	6
Zm00001d052853	PB.12200_size105	AGCCTGTCGGGAG	TCTTCCCTTTAGT	9	0	0	9	3	2	6	3
Zm00001d052855	PB.12202_size3327	AC	CT	313	3	3	359	200	157	195	153
Zm00001d052865	PB.12205_size120	ATCCGTCGC	GCAAACGTT	13	1	0	8	7	16	3	9
Zm00001d052873	PB.12206_size40	TTCTG	CCGCA	6	0	0	4	7	5	2	2
Zm00001d052885	PB.12211_size138	CGTTAGGGCG	ATGCGAAATA	12	0	0	10	6	4	3	4
Zm00001d052888	PB.12213_size52	ACAA	CTGG	4	0	0	4	2	3	4	1
Zm00001d052889	PB.12214_size73	TTGACGTGTACAGGA	CCTCGCGCCGTGCCC	16	0	0	6	3	1	7	13
Zm00001d052903	PB.12218_size135	CCGATGGTATCATACGT	TAACGTACCATGGGGAA	11	1	0	18	5	8	14	9
Zm00001d052904	PB.12219_size95	GTACGCGT	AGGTAGAC	4	0	0	2	3	5	1	2
Zm00001d052905	PB.12220_size442	GAATGAATTAGGCCAGGGCCCCAGGATGACTCCTTGT	CGTGCGGACGACTGGATATTTTGTTGCCCTATTCCAG	61	0	0	9	4	1	45	26
Zm00001d052928	PB.12229_size107	TGTTCGTCGTTTTT	CCCCAACTCCGCCC	13	0	0	3	5	3	3	15
Zm00001d029626	PB.1222_size1123	CCGAGCGTTGCCAGC	TAAGATACGCTGCAG	57	0	0	37	40	58	36	75
Zm00001d052929	PB.12230_size59	GCCAACCTCGCGCCT	CTTGGTTCTTTAATG	8	0	0	3	0	4	5	2
Zm00001d052930	PB.12231_size142	TGAT	CCGC	8	0	1	5	4	1	3	5
Zm00001d052941	PB.12237_size70	AGG	GCA	8	0	0	4	4	4	5	2
Zm00001d052943	PB.12238_size334	TATC	GGAA	47	0	0	41	24	28	13	12
NA	PB.12240_size77	ATAT	GCGC	0	0	0	0	0	0	0	0
Zm00001d052945	PB.12241_size60	ATATCTGGTTCTAATAGCCGT	GCGATCTACCTCCGCGTTTAC	1	0	0	15	4	6	2	2
Zm00001d052947	PB.12242_size145	CACGCAGCCGAACAGCTAT	GGTCGGATGAGGGGTGCGC	71	0	0	8	14	3	25	4
Zm00001d052948	PB.12243_size553	GTACAATT	ACGGGGCG	74	0	0	61	40	47	30	38
Zm00001d052953	PB.12248_size95	AGCGGAGCATGT	CATTAGTGCCTG	1	0	0	1	0	0	3	1
Zm00001d052955	PB.12249_size252	ACC	GGG	30	0	0	58	29	19	23	25
Zm00001d029628	PB.1224_size251	CAG	GGC	10	0	0	2	0	3	7	3
Zm00001d052974	PB.12256_size594	GC	TT	24	0	0	16	17	7	24	24
Zm00001d052985	PB.12260_size40	ATCATAAAA	GCATAGGTG	1	0	0	0	0	1	0	0
Zm00001d052987	PB.12261_size229	ATCATGGTTCATCATACAAGGATTC	TCAGCCACGTGCGGCGACCACGCAT	1	0	0	1	0	0	9	2
Zm00001d052988	PB.12262_size128	GCCCTCTCCCTTT	CAATGTGATTCAC	7	0	0	4	3	1	6	5
Zm00001d052992	PB.12265_size106	TCGCTTTTA	CTATCCCCG	4	0	0	3	3	8	3	24
Zm00001d052993	PB.12266_size224	AAGAAGTG	TGTCCACA	30	0	0	6	14	6	20	24
Zm00001d052997	PB.12267_size310	TATTTTAGA	GCCCCCGCT	24	0	0	23	13	18	31	30
Zm00001d053009	PB.12274_size532	CGTTACGAGACGTCC	TACCTTAGCGAACTA	60	0	0	126	70	46	88	51
Zm00001d053010	PB.12276_size202	AACTC	GGTCT	22	0	0	13	3	5	7	2
Zm00001d053011	PB.12277_size478	GGGAGCTAC	ACAGTAGGA	36	0	0	17	36	24	130	109
Zm00001d053017	PB.12280_size59	CGGG	TAAA	7	0	0	8	1	4	1	2
Zm00001d053038	PB.12290_size81	C	T	6	0	0	11	3	4	2	2
Zm00001d053059	PB.12297_size47	ACAGTGTAT	GTGACACGC	12	0	0	0	1	1	2	8
Zm00001d027446	PB.122_size103	ATCAGCTCGAT	CCACTGAGCGC	22	0	0	6	2	5	9	11
NA	PB.12304_size107	ACCCAACTGGACATGCTTCAGCATTGCCGCCC	TTTTGGTCCCGTCCCGCAGCAAGACCTTAGTT	0	0	0	0	0	0	0	0
Zm00001d053087	PB.12309_size105	TCAGCCAGTTCG	CACCGACTCCTA	0	0	0	0	0	0	0	1
Zm00001d053090	PB.12310_size409	ATCGTCACCACGCTTC	GGGTCGGTGGGTTCCA	81	1	0	63	33	21	39	27
NA	PB.12313_size76	TCGGCGTGCG	CTAAAACTTA	0	0	0	0	1	3	0	1
Zm00001d053108	PB.12323_size41	ATACACC	TAGTGTT	0	0	0	0	0	1	0	0
Zm00001d053109	PB.12325_size188	AGCA	GATC	30	0	0	9	9	3	63	67
Zm00001d029647	PB.1232_size103	TCACGCGTCAATCGATCTAACACCTGAACTCGGTTGATCAGGTCGCTGGTG	CTGAAGCCGGCGGTGCACTGGGGACAGCTGAAAGCACATTATATCTCATGC	9	0	0	7	5	8	19	26
Zm00001d053123	PB.12333_size57	GGT	AAC	5	0	0	4	0	1	8	1
Zm00001d053127	PB.12334_size108	CGCGA	TAGCG	21	0	0	13	10	2	17	5
Zm00001d053138	PB.12336_size100	TGAGCAATCCGCCAGAGT	GAGAATGCGTCTTGCCAC	0	0	0	4	1	1	2	1
Zm00001d053150	PB.12342_size489	CACGA	TCTAG	47	0	0	74	26	22	97	77
Zm00001d029649	PB.1234_size48	TGTCACGAA	CTATGTAGC	5	0	0	5	2	2	3	3
NA	PB.12354_size46	CCCGGGGAGCCT	TTTTATATAAGC	0	0	0	0	0	0	0	0
Zm00001d053173	PB.12356_size73	T	C	8	0	0	21	5	5	6	5
Zm00001d053179	PB.12360_size315	AC	TA	21	0	1	26	15	19	22	16
Zm00001d053196	PB.12365_size640	TCCGTT	GGTACA	59	0	0	26	27	29	32	31
Zm00001d053197	PB.12366_size199	GTTTTATGTCGTGACCTGCAATGAGGTGTACGTGAATGCACTAAA	TCCCCCCCCAACTTTTCTTGGGTGATCACGAACTGGCAGGTCCGG	42	0	0	2	6	1	15	11
Zm00001d053200	PB.12367_size48	TTA	CCG	2	0	0	7	1	5	4	5
Zm00001d029652	PB.1236_size711	A	G	52	0	0	36	53	41	72	72
Zm00001d053211	PB.12371_size204	TAA	CTT	21	0	0	8	7	4	20	8
Zm00001d053217	PB.12374_size116	CTGATGAT	TCCGCCGA	6	0	0	4	2	2	6	4
Zm00001d053228	PB.12378_size408	AA	GG	38	1	1	15	9	11	11	15
Zm00001d053244	PB.12383_size223	GCCTAT	ATAGCC	16	0	0	22	15	19	23	22
Zm00001d053247	PB.12385_size79	ACA	TAG	3	0	0	0	0	0	15	21
Zm00001d053251	PB.12386_size1061	CACGTTCTTAGT	GGTAACTCCGCC	126	1	0	89	27	44	56	56
Zm00001d053259	PB.12389_size189	ACATGGATGAGGAA	TTGCAATGAGAAGG	33	0	0	10	8	11	19	17
Zm00001d053262	PB.12393_size171	GTATTG	AAGCCC	18	0	0	8	14	10	10	16
Zm00001d053282	PB.12400_size274	TCCAGACCCAACTTCGGTGCAACG	CTTTACTAGGGTCCTCACAACTTA	23	1	0	35	7	18	12	24
Zm00001d053284	PB.12402_size41	AAATAACCACTTCCGGGCCCC	GGGAGGTTGGAGTTAAAAAGG	5	0	0	8	2	7	4	2
Zm00001d053298	PB.12409_size141	CTCCC	AAAGT	19	0	0	21	9	14	7	9
Zm00001d053300	PB.12410_size264	GTATTTACGCA	ACGGCCGTATG	19	0	0	19	6	26	16	56
Zm00001d053301	PB.12411_size76	GCGCCACTC	CTAGGGTGT	2	0	0	10	0	2	3	5
Zm00001d053308	PB.12414_size261	CAGCGA	TCAAAC	8	0	0	15	2	5	6	5
Zm00001d053313	PB.12415_size47	CGTATCTAGGAGGTGGAACAGAAGGGGGAAG	TCACCTCCAAGATCAAGTGGTGGCAACAGCA	2	0	0	3	4	4	4	4
Zm00001d053316	PB.12416_size49	TCGT	GGAG	1	0	0	2	3	1	0	1
Zm00001d053334	PB.12419_size497	TACA	GGTT	50	0	0	36	13	18	27	31
Zm00001d029663	PB.1241_size102	ACGTAAACTCCACCTC	TGTGGGGTCTTGATCG	8	0	0	11	3	1	3	6
Zm00001d053354	PB.12425_size93	TACTTACCACTCTTAAAGACGAAC	CCTACCTGTAATCCGTGCGGACCG	14	0	0	2	1	1	2	5
Zm00001d053356	PB.12426_size82	GTTGG	ACCAA	11	0	0	14	8	5	10	6
Zm00001d053367	PB.12429_size149	ATT	CGC	24	0	0	36	7	18	8	22
Zm00001d029664	PB.1242_size120	TCG	ATC	30	0	0	10	8	11	12	6
Zm00001d053375	PB.12434_size128	AAGG	CGAT	13	0	0	9	6	7	4	6
Zm00001d053378	PB.12437_size71	CACCCGCGCCGCGGGGAAATCGCA	GTTATCAAGTATTAAATCGGGCTT	2	0	0	2	5	0	1	1
Zm00001d053382	PB.12439_size74	CGGTTGGACGAAC	AAAGCTAGAACTT	6	0	0	4	4	7	21	22
Zm00001d053395	PB.12441_size124	AGAAACTTGCTCTGACG	GTCGGACCCGCTCAGGC	27	0	0	15	11	12	16	40
Zm00001d053399	PB.12445_size55	G	A	13	0	0	5	3	4	5	5
Zm00001d053404	PB.12447_size49	GGCTC	TATCT	2	0	0	0	1	1	0	0
Zm00001d053438	PB.12455_size188	CTAAGGGCTCAATGTGCAGGCTACGGA	ACGTAAATCGCCCAGATGCAGGTGAAG	27	0	0	43	9	15	32	19
Zm00001d053450	PB.12460_size1269	TTTAAGCGC	CCAGGTTAA	184	1	0	55	124	71	235	199
Zm00001d053515	PB.12467_size128	CCT	TTG	4	0	0	4	4	1	8	2
Zm00001d053524	PB.12472_size74	GGATCAAGTCAATTG	TACCACGTCTCTGGA	3	0	0	6	0	1	3	4
Zm00001d053547	PB.12481_size116	GTTT	ACCC	7	0	0	10	2	6	5	1
Zm00001d053548	PB.12482_size144	CCGCC	ATATT	21	0	0	7	5	2	6	12
Zm00001d053552	PB.12483_size211	GCCCAGCACCGCCGG	ATTTCATGTTCTGAA	23	0	0	18	18	12	27	20
Zm00001d053553	PB.12484_size531	TAC	CGA	70	0	0	67	31	45	25	45
Zm00001d029675	PB.1248_size130	GACAAATTCCCCAGCCGCCATT	AGTCGGCCTTGTGATGAATCCC	28	0	0	35	16	12	15	6
Zm00001d053559	PB.12490_size85	CACGGCAAAGTG	TGTAATGCGAGT	8	0	0	4	6	2	11	13
Zm00001d053560	PB.12491_size88	TTGGAGAGAGAGTCT	CCCTCTCTCTCAATG	5	0	1	3	4	0	4	1
Zm00001d053564	PB.12494_size291	TCAAG	ATGCA	19	0	0	41	23	16	16	16
Zm00001d053565	PB.12495_size174	GCCGCTAGCGCCCCTAAGATATGT	ATTTTACAGATTGGGGGCGCTCAC	15	0	0	17	12	6	14	15
Zm00001d053572	PB.12497_size61	GTCCACC	CATTTGT	3	0	0	1	4	4	3	4
Zm00001d027448	PB.124_size87	CTCGAACATA	ACTCGGGGCG	11	0	0	1	3	3	2	2
Zm00001d053576	PB.12500_size179	GGGTAGT	AATCGAA	19	0	0	14	9	7	2	2
Zm00001d053580	PB.12501_size230	TGGAAGCGGGTTGCCGAGGAC	CTACCTTAATCCTTGCTTAGG	13	0	0	33	7	13	12	19
Zm00001d053591	PB.12505_size43	GCTGTTAAAA	AACAGGGGGG	7	0	0	6	2	2	1	1
Zm00001d053595	PB.12508_size589	CAATACGAAATAGT	TCCCGTAGGCCCTG	41	1	0	26	27	30	20	27
Zm00001d029684	PB.1250_size130	AAGGG	CGAAA	12	0	0	7	4	7	4	1
Zm00001d053609	PB.12512_size1785	TCCAG	CTTGA	84	0	3	87	76	66	142	123
Zm00001d053610	PB.12513_size95	GCGGACG	AACAGGA	6	0	0	12	3	1	5	1
Zm00001d053611	PB.12514_size544	GTCTGGTATTACGCTGTTAC	TGGCACATCCGTATCAAAGT	69	0	0	41	44	41	20	21
Zm00001d053616	PB.12518_size156	CTACGTA	TGGTACC	17	0	0	9	8	7	8	11
Zm00001d029686	PB.1251_size75	CTGGATGCTCTCCTTCCTTCC	GCCACGAGGGAAGGCTTCGAA	12	0	0	26	1	1	5	7
Zm00001d053620	PB.12520_size170	ACGAACAAATTAGTCGGACACCCGG	CGTGGGGCCCCGACTTAGTGATTTA	12	0	0	12	8	11	10	17
Zm00001d053622	PB.12522_size88	CTGGAAG	TCCACCC	11	0	0	16	10	12	2	13
Zm00001d053623	PB.12523_size377	TGCCATCACTCGGCCCCAAAGTATGCCCCCT	GATTGGTGTCTATTTTTGGGAGCGAGTGTAG	0	0	0	23	0	8	0	14
Zm00001d053624	PB.12525_size43	G	T	3	0	0	2	1	3	3	0
Zm00001d029688	PB.1252_size167	AGCACACTCCGTTC	GAGTTGTCTTAGGT	1	0	0	0	0	0	1	2
Zm00001d053634	PB.12534_size96	GCGTGCCCAGGTTTAA	CACCATGTGAAGCGCC	23	0	0	10	9	3	6	10
Zm00001d053642	PB.12540_size106	CATGTCTGGATTCATTC	TGGACTCATGGCGGACT	0	0	0	2	1	1	8	12
Zm00001d053649	PB.12544_size223	GCTTGGCTCATC	ATCCAAGCTGGT	21	1	0	12	9	3	11	10
Zm00001d053650	PB.12545_size46	TCTAGGTCCCTCG	ATATTACGTTCAA	6	0	0	2	2	0	2	5
Zm00001d029699	PB.1254_size74	AGGAGCCCG	TCAGATGTA	0	0	0	1	0	0	0	0
Zm00001d053662	PB.12551_size93	CGACG	TAGTA	11	0	0	2	10	5	8	13
Zm00001d053671	PB.12555_size304	ACTGA	GTCAG	26	1	0	26	16	14	11	14
Zm00001d053672	PB.12556_size86	GCAATTACCCGTCG	TTGGCCGTTTTCTT	1	0	0	5	2	0	7	6
Zm00001d053674	PB.12557_size213	ATTCTGACG	GCCTGACTC	24	0	0	26	13	8	11	9
Zm00001d053675	PB.12558_size190	CATAACACCCTCGGTGGAACTCCTTTCA	TGCGCGGATGCTTACCACTTATAAGCGG	10	0	0	1	3	1	5	0
Zm00001d053685	PB.12563_size75	TATTA	CGCCT	4	0	0	4	2	5	4	5
Zm00001d053686	PB.12564_size44	AGCCACAG	TCTACTGC	4	0	0	7	0	1	1	1
Zm00001d053688	PB.12566_size89	CCGTCCGATTCTATAACAGCT	TTAATAATGAACGCGGTCCTC	6	0	0	6	3	2	12	6
Zm00001d053696	PB.12569_size113	GGCGC	CCACG	3	0	0	16	1	7	9	27
Zm00001d053697	PB.12570_size175	AG	GA	13	0	1	13	17	12	8	11
Zm00001d053698	PB.12571_size232	ATCTGGTCCCTCATCAA	GGTCACCTTTCGGATCG	23	0	0	15	18	17	14	15
Zm00001d053706	PB.12575_size405	GAG	TCC	1	0	0	27	0	60	1	58
Zm00001d053727	PB.12587_size211	CGCTTTTGGCTCATCA	GAGCCCAATAATGCTG	1	0	0	8	0	3	2	13
Zm00001d029708	PB.1258_size54	GACCCTGATAAT	AGTGAGCGGCGC	12	0	0	1	6	8	1	3
Zm00001d053732	PB.12590_size77	TATAGCCTGCGCCCAGGA	CGGTATTCAGAGAGGCTG	2	0	0	27	12	11	8	4
Zm00001d053738	PB.12595_size66	ATAGATCCGAAGC	GCTACCGTTGTAT	11	0	0	7	3	2	5	5
Zm00001d029714	PB.1259_size243	GGA	ACG	42	0	0	23	11	7	18	20
Zm00001d053747	PB.12601_size87	TTGAAAGAACCGC	CCAGGGAGGTTAT	2	0	0	8	3	3	1	0
Zm00001d027029	PB.12604_size473	TGTCGTCGGGTG	CCCTACTTCACA	46	0	0	31	23	12	14	15
Zm00001d053761	PB.12607_size73	GATACTTTACAACCGG	AGCGACCAGTGTAAAT	5	0	0	3	0	0	4	6
Zm00001d053762	PB.12608_size40	CTGTGGTA	TACCACCC	4	0	0	5	1	2	0	0
Zm00001d053765	PB.12610_size1299	ACATGAGAAATG	CTGCAGAGGTCT	128	0	0	101	33	58	96	68
Zm00001d053776	PB.12611_size134	C	T	17	0	1	4	11	9	10	9
Zm00001d053785	PB.12618_size148	GAGC	ATCT	1	0	0	0	3	2	0	0
Zm00001d053786	PB.12619_size64	GAACACTACTCAATGATAGT	CGGTCTCCTCTTGCAGCGAC	19	0	0	6	4	1	9	3
Zm00001d053798	PB.12620_size209	AGAAAATAAAAACTGGCAGTAT	GACGGGCGGGGTTCAATGCACG	66	0	0	19	10	19	26	20
Zm00001d053800	PB.12622_size105	CAGGGCGCGT	GGCCCACGAC	5	0	0	6	7	4	4	3
Zm00001d053813	PB.12628_size2261	GCAACTAGCCG	AAGTTATAGTT	167	1	0	94	183	148	253	181
Zm00001d053819	PB.12630_size1121	TTACGATCG	CGCACGGGC	243	2	0	128	84	97	49	44
Zm00001d053822	PB.12631_size59	CCGATA	TAAGCG	2	0	0	5	1	0	4	1
Zm00001d053825	PB.12633_size66	AGTCCCACCT	GACTTTGTTC	0	0	0	1	0	0	1	1
Zm00001d053834	PB.12639_size799	GTTCCTCTGGCGAC	ACCTTCTCCATTGA	54	0	0	2	26	3	27	0
Zm00001d053838	PB.12640_size2589	ACTTCAGTTTCTCCGGCACTGATGGTCCTCC	GACCTGACCCTGTTTATGTAAGCACGTGCTT	256	0	0	67	94	87	153	125
Zm00001d053843	PB.12642_size50	T	G	10	0	0	1	0	2	15	11
Zm00001d053852	PB.12644_size85	GGGTGCGCCCGGACATCGC	TAACATCTTGAAGTGCTAT	7	0	0	14	3	4	0	5
Zm00001d053855	PB.12645_size76	ACCGA	TGTCG	10	0	0	9	10	7	5	5
Zm00001d053857	PB.12647_size1366	GGGTC	AAACT	138	0	0	109	53	57	91	74
Zm00001d029722	PB.1264_size46	TCATAC	CTGCGT	9	0	0	4	1	2	4	5
Zm00001d053863	PB.12652_size340	GATTGCTAG	CGGGCGGGT	27	1	0	27	23	26	15	11
Zm00001d053864	PB.12653_size88	CG	AA	9	0	0	8	4	3	6	1
NA	PB.12654_size90	CGCGGTCTTGAGCAACCTTCCCGCACCTGGTGCCAGGCTTAG	TATAAGTCACGAGCCTTCCTTTTACTAGAACATGGAATGCGT	0	0	0	0	0	0	0	0
Zm00001d053866	PB.12655_size874	CAACATCTACGGAGCAGACAGGGGAATATAGTATCAATCTCCTGAAAGGGCGCGCTTC	GGGTGCTCGTATGAACACTTCAAACCGCCCACTATGTCTCTGCAGGTCAAGAAATCAT	1	0	0	1	0	0	0	0
Zm00001d053872	PB.12657_size569	GTCGCCTTTTCCTCGTCCGGCAGTC	CCTAGTCGCGTTCTACGTAAGGACA	167	0	0	78	31	35	35	40
Zm00001d053874	PB.12659_size53	TATACAGACCGATCTATTTGCGATGCGTGAACAGAA	CGCGTGCGTTAGCTCTGCAATCGCATACATGTCAGG	6	0	0	10	2	4	3	3
Zm00001d053875	PB.12660_size177	CGTGAACGCGCGGGGTAGCTCGTGTTA	ATCTGTTATAGAAATCGTTCTCCTCAC	7	0	0	17	10	0	12	5
Zm00001d053881	PB.12661_size1100	ACTCATGCTAGGAGTTATACGGTGCGAAAT	GAATGCAGCGCAGAACGCGTAACCTTGCCG	33	1	0	39	33	32	163	167
Zm00001d053882	PB.12662_size365	CCCCCTATTGAAAAGGCCCCGACAG	TTGGTCTCCAGGGGTATTTGAGTGA	41	1	0	26	30	38	62	50
Zm00001d053886	PB.12666_size526	ATCAGTTATCTCCGGCACGACCAAGAAG	CCTGAGAGGTGTTAAATGCTGAGGTGGC	15	0	0	16	15	7	46	29
Zm00001d053889	PB.12668_size130	GACCTCCTCCGCCGTA	CGTTCTTCATATTTCG	7	0	0	19	4	8	11	10
Zm00001d053891	PB.12669_size383	GGTGAGAGCTTAGTGGATTCGCCCTACA	TACTGTGCTCCCCCAAGCCTATTTCGTG	34	0	0	28	14	23	40	16
Zm00001d053899	PB.12671_size47	C	A	3	0	0	4	3	3	3	2
Zm00001d053900	PB.12672_size55	AAACTCTA	GGGTCTGG	6	0	0	1	3	2	3	0
Zm00001d053901	PB.12673_size103	TACAAAGGTAATA	CGGGGGAACGGCC	5	0	0	6	8	7	9	6
Zm00001d027037	PB.12674_size132	GTTT	AGCC	8	0	0	1	1	2	9	4
Zm00001d053909	PB.12675_size113	GTTTTATCA	ACCACTCAG	22	0	0	12	4	9	8	5
Zm00001d053917	PB.12678_size108	GATAGGACGTGT	CGGGAACGACAC	6	0	0	1	6	7	21	19
Zm00001d053919	PB.12679_size120	CTTTCCGAC	TCCGAAAGT	21	0	0	9	9	3	11	9
Zm00001d053923	PB.12680_size103	GGGGGAGATGG	CTACACATGCT	1	0	0	3	6	2	2	1
Zm00001d053923	PB.12681_size104	AGTCCCCAACGCCAACTGCATAACT	GCCTTTTGGTAGAGGTCATGGGGTC	10	0	0	16	8	2	8	2
Zm00001d053927	PB.12683_size44	ACAAGC	GTGGAG	4	0	0	4	3	2	1	2
Zm00001d053931	PB.12687_size41	GAATGTCTACGT	AGCCAGACGTAA	2	0	0	1	1	1	0	1
Zm00001d053932	PB.12688_size83	TATACATTACTT	CGCGTCACGGCG	24	0	0	4	11	2	12	2
Zm00001d053935	PB.12689_size964	G	C	78	0	1	52	53	57	113	79
Zm00001d053960	PB.12698_size82	CTCGTATTGAGAGAACTTA	TCTACCCCATAGTGGGCCC	6	0	0	2	2	2	6	2
NA	PB.12702_size40	T	G	0	0	0	0	0	0	0	0
Zm00001d053968	PB.12704_size95	GGTGAACGAGC	AACAGTTAGAA	17	0	0	2	11	5	9	5
Zm00001d029740	PB.1270_size75	CTACTT	TGCAGC	2	0	0	0	0	2	2	1
Zm00001d053979	PB.12711_size69	GCTGTTA	ATGACCC	6	0	0	9	3	4	2	1
Zm00001d053983	PB.12714_size113	CCCAATG	GTTGGCT	8	0	0	8	4	6	4	5
Zm00001d053987	PB.12718_size150	ATGTGGTTATCAAGAACAT	TAAAACCCGAATCAGGAGG	34	0	0	9	15	6	15	7
Zm00001d029744	PB.1271_size49	ACA	GAG	2	0	0	0	0	0	1	1
Zm00001d053989	PB.12720_size316	CAACCCGGGCGTCCCCGCAGATGTAGTTAAGGCCACAAGTAACCATAATT	TTCTTTAATTTCTTTTATGTGCACGAGCGCTATTGTGGTGGGAGGAGTCC	46	1	0	13	20	17	29	19
Zm00001d053994	PB.12721_size291	ATGCTGGCTACACTCCCG	GCATCCCTCCTGTCGTTA	25	0	0	26	5	10	9	9
Zm00001d053997	PB.12724_size68	TATGCGC	GCCATAT	1	0	0	6	0	2	0	3
Zm00001d053998	PB.12725_size110	CCCGAT	TGGCCG	10	0	0	18	10	18	5	13
Zm00001d054000	PB.12726_size67	GCTACCGTCTATCCCGTTAGCCCC	AGCGTTCCTCGCTATAGCGCGGAA	5	0	0	7	1	0	2	4
Zm00001d054002	PB.12729_size75	TGGTTGATTACACCGCCCGA	CAAGATGCACAGTATTATAG	8	0	0	5	5	1	5	4
Zm00001d029747	PB.1272_size71	CTCAGGGAT	TGTCATAGG	1	0	0	0	0	0	0	0
Zm00001d054003	PB.12730_size208	GTCAT	CGGTG	44	0	0	12	8	5	9	15
Zm00001d054012	PB.12736_size81	AGCAATCTTCGATAGGCGTAA	GTTGGCTCGTAGGGCTGAGGG	2	0	0	2	3	2	3	4
Zm00001d054013	PB.12737_size40	AAAT	TGTC	6	0	0	2	3	1	3	2
Zm00001d054016	PB.12738_size130	GTGATTAGTGTAGTGAACGCAGCT	ACAGAAGACACTTCATGTATGCAG	2	0	0	3	4	4	6	14
Zm00001d054038	PB.12747_size60	C	A	4	0	0	9	1	3	2	3
Zm00001d054043	PB.12749_size1092	ATTGTCGATAG	TCCAGTTGCTA	83	0	0	135	60	51	78	36
Zm00001d029750	PB.1274_size515	GGGACCGTCCCTAGCCCG	AAAGTACATTTCTTTGTA	29	0	1	57	35	22	63	30
Zm00001d054044	PB.12750_size46	AGC	CCT	0	0	0	0	0	0	1	0
Zm00001d054047	PB.12752_size343	GATCTGGATATGGTAAC	AGAGAAACGTCAACGGT	50	0	0	7	18	14	22	18
NA	PB.12757_size52	AGGCACGCACCTCCTGACCGGCTCT	GATTGGATCGACTACCGTTCTTCAC	0	0	0	0	0	0	0	0
Zm00001d054065	PB.12760_size70	TGCCTG	GAATCC	0	0	0	5	4	6	1	2
Zm00001d054066	PB.12761_size83	CAGACGATCGAGAGG	TGACAACGGCGAGCA	11	0	0	9	0	0	4	4
Zm00001d054067	PB.12762_size291	TCGCATATCCCTTT	GAAAGGTCGAGCCC	6	0	0	1	0	1	3	2
Zm00001d054070	PB.12764_size222	AACGCGATGCGCTCCCATGCGACCAT	TTGAATCCATATGTTGGCCGAGATGC	30	0	0	17	3	4	10	7
Zm00001d054076	PB.12767_size323	CCGTTCGATCTTACGGAAAGTTCTTGCAG	ATTGCTAGATCGGAAAGGGACCTGCTACA	22	1	0	18	18	27	26	29
Zm00001d054078	PB.12769_size64	CCACG	TTGAA	11	0	0	5	5	2	7	4
Zm00001d029754	PB.1276_size177	TGCTATCCTGCTAG	CATCGAAGGATAGA	11	0	0	6	17	16	10	13
Zm00001d054084	PB.12773_size129	CTCCTGC	ACATCAT	9	0	0	5	3	8	1	5
Zm00001d012811	PB.12796_size219	GGCAATGATTGTTA	ATGGTGTGACCCCC	35	0	0	16	13	11	8	9
Zm00001d012815	PB.12799_size443	C	T	75	0	0	75	32	39	12	20
Zm00001d029758	PB.1279_size117	TTA	GCG	26	0	0	5	5	1	14	5
Zm00001d012820	PB.12804_size133	G	A	13	0	0	10	13	8	3	6
Zm00001d012821	PB.12805_size223	TACGCCCTTCGTGTAGTTACGCC	CTTCGTTCGTACAGGAACGTATT	25	0	0	29	8	7	18	10
Zm00001d012822	PB.12806_size142	CTG	ACA	19	0	0	8	5	9	30	21
Zm00001d012827	PB.12809_size101	CTATGCTCTTATAT	GGTCTACTCAGCGC	13	0	0	4	2	3	5	1
Zm00001d029762	PB.1280_size569	CGCTATCT	ATTCGATC	26	0	0	27	17	22	17	17
Zm00001d012831	PB.12811_size144	ATCGTGACTTATAA	TCTTCAGTGCGGGG	18	0	0	22	13	10	10	5
Zm00001d012837	PB.12815_size352	GTCTAGAC	TGTCGCTT	34	0	0	38	32	40	14	19
Zm00001d012838	PB.12816_size190	GCGGACA	CGTCGGG	21	0	0	13	4	8	7	9
Zm00001d012839	PB.12817_size118	TTC	ACA	9	0	0	10	4	6	6	4
Zm00001d012846	PB.12820_size72	GGTTGGACC	AAGCTAGAT	6	0	0	2	4	4	2	0
Zm00001d029768	PB.1282_size87	TACT	CCTC	13	0	0	9	6	2	8	7
Zm00001d029777	PB.1285_size86	AGCCATCCTGCTAAG	GAGTCCGTCATGGTA	9	0	0	4	3	3	1	0
Zm00001d012916	PB.12863_size262	TCAGAGTTA	GGCAGACGG	11	0	0	21	13	10	15	12
Zm00001d012923	PB.12868_size180	TA	GG	23	0	0	16	10	12	21	8
Zm00001d012930	PB.12872_size44	GGGAATCGT	TATGCATAC	4	0	0	8	1	6	0	1
Zm00001d012931	PB.12873_size155	TAACGC	AGGGCT	15	0	0	6	4	8	5	12
Zm00001d012932	PB.12874_size60	TCAATTTAGTAGAAGCAG	GTGCCAAGACGAGTCTGA	6	0	0	5	0	2	1	3
Zm00001d012954	PB.12879_size49	CGAATCAAAA	GCGGCTGGGG	5	1	0	1	1	2	2	3
Zm00001d029782	PB.1287_size873	TTTGCCCCCAGG	CAAAATGTAGAA	24	0	0	31	7	10	15	15
Zm00001d012964	PB.12885_size99	CTCGAGCGACGTCGTGAATGCCTGGGTCGCTT	TCGATTTATTACTACAGGCCGTCCACGTAAAC	20	0	0	8	4	1	12	6
Zm00001d012966	PB.12887_size606	GCCG	ATTA	43	0	1	27	12	26	12	23
NA	PB.12890_size83	GGGACTA	AAAGGAG	7	0	0	9	2	7	1	3
Zm00001d012970	PB.12891_size53	CCGGGCGAATATTGACGA	GTACCTAGTCCCCTGTCG	4	0	0	4	1	2	2	5
Zm00001d012974	PB.12894_size50	TGGT	AATG	6	0	0	2	4	1	13	7
Zm00001d029785	PB.1289_size56	TCCAAAACTCGCG	GTTGGTTTCTTTT	1	0	0	0	0	1	2	3
Zm00001d013027	PB.12924_size85	TTGGTATACCATTG	GCCCCGCCTTTCCA	11	0	0	5	3	6	3	7
Zm00001d013056	PB.12948_size192	CACA	GGGC	20	0	0	26	8	17	4	11
Zm00001d013058	PB.12950_size128	TGGCCGATAC	CTAATTGAGA	3	0	0	4	11	2	8	10
Zm00001d013059	PB.12952_size220	TGCGATACAGCAC	CAGAGGGATATGG	12	0	1	10	13	5	15	10
Zm00001d013060	PB.12953_size53	TGACCCGGTA	CTGTGTAACT	4	0	0	1	1	3	3	1
Zm00001d013065	PB.12957_size48	AAGTGCTC	GGAAATGA	6	0	0	5	3	3	0	3
Zm00001d013066	PB.12958_size638	TTGCAGAGTG	ACAGCAGCGA	113	0	0	98	73	54	48	43
Zm00001d029808	PB.1295_size73	T	G	4	0	0	5	2	3	4	4
Zm00001d013067	PB.12960_size498	ACAAGTACCTGAACGAGAT	CTTGACGTTGATCTAGCGC	119	1	0	19	57	10	43	6
Zm00001d013072	PB.12963_size73	CCTGTGGGAAACGAGT	TAACGCAAGTGTAGAG	4	0	0	5	4	5	3	3
Zm00001d013076	PB.12966_size67	TCGCTGG	CTAAACA	4	0	0	5	4	2	4	0
Zm00001d013078	PB.12968_size72	CGTCCCTA	TTCTAGCG	5	0	0	5	1	2	2	1
Zm00001d029810	PB.1296_size97	T	C	14	0	0	8	2	5	4	2
Zm00001d013083	PB.12973_size681	T	G	70	0	0	82	53	36	38	39
NA	PB.12975_size70	CTGT	ACAC	0	0	0	0	0	0	0	0
Zm00001d013092	PB.12977_size92	GT	AC	4	0	0	7	1	2	4	8
Zm00001d013097	PB.12981_size66	GGGGCCAC	AACAGGCG	4	0	0	4	1	1	1	6
Zm00001d013108	PB.12986_size196	GATGCT	AGGAGG	8	0	0	0	2	0	2	1
Zm00001d013109	PB.12987_size59	GTGGGGGCCCGCGGTCAGTGGA	AACCCCCGGGCGCACGTCCTTG	0	0	0	3	1	0	2	1
Zm00001d013112	PB.12989_size45	C	T	2	0	0	5	0	2	1	4
Zm00001d013116	PB.12991_size88	TATTAAGCG	CGGAGGATA	1	0	0	2	1	1	1	2
NA	PB.13000_size601	ACGT	CTTA	15	0	0	57	29	80	12	26
Zm00001d013139	PB.13003_size150	GGAAGGGA	AAGGAAAG	18	0	0	7	6	10	7	4
Zm00001d029818	PB.1300_size491	CTGGCTTCTGAAAAGCGCTGTCGGAACAGT	TACATCATGAGCCGATCTCACTTATGTCAC	91	0	0	66	30	29	19	28
Zm00001d013185	PB.13024_size375	CAGCGG	TGCTAA	3	0	0	2	1	0	1	0
Zm00001d013192	PB.13026_size45	TATGTGCTGGTGGGGTCGCAGCAGGGTTATAAGAAGCTTAA	GGCCGAGCCCGCAACGTAGTTAGAACCCCGGCAGCAACCGC	2	0	0	1	0	2	6	1
Zm00001d013195	PB.13028_size77	GTCTTTTACTCTCCG	CCAGGCCGTCTCTTA	3	0	0	16	1	2	6	4
Zm00001d013196	PB.13029_size78	TACACGAATGACCGAGA	AGTCTCCGCAGGATGTG	7	0	0	2	3	2	3	0
Zm00001d013217	PB.13038_size85	TGCTTC	AATCAT	4	0	0	4	0	2	2	2
Zm00001d013222	PB.13043_size66	ACGCTCCTGTAAGAG	TTCACTACAAGCCGC	8	0	0	0	1	0	3	1
Zm00001d013223	PB.13044_size50	ATACTCAGGGAGCATAGTGCGGG	TAGAAGTCAAGATGAGAGAAATC	7	0	0	5	0	2	1	2
Zm00001d013231	PB.13048_size196	GAGTCCAGCCG	CTCCGTCTTGA	0	0	0	0	0	1	0	0
Zm00001d013241	PB.13052_size365	GATGCGAGACTTCGCTCATACCCGACGAGTTCCATGAC	ATCCTACACAACTTTCTCAGTTTAGTTTCCGTTCGCGG	53	0	0	27	33	30	14	10
Zm00001d013243	PB.13054_size42	AATGCCTGA	GGCATGCTC	2	0	0	5	3	2	8	6
Zm00001d013245	PB.13055_size5510	GACCCAACTGAGAGGTGGGA	ATAAACCGCAGAGCAGAAAT	120	1	0	86	29	51	44	92
Zm00001d013247	PB.13056_size188	TTCCGTGCCTCGACGGCAGGCTTGTCGGACAAGTGTTAGTG	GGTTAACTTCTACTCATGATTCAAATTAGTGGACACCCACA	7	0	0	10	9	11	17	13
Zm00001d013249	PB.13057_size70	GC	TT	4	0	0	6	3	4	3	1
Zm00001d013250	PB.13058_size78	CATAC	TGCTG	7	0	0	2	5	1	6	2
Zm00001d013251	PB.13059_size309	CAAGTGTCGAGAGACCGATTCGCATGATGGCGTTTCGTTTGTATCC	TGGAGCAATGATACTTCCCCATTTGTTGTCACAAGATCAGAAGCTT	18	0	0	4	9	14	22	18
Zm00001d013253	PB.13061_size148	GGTTACACCAATC	AACCGTCGTGGCA	13	0	0	14	9	10	5	4
Zm00001d013254	PB.13062_size307	AACGACAA	GGTATTGG	15	0	0	30	18	15	8	13
Zm00001d013256	PB.13063_size409	GAGTCGCCCTGTAATGAAGTT	ATCCTATTTCAAGGCAGCCCA	31	0	1	2	7	2	8	5
Zm00001d013262	PB.13067_size99	C	G	17	0	0	7	2	3	10	11
Zm00001d013267	PB.13071_size212	GTCTATGTGAGCCGATGACTGT	CCTGGCACAGATTATCACACAG	14	0	0	11	14	3	5	5
Zm00001d013271	PB.13073_size50	GTCAACCTGATTAA	ACTGTTTCAGCCGG	2	0	0	2	2	1	2	4
Zm00001d013272	PB.13074_size85	CAAAGGATATCACATGAG	TGGTACGCGCTCTGCCGC	14	0	0	7	2	3	3	4
Zm00001d013273	PB.13075_size191	AGTTGCAATTCT	CAACATGGCCGC	19	0	0	12	4	10	5	10
Zm00001d013274	PB.13076_size137	AAGAACAGGATTCGTCTG	GGAGGTGAAGAAGTCTCT	10	0	0	7	12	4	11	8
NA	PB.13077_size213	GCCCTGTACTACATTTGGTAC	ATTTCAAGTCGTTCGCAACCT	0	0	0	0	0	0	0	0
Zm00001d013278	PB.13078_size468	TGTGAGGGATCCATGGTTATGACTGACTTACTATTCAGGTTCG	CTCCCACTTCTGTCATCCGCAGTCACGCCCGCGCCTGTACCGC	145	0	0	52	38	20	29	7
Zm00001d001500	PB.13079_size134	TCCTACAC	CAACTGTT	5	0	0	14	3	16	4	4
Zm00001d013283	PB.13080_size55	GTCTCACTCCAG	ACGCTGTCTTGT	4	0	0	5	2	3	3	1
Zm00001d013290	PB.13083_size118	GAG	AGA	6	0	0	0	5	0	3	0
Zm00001d013300	PB.13085_size153	T	C	15	0	0	14	7	5	5	7
Zm00001d013301	PB.13087_size86	GACGCCGGACGATAGAG	CGAATTTACTATCGACA	3	0	1	0	2	0	3	0
Zm00001d013307	PB.13091_size41	GAGC	ACAA	4	0	0	6	2	1	2	5
Zm00001d013309	PB.13092_size42	CGGGGTGTGGCG	TCCACCACACTT	2	0	0	4	4	4	0	2
Zm00001d013310	PB.13093_size72	GTGACACAGCTCA	AATGGGGCAGCGG	6	0	0	12	1	1	2	1
Zm00001d013314	PB.13095_size54	GAGCAATTGCC	CTATCGCAAGT	9	0	0	2	1	0	5	0
Zm00001d013318	PB.13097_size271	CAATCGCGCTCCGAACAATGTTGCCAACTC	TGTCGAGATGTTAGGTGGGACCATTGGTAT	11	0	0	16	7	8	43	37
Zm00001d013319	PB.13099_size316	GCTTACGACAGTCCA	ATGCGTACGCAATTC	4	0	2	3	4	2	6	4
Zm00001d027460	PB.130_size143	GAAACCAG	AGTGTAGA	17	0	0	12	6	7	12	11
Zm00001d013323	PB.13101_size65	ACGCGCCA	GTCGAATG	6	0	0	6	3	3	7	20
Zm00001d013330	PB.13106_size185	GGAAGTTTGAC	TCGGACACCGA	5	0	0	17	8	6	11	2
Zm00001d013336	PB.13111_size145	GTCGTCGGGCACAAGCTCGACTCA	AGTCCGAACTCTGGCTCTTGTATG	12	0	0	31	11	12	12	12
Zm00001d013336	PB.13112_size55	TTTACTAGGA	CCGGACGAAT	4	1	0	9	2	0	2	2
Zm00001d013362	PB.13124_size194	CCTCTGTGCGCGGTGGCTG	TTCTCACCTTGACCCATGT	32	0	0	23	2	12	15	15
Zm00001d013367	PB.13125_size6096	GGGACAATA	ACTGAGGGG	1125	3	1	766	297	320	423	479
NA	PB.13126_size206	ACGGCACCCCTGGCCGGGGGTGCAACTACG	GTTAATATGGGCCGTCACCTCCGGCTAGTC	0	0	0	0	0	0	0	0
Zm00001d013371	PB.13127_size136	TACGACTATAGCATAA	GGGAGACTAGAGGGCG	9	0	0	7	3	6	8	4
Zm00001d013380	PB.13131_size182	CTAACCCATAATGCTAA	GCGTAGTTGGGCTTGCC	28	0	0	12	8	6	23	15
Zm00001d013389	PB.13135_size262	TAGAATGGTGCTC	AGACGACAAATCT	53	0	0	10	16	6	24	12
Zm00001d013391	PB.13137_size76	CGCTTCCGCCCC	TATGCTTCTAGT	8	0	0	1	2	0	14	5
Zm00001d013392	PB.13138_size50	AGACCAGC	GAGATTAT	3	0	0	0	2	2	3	0
Zm00001d013398	PB.13142_size65	GATCTCATGCCT	AGCTGTGCCTGC	10	0	0	5	8	2	6	4
Zm00001d013402	PB.13143_size358	AGCACATATTGGGTGGCGTGGACA	GATCTCCGGCAAACACTACAAGTT	20	1	0	21	22	20	8	11
Zm00001d013405	PB.13145_size281	CTTCTTA	GCCACGT	30	1	0	15	21	19	48	59
Zm00001d013410	PB.13146_size68	AGAA	GAGG	12	0	0	10	8	2	6	3
Zm00001d013412	PB.13148_size86	GGCTCGGTGATTGCCAGTAAGGCCTAGGTA	AATGTCAGTGCCATTGAAGGTATTGGCACG	6	0	0	17	13	4	13	7
Zm00001d013415	PB.13150_size219	CCCATCCAAACACATCCTCATCCCTGTGGGTTGTTG	AGTTGTTGGCTTTGCATCTTCGTGCACATCGCACGA	14	0	0	9	11	9	76	30
Zm00001d013417	PB.13152_size117	TGTATC	CACCCT	10	0	0	8	1	4	23	34
Zm00001d013420	PB.13154_size76	TT	CG	5	0	0	6	1	2	4	3
Zm00001d013421	PB.13155_size46	GTCT	CCTG	5	0	0	4	1	0	1	1
Zm00001d013424	PB.13156_size653	CAGACAGCTTCC	AGAGGTCTCCTT	24	0	1	123	39	40	20	23
Zm00001d013426	PB.13157_size176	TA	CG	19	1	0	19	18	14	16	14
Zm00001d013427	PB.13158_size318	C	T	32	0	0	37	13	5	12	12
Zm00001d029849	PB.1315_size451	G	C	12	0	0	12	9	6	13	15
Zm00001d013430	PB.13160_size190	GCGTACGCACACGCTGCTGCCGCTTATCGTCAAACTCCTTCT	TGCCGTATGTGTATCATGTTTAGGCGCGACTGGGTCAAGGTC	10	0	0	72	13	17	7	15
Zm00001d013442	PB.13167_size404	CT	TC	70	0	0	16	19	17	34	25
Zm00001d013444	PB.13168_size113	AACTGCTA	GGTGATCG	4	0	0	22	5	5	5	10
Zm00001d013452	PB.13173_size83	GGTGCTTGTAGGACTCGCCGTTGGGACCGATCCGTCTTGAGCCGGCGCTGCACG	AAAATCCCCGATGGGTTTGCAGCTAGATAGCTTCCTCCAGCGTTAACTGAACTA	6	0	0	0	0	0	6	2
Zm00001d013465	PB.13178_size116	TCCTCGGACTCGATGTG	GTGGTAAGGCTCGCACT	6	0	0	23	2	4	1	2
Zm00001d013466	PB.13179_size119	AC	CT	10	0	0	1	2	1	5	1
Zm00001d013469	PB.13181_size74	TTTTCG	CGGCAT	4	0	0	3	5	1	2	7
Zm00001d013485	PB.13186_size52	GCGGTTTATC	ATAACCACCT	8	0	0	3	1	0	3	3
Zm00001d013486	PB.13187_size108	TTGTGAAGTAAATCCCTGTCACTC	CGACTCGTACGGCTTTGCCGGTCT	4	0	0	19	3	5	6	9
Zm00001d013493	PB.13189_size63	ATTAGACTTGCGCC	GACCCGGCCAGATT	0	0	0	4	0	2	5	13
Zm00001d013494	PB.13190_size338	CG	GA	75	1	0	16	8	12	62	69
Zm00001d013497	PB.13193_size50	GAGTCCAGAAACGGTGAT	AGAGTTGACGTGTACAGC	1	0	0	2	0	3	2	7
Zm00001d013498	PB.13194_size42	C	A	5	0	0	2	2	2	0	1
Zm00001d027461	PB.131_size49	GCA	CGG	2	0	0	0	0	1	0	1
Zm00001d013507	PB.13200_size217	TGTGGGGTGAGGGAG	GTCAAAACATAAAGA	27	0	0	23	14	5	11	11
Zm00001d013521	PB.13205_size84	C	T	8	0	0	9	8	10	16	15
Zm00001d013526	PB.13209_size57	G	A	5	0	0	1	1	3	4	1
Zm00001d013528	PB.13211_size177	TA	CG	19	0	0	6	3	5	4	7
Zm00001d013529	PB.13212_size466	GGGGTTGAAAAAATAGG	CCCACGAGGGGGGGGCT	1	0	0	4	0	2	1	1
Zm00001d013530	PB.13213_size51	TAACGCGGCGCGCCGG	CGGTAGAATATAGGCC	0	0	0	1	0	0	0	1
Zm00001d013540	PB.13217_size260	ACTTAAATTT	GTCCGGGACC	22	0	0	25	18	19	15	9
Zm00001d013544	PB.13220_size81	C	T	10	0	0	14	2	7	8	7
Zm00001d013547	PB.13222_size109	CAATCCGTAATGCGCGACCT	GGCCGTAGGGCAGATAGTTG	0	0	0	0	0	0	0	2
Zm00001d029856	PB.1322_size66	TACGGTGC	CGTAACAT	4	0	0	2	0	0	2	3
Zm00001d013566	PB.13235_size79	CAAGC	TGGAT	13	0	0	22	6	7	8	6
Zm00001d013568	PB.13236_size1371	GT	AC	77	1	0	6	3	10	71	50
Zm00001d013589	PB.13246_size389	GGGTGAGAC	AACCACTGG	48	0	0	8	11	3	79	64
Zm00001d013595	PB.13247_size62	CCCATT	TGGGCG	17	0	0	0	3	2	15	3
NA	PB.1324_size244	CCGGGCG	TGACATA	0	0	0	0	0	0	0	0
Zm00001d013607	PB.13254_size258	TATGGATGTG	CGCACTCAAA	11	1	0	40	19	18	12	10
NA	PB.13256_size114	GCCGTAAAACCG	AAAACGGGGGGA	0	0	0	0	0	0	0	0
Zm00001d013626	PB.13259_size116	GGACCACGTCC	AAGGACTTCTT	12	0	0	13	3	1	5	2
Zm00001d029860	PB.1325_size71	AATG	GGAA	8	0	0	3	2	3	2	3
NA	PB.13265_size46	TCACA	ATGTT	1	0	0	0	0	1	1	2
Zm00001d013642	PB.13266_size201	GTG	CGC	13	0	0	3	5	6	4	5
Zm00001d013644	PB.13267_size1126	AAAATTG	GGTTCGC	11	0	0	32	18	10	4	3
Zm00001d013645	PB.13268_size108	CGTTTGCCT	TAGGGAGTC	11	0	0	20	6	9	7	13
Zm00001d013652	PB.13270_size113	TGCACCTGGCCCGACAC	CCTGTTCTTAATAGGTG	5	0	0	8	2	1	2	1
Zm00001d013653	PB.13271_size56	TCTTCAGGGACAATTGGGTTGTTCTCCTCA	CTCGTGCAAGTCGAGAATCCAGGTATAGTG	3	0	0	4	2	1	1	3
Zm00001d013654	PB.13272_size496	GGATCGGCGGGCACT	CCGGTAATCATTCTG	33	0	0	36	8	8	133	162
Zm00001d013656	PB.13274_size47	CT	TC	4	0	0	1	1	2	1	0
Zm00001d013667	PB.13277_size178	CGCCTCTTCCA	GCTTCTCGTTG	38	0	0	17	9	5	6	12
Zm00001d013669	PB.13279_size170	TGCATGATGTAAATT	GCTGATGCAGCGGGA	18	0	0	6	7	2	6	3
Zm00001d013672	PB.13280_size139	TATGTTGCAGTGAGTCG	CTATGCCTTACTCAGTA	12	0	0	17	2	9	6	10
Zm00001d013673	PB.13281_size109	TCTG	CTCC	14	0	0	9	3	1	5	9
Zm00001d013680	PB.13284_size300	T	C	18	1	0	12	3	7	10	5
Zm00001d013683	PB.13285_size568	GGAGGT	CAGAAA	45	0	0	29	35	50	48	68
Zm00001d013692	PB.13287_size268	AACTGCATCGACTAACGT	CCTCATCCTATTCGGTCG	19	0	0	22	21	19	19	19
Zm00001d029868	PB.1328_size104	GAGTGTTGACACGTCTCTGACACT	AGTCACCAGTGTACGGGCATGGTC	13	0	0	10	3	6	10	6
Zm00001d013699	PB.13290_size79	ATCTGGTTTCAGAAGCCCAG	GGACAACCCGGCGCCGTTGA	3	0	0	1	2	3	11	12
Zm00001d013707	PB.13295_size57	GCTTGGCTTTG	AGGCATGCCCC	0	0	0	1	1	1	1	0
Zm00001d013712	PB.13298_size53	CTGTCGCATCTC	ACACGCAGGAAT	9	0	0	3	2	4	2	4
Zm00001d013716	PB.13299_size155	GTTCTGCTTAGTTAGGAAATCCAGCGTAACAT	CCGTCTTACGAGCGAAGCCGTTGAATCGTTGC	29	0	0	7	5	5	12	10
Zm00001d013725	PB.13305_size354	CCACGTTA	TTCGTCCG	57	0	0	9	10	10	18	17
Zm00001d013736	PB.13308_size238	CCCAGTGTCCCG	TTTGTCACTTTA	36	0	0	10	4	2	11	3
Zm00001d013745	PB.13314_size57	CCAGGTGC	TTCAACAT	9	0	0	5	1	2	4	3
Zm00001d013746	PB.13315_size298	TGATGCCTCTTGGGATTTCGCTCGACTGAGAG	ATGCTTTCTCCAACGCCCGCTCTAGTCATTTA	11	0	0	15	2	9	6	11
Zm00001d013751	PB.13318_size397	GATTC	TCCCT	27	0	0	37	20	15	14	10
Zm00001d013757	PB.13321_size220	CGGCGA	TTATAG	19	0	0	21	7	8	19	17
Zm00001d013758	PB.13322_size492	ATAT	TGTC	36	0	0	40	22	27	10	16
Zm00001d013767	PB.13325_size356	G	T	45	1	0	26	23	31	16	24
Zm00001d001520	PB.13334_size146	GAAGG	ACCAC	11	0	0	9	8	6	5	2
Zm00001d013796	PB.13339_size210	CTAGGGAGGGCTCTATTACA	AATATCTTTATCTCGCCGGC	60	0	0	21	19	20	17	20
Zm00001d029889	PB.1336_size812	GCTTGCCCGCAAAATGTGTCAAT	ATCAATTTAGGGGTCACAGTGCC	70	0	0	86	65	73	48	46
Zm00001d013863	PB.13377_size226	CCACCATAGAA	GTGATGCGCCC	28	0	0	18	15	11	34	43
Zm00001d013865	PB.13378_size42	CAGTGTTAGCGCAGGGAGGAAGCC	GGCAACCGTGTTTAAAGAAGGCGT	5	0	0	2	0	0	2	1
Zm00001d013873	PB.13380_size43	ATATT	CCCCA	5	0	0	6	2	3	0	1
Zm00001d013890	PB.13386_size74	C	T	7	0	0	8	4	4	5	2
Zm00001d013908	PB.13394_size306	CTATAGATGG	TGTCGACAAC	18	1	0	29	13	19	21	24
Zm00001d013910	PB.13395_size249	C	A	32	0	0	17	20	26	13	20
Zm00001d013927	PB.13401_size333	TCACAGAGGGCCATCGATACT	CTGTGAGATATACGTCGCGGG	72	0	0	28	28	21	31	30
Zm00001d013934	PB.13402_size65	AGTGTGACGAGG	GACAGCGGAGCT	10	0	0	9	4	5	2	4
Zm00001d013935	PB.13404_size66	AGTCGAACCG	GCGTATGAGA	2	0	0	2	1	0	9	2
Zm00001d013940	PB.13406_size147	CCACGGACGAC	TAGGATTTAGT	4	0	0	32	15	11	5	1
Zm00001d029899	PB.1340_size113	ACCAGTCTC	GAATACTCG	10	0	0	11	7	5	5	3
Zm00001d013956	PB.13410_size53	AGCCGA	GATACC	23	0	0	1	3	2	4	9
Zm00001d013971	PB.13418_size101	A	G	5	0	0	4	4	2	1	1
Zm00001d013976	PB.13419_size53	ACGGCCCAACCTGGTATGTGTAAGGTCACTGCC	TTAATTTGGTTCTAAGCACACGGAACTGTCTTA	6	0	0	6	5	6	1	8
Zm00001d013989	PB.13425_size404	AG	GT	33	0	0	58	33	35	31	25
NA	PB.1342_size75	ATTAGG	CCCGTT	0	0	0	0	0	0	0	0
Zm00001d013999	PB.13430_size220	ATAC	GCGG	21	0	0	15	11	5	11	6
Zm00001d014017	PB.13439_size61	GT	TG	2	0	0	1	0	0	2	0
Zm00001d029910	PB.1343_size561	TGCTAACCGG	CTTCGGGAAT	57	1	0	23	16	19	27	24
Zm00001d014019	PB.13440_size446	CACCTAAGACTCCAACGACCTTGG	TGTTACGAGTCTTGGTTGTGCAAT	54	0	0	46	16	21	25	34
Zm00001d014037	PB.13450_size164	T	C	6	0	1	18	2	1	4	7
Zm00001d014058	PB.13458_size376	TCGTCCACCCCATGT	CGAGTTGTTGGGGAC	58	0	1	22	24	15	33	23
Zm00001d029913	PB.1345_size81	ATTA	GCCC	3	0	0	5	0	2	0	5
Zm00001d014063	PB.13461_size52	CGGTTCAGGTTTAGGGGCAGGTTACCTGCC	GTACCTGAACCCGTAACTGATCCGAGCAAA	1	0	0	5	2	2	2	1
Zm00001d014065	PB.13462_size40	GTCTG	AAACC	5	0	0	10	1	2	2	2
Zm00001d014073	PB.13466_size44	CTGCTTC	TCATCCG	3	0	0	3	1	2	1	2
Zm00001d014079	PB.13468_size44	CT	TG	4	0	0	4	2	2	6	2
Zm00001d029918	PB.1346_size40	TTGGATTAGTA	GCATCCAGCGC	5	0	0	4	6	1	4	1
Zm00001d014085	PB.13472_size192	TGCTA	CTTGT	7	0	0	31	14	13	14	8
Zm00001d014090	PB.13474_size979	CGGTAAAAACCATGTAGTTC	GAACGGGGGTTGCACGACCA	70	0	0	148	61	56	43	50
Zm00001d014093	PB.13476_size139	GGCGTATGGTAGGGGTA	ACAACGAAACGATCAGG	13	1	0	10	5	10	10	6
Zm00001d014108	PB.13481_size151	GGGG	CAAA	6	0	0	3	2	1	3	0
Zm00001d014112	PB.13484_size136	ACCATCCGGAGTCCCACATCCTTTCTCGAATCATGCACGCAAAAAACACCTTGTCTGCAGATCGATGATGAATTCATCCCACGGCCTT	GTACCTTAAGAGTTTGTGCTTCCCTCATCGCTGCATTTATCTGGGGTCGTCCACACATGAGCAAGCAGGACTCCTGCTGTGGTATGCC	21	0	0	18	11	7	7	9
Zm00001d014122	PB.13487_size65	GGAG	ACTA	8	0	0	10	1	3	8	7
Zm00001d014124	PB.13489_size622	ATAAAAGTAAGAAAGTA	GGTGGGAAGGACGGCCG	21	0	0	40	15	20	10	10
Zm00001d014138	PB.13495_size280	CGAGTGGGAAACTAGGCTC	TTCTACAAGGGTCGACACG	31	0	0	28	13	16	18	15
Zm00001d014150	PB.13501_size128	TAACCGTACCGCTCCACGTTCTTAAGGGTGG	AGGATAGGGAAGCTTGTTGCTCCGGTACAAA	12	0	0	9	2	3	14	12
Zm00001d014152	PB.13502_size78	CCTCAAACTA	TTCTCGGTCC	14	1	0	18	8	5	9	10
Zm00001d014159	PB.13506_size1809	GCCGTGGCGAAGCACGT	CATACCTTATGTTGTCC	167	0	0	78	70	82	126	162
Zm00001d014160	PB.13507_size41	GAC	CCA	5	0	0	4	2	2	1	4
Zm00001d014166	PB.13510_size111	CACCAATCACCAGTTG	AGTTGGGAGAGGACCT	0	0	0	0	1	0	0	0
Zm00001d014175	PB.13512_size72	AT	GG	12	0	0	1	3	2	10	7
Zm00001d014179	PB.13514_size143	T	A	8	0	0	3	2	2	12	3
Zm00001d014194	PB.13524_size62	AAT	TGG	6	0	0	2	1	2	1	7
Zm00001d014199	PB.13525_size112	AT	GG	13	0	0	8	7	7	11	9
Zm00001d014203	PB.13528_size319	CGAGATGTCAGG	TACTGCCGTGCA	28	0	0	30	9	10	15	11
NA	PB.1352_size101	CCCATTACGGGGCGCCACG	TTTCCCGACCAAACTTCAC	0	0	0	0	0	0	0	0
Zm00001d014232	PB.13534_size583	GGTACG	CAGGTA	76	0	0	66	54	39	41	18
Zm00001d014246	PB.13539_size43	A	G	4	0	0	1	1	0	2	0
Zm00001d014249	PB.13542_size133	A	G	0	0	0	1	0	0	1	0
Zm00001d014255	PB.13545_size396	ACGCGC	GAATAG	11	0	0	4	5	2	8	3
Zm00001d014258	PB.13547_size747	CATCGAGG	TTCTAGAA	110	1	0	36	12	15	32	26
Zm00001d029938	PB.1354_size322	AC	GT	16	0	1	39	10	20	20	14
Zm00001d014280	PB.13556_size46	GTA	ACG	5	0	0	5	2	3	4	2
Zm00001d014282	PB.13557_size67	GA	AG	0	0	0	0	1	0	0	0
NA	PB.13559_size46	GGCGGA	AATATG	0	0	0	0	0	0	0	0
Zm00001d014286	PB.13560_size1506	C	T	87	0	0	98	62	57	105	76
Zm00001d014291	PB.13561_size305	CACACACT	TGAGTTTC	15	0	0	28	2	8	12	9
Zm00001d014297	PB.13566_size100	T	C	0	0	0	0	1	2	0	0
Zm00001d014314	PB.13573_size73	TCCGCTCTTCGTCAGGTGATA	CTTTTATAGTCCACTAGCCGT	4	0	0	8	6	4	4	5
Zm00001d014321	PB.13577_size178	ATTGGCAGAGAAAGTTCAGAGGGC	TCCCATCTGAGGGACCTGAGCCAT	19	0	0	20	2	4	11	14
Zm00001d029948	PB.1358_size143	TCCTTTAAAGAGTGTATCTT	CTGGCCCGGTCAGAGGGTGA	10	0	0	32	5	7	14	8
Zm00001d027468	PB.135_size364	CTCCCCCGCCCTGCCCTAGTGGCTCCGTA	TATTTTTATTTCATTGGTACAAAGTTACG	58	0	0	30	21	10	30	8
Zm00001d014377	PB.13600_size602	ACGACAGATTA	GGACGGCGCGT	140	0	0	65	47	26	39	31
Zm00001d014378	PB.13602_size161	TTAAATCGTAAT	CAGGGGTAAGGC	22	0	0	21	11	3	10	7
Zm00001d014391	PB.13609_size183	G	C	15	0	0	6	1	0	6	0
Zm00001d014413	PB.13613_size223	TCCACTA	ATACTCG	30	0	0	11	19	34	9	20
Zm00001d014417	PB.13616_size172	TAGC	GCTT	7	1	0	8	8	11	2	4
Zm00001d014418	PB.13617_size378	CCA	GGG	23	0	0	16	9	8	57	40
Zm00001d029963	PB.1361_size56	GTT	TAC	4	0	0	0	1	0	0	1
Zm00001d014422	PB.13621_size615	GGGCGAAGCACTCTACGAATCTTTAATTGCTC	TCTGAGGATGGCTCGTTGGCAGACGTGGAACA	14	0	0	38	16	14	29	15
Zm00001d014423	PB.13622_size135	GACGCTCGTAGTGATACTCTACA	TGTAGCGACGACCGCGAAACGGG	4	0	0	6	3	3	6	1
Zm00001d014425	PB.13623_size53	TCCCCGCA	CTGTTAAG	7	0	0	5	2	2	5	1
Zm00001d014428	PB.13624_size71	ATT	GCG	13	0	0	3	3	0	2	3
Zm00001d014435	PB.13625_size160	CA	AG	19	0	0	5	4	6	13	6
Zm00001d014436	PB.13627_size207	TGCGA	GATTG	30	0	0	16	5	5	11	8
Zm00001d014438	PB.13628_size71	GGG	AAA	6	0	0	8	2	2	3	3
Zm00001d014442	PB.13629_size103	TGTA	CCCT	5	0	0	5	2	3	4	4
Zm00001d014449	PB.13633_size72	ACGAAAAGGCAGC	GGACGGGCATGAA	13	0	0	4	7	2	4	2
Zm00001d014458	PB.13637_size268	TCATGGGCCGATCCTAGGACT	CTGCACAGGAGGTTGCAAGTC	8	0	0	14	4	0	37	34
Zm00001d014467	PB.13641_size418	AGGGGGAGTCTTC	GCTCAACTCGGGA	0	0	0	0	3	0	0	0
Zm00001d014472	PB.13646_size201	ATCGGCGGA	GGTAAGAAG	22	0	0	23	8	9	16	9
Zm00001d014486	PB.13649_size218	TTTCGTTG	CGGTACCA	9	0	0	7	4	2	3	5
NA	PB.13652_size491	C	G	0	0	0	1	0	0	0	1
Zm00001d014493	PB.13653_size129	TAAGTTGTTA	CCGACCACGG	5	0	0	0	2	1	5	4
Zm00001d014495	PB.13654_size101	CTTCCAGCGGGCGCCCTCACTGTATGGGTCA	TCCAAGCAACCGCTTGCGGTAACGCACACTG	21	0	0	6	8	10	19	25
Zm00001d014496	PB.13655_size59	AGGGCTATTAAGGCGCGGG	TAAATCTGCGGCATATCTC	8	0	0	3	3	6	6	5
Zm00001d014518	PB.13666_size74	CT	AG	0	0	0	0	0	0	0	1
Zm00001d014519	PB.13667_size202	TTTCAA	CGATGG	7	0	0	8	1	7	3	3
Zm00001d029973	PB.1366_size131	ATAATCCC	GGGGCATA	13	0	0	10	4	5	7	5
Zm00001d014524	PB.13670_size80	TAGTCGTCGAATCACT	AGACTACTAGCCAGTC	2	0	0	3	4	0	1	3
Zm00001d014525	PB.13671_size59	AAGCGACT	GGAGAGGG	1	0	0	1	0	1	2	2
Zm00001d014526	PB.13672_size436	CCCCCGCGA	TGTAGATCG	33	0	0	21	7	19	21	17
Zm00001d014557	PB.13680_size197	AAAAACAGTAGTAAAGAAATGCGACCA	GGTGTTGACGAAGGCAGGGCAGAGTTG	1	0	0	0	1	3	2	2
Zm00001d014575	PB.13690_size61	A	T	3	0	0	6	4	3	1	2
Zm00001d014585	PB.13693_size116	C	T	14	0	0	7	2	2	3	2
Zm00001d014608	PB.13700_size43	TTGAGG	CCCGCA	11	0	0	1	1	4	5	9
Zm00001d014609	PB.13701_size135	AAACATAGTCAAGGCTAAAGTACCA	CCGGTCGACTGGAATCGGGACTGTG	6	1	0	7	5	4	8	3
Zm00001d014640	PB.13713_size970	TTATGTGTCACTCCTC	CCCCACACTCTCTTCT	66	1	0	56	65	64	86	127
Zm00001d014652	PB.13718_size76	TACGA	CTAAC	10	0	0	11	1	3	3	7
Zm00001d014654	PB.13719_size49	TT	AG	2	0	0	4	3	0	0	4
Zm00001d029979	PB.1371_size57	TCGGCG	CTCTTT	11	0	0	4	0	0	7	2
Zm00001d014664	PB.13725_size84	GTCCAAGCACGGCCTCTACCGA	TCGTGGAGGTACTGCGCGTTTT	15	2	0	7	8	1	7	4
Zm00001d014665	PB.13726_size272	TTAGTCCCTCGGCGAAGGGGTTTTTCATCGGA	CGGAGTTACTCCTATGTAAACCCCCACCTAAG	20	1	0	12	16	18	48	69
Zm00001d014668	PB.13728_size275	GGGTGAATGCGGT	CAACAGCCCGCCA	35	1	0	23	9	9	12	24
Zm00001d014669	PB.13729_size401	ACCAACAGAAATACGGGAGTGAGTCGAATTCGGGTCGCCGT	GTTGGGTCGGGGGTAAAGTCAGCCTAGGCCTCCTCGTTAAG	10	0	0	16	9	5	6	5
Zm00001d014679	PB.13733_size133	GGAGA	AAGTG	9	0	0	12	2	1	1	2
Zm00001d014689	PB.13737_size237	GACATGTGAAATCGGAG	ACTGGAGAGGTCTACGA	48	0	0	5	26	3	38	23
Zm00001d014690	PB.13738_size347	ACGACCCAATC	GGAGGTTGGAT	24	0	0	22	15	16	14	15
Zm00001d014692	PB.13739_size52	C	T	3	0	0	2	1	3	2	5
Zm00001d014701	PB.13743_size118	GC	AT	7	0	0	0	4	1	1	1
Zm00001d014715	PB.13747_size161	TAAAAAA	GGGGGGG	26	0	0	15	4	8	9	13
Zm00001d014719	PB.13749_size57	ACAATCGGCAGTTGGGTA	GAGGGGAATGAGCACACG	8	0	0	2	2	1	1	2
Zm00001d014722	PB.13752_size64	TGC	CCG	0	0	0	1	0	1	1	1
Zm00001d014726	PB.13754_size368	TTATTGTTCGCTGC	CCGGCACCTATGAG	22	0	0	46	13	23	18	34
Zm00001d014732	PB.13758_size387	TTAC	CCGA	40	0	0	23	5	14	14	19
Zm00001d014742	PB.13765_size161	TCGGGGA	CTACTAG	13	0	0	6	4	3	3	7
Zm00001d014756	PB.13773_size130	GTCCGAGAGTGATG	ACTTATATACACCA	27	1	0	23	10	16	9	15
Zm00001d014759	PB.13776_size198	AACCCGC	CGATGAT	18	0	0	29	11	9	15	7
Zm00001d029997	PB.1377_size94	A	C	12	0	0	4	9	3	0	3
Zm00001d014766	PB.13783_size88	T	C	5	0	0	4	2	2	1	3
Zm00001d014771	PB.13784_size55	CGA	GAG	2	0	0	0	0	1	1	1
Zm00001d014772	PB.13785_size364	A	G	27	2	0	18	15	14	9	15
Zm00001d014775	PB.13788_size65	ACTGCGGGATA	GTCCTAAACCT	9	0	0	7	2	0	4	2
Zm00001d014785	PB.13793_size492	C	T	24	0	1	14	13	10	11	11
Zm00001d014792	PB.13799_size700	ACGCCAACCATTCCCGAAC	GTATACCTGCCCTTTCGGT	25	1	0	66	14	21	17	34
Zm00001d030005	PB.1379_size127	TAATATGCGGGAGCAGGATG	ACGCTAAACACGTTGAATCA	11	0	0	11	2	4	3	8
Zm00001d014793	PB.13801_size56	CCTTACGGGTCTGG	TTCCTTTACCGCTA	4	0	0	1	1	1	11	7
Zm00001d001566	PB.13809_size166	G	T	4	0	0	2	0	1	8	5
Zm00001d014813	PB.13811_size54	GT	AC	7	0	0	5	0	3	8	9
Zm00001d014844	PB.13815_size2556	TACA	CGTC	16	0	0	12	11	4	16	20
Zm00001d014848	PB.13818_size809	TCTGC	CTCAG	131	0	0	18	32	9	63	29
Zm00001d014862	PB.13825_size834	ACTTGATATTTTCAGAAA	GACCACGCACCCTGATCC	71	0	0	24	23	30	157	117
Zm00001d030011	PB.1382_size424	ATGAAGA	GAACTAC	28	0	0	21	27	9	14	8
NA	PB.13830_size88	CATCACC	ACCAGTG	0	0	0	0	0	0	0	0
Zm00001d014876	PB.13831_size1156	TGCAGA	GATGCG	91	1	0	41	21	28	25	29
Zm00001d014887	PB.13835_size6524	ACAC	GGGT	728	2	2	507	326	339	384	411
Zm00001d001571	PB.13838_size63	TTCACACTAG	GCTCGGTAGA	7	0	0	4	4	2	2	1
Zm00001d001571	PB.13842_size553	TAGGAGACG	AGTAGAGAT	103	0	0	33	33	11	72	19
Zm00001d001572	PB.13843_size215	CCTACTCTCGTATTCGCGGTCGTCC	TTCGTCTCAACCCCGAGCACTACTT	21	0	0	25	7	8	5	3
Zm00001d014900	PB.13844_size130	TCAG	CTCT	17	0	0	13	8	4	9	10
Zm00001d014901	PB.13845_size286	TGTAAGCCT	GACGGATTC	47	0	0	13	19	6	21	10
Zm00001d014903	PB.13846_size50	CTGTAGGATAGCC	GAACGCTCCGATG	10	1	0	3	1	0	4	4
Zm00001d014909	PB.13848_size321	C	T	35	0	0	22	19	7	68	48
Zm00001d014911	PB.13849_size102	C	G	14	0	0	4	7	3	19	22
Zm00001d030014	PB.1384_size83	T	G	5	0	0	3	1	1	3	0
Zm00001d014912	PB.13851_size207	GTGACACAGTTATCTGTTCAGGGCATGG	AGCGAGTCTCCGATGCGCTCACATGAAA	32	0	0	6	6	8	16	10
Zm00001d014920	PB.13854_size63	G	C	4	0	0	1	2	0	1	2
Zm00001d014920	PB.13855_size722	G	A	119	0	1	48	35	32	63	65
Zm00001d014944	PB.13862_size64	A	G	0	0	0	1	1	1	0	2
Zm00001d014946	PB.13864_size98	AGAAC	GTCCT	11	0	0	8	3	7	6	6
Zm00001d014950	PB.13868_size51	GCGGCCATCACAGCGCACTTCATACGACTCG	ATAATTGGGCGGAAAGTTAATGAGATGTCGA	7	0	0	5	1	3	3	2
Zm00001d014953	PB.13870_size81	AGAAGTGCC	GACGACCTT	4	0	0	4	1	3	1	2
Zm00001d014954	PB.13871_size211	GTCGGGTA	ACAAAACG	8	0	0	7	4	5	2	6
Zm00001d014957	PB.13872_size519	GTTCAGAGACCCATG	ACCAGCTAGTTTGCA	27	0	0	16	14	16	4	7
Zm00001d014961	PB.13874_size104	TCTCCTGAAGTACGGCTAGAAGGTTACGCAA	CTCTGCAGCACGTAATCGCGGCTCCGTTAGG	9	0	0	8	1	2	6	11
Zm00001d014967	PB.13879_size154	GCGTCACTTGCGGTGGC	CTCCAGTCCAGCACAAT	22	1	0	11	21	19	22	17
Zm00001d014967	PB.13880_size224	GCGGCAGGTATC	CTACTTTAAGCT	5	0	0	76	6	21	9	28
Zm00001d014969	PB.13881_size277	GCCGCGC	AGTCTTT	24	0	0	12	16	13	4	3
Zm00001d014977	PB.13888_size715	TCC	GTT	83	2	0	64	41	31	122	108
Zm00001d014986	PB.13892_size68	GAGGTGGGAAG	CGATGTCCCGA	13	0	0	6	5	1	4	2
Zm00001d014993	PB.13895_size4076	GTCTGAGGA	ACTGAGAAG	212	0	0	478	168	183	142	170
Zm00001d030020	PB.1389_size1980	A	G	31	0	2	14	12	10	11	9
Zm00001d015006	PB.13900_size73	ATAATTACAG	TCGGCGGAGC	7	0	0	2	1	0	2	2
Zm00001d015007	PB.13901_size89	ATTATGGT	GACGCATC	4	0	0	1	4	7	4	16
Zm00001d030021	PB.1390_size92	GATC	AGCT	23	0	3	7	10	10	9	6
Zm00001d015020	PB.13910_size47	TCATAACGATAT	AGGGGCTTTCCC	5	0	0	2	3	3	1	6
Zm00001d015025	PB.13911_size71	GCGCAATA	ATCGGCCG	0	0	0	0	2	0	0	1
Zm00001d030026	PB.1391_size472	GACGCTTGGGACA	CGTTGCATAATTC	34	0	0	37	19	27	30	42
Zm00001d015082	PB.13927_size119	ACG	GTT	17	0	0	10	5	9	7	3
Zm00001d030028	PB.1392_size61	GCACGCGGCCGACCCG	CGGGAACCATAGGAAA	1	0	0	9	0	1	2	0
Zm00001d015088	PB.13931_size321	AAGGGGGCTATCA	GCAAACATAGCTT	18	0	0	9	6	4	16	17
Zm00001d015091	PB.13933_size99	TATAGAAGGTTC	GTCCCCGCCCAT	1	0	0	1	0	1	1	0
Zm00001d015114	PB.13945_size252	CCAAGTGCACTCCACCACCGGGGGGTA	TGGCTCAAGTCTTGTAGTTAAAAAAAT	17	0	0	32	9	13	47	45
Zm00001d015115	PB.13946_size54	CGAT	GAGC	5	0	0	4	3	2	4	3
Zm00001d015120	PB.13949_size73	TCACATGGGG	CGCGGCAAAA	15	1	0	8	1	1	5	6
Zm00001d015121	PB.13950_size83	GACGCAC	CGTATGG	9	0	0	8	3	0	4	6
Zm00001d015135	PB.13963_size70	C	T	2	0	0	1	1	2	4	2
Zm00001d015138	PB.13964_size246	ACAAGAACTCCAACGCCATTTGTCTCCCTCT	TATGATCACTTGCTATAGGCGACGAGGGATA	2	0	0	0	0	1	3	4
Zm00001d015148	PB.13968_size53	A	G	5	0	0	7	2	3	4	6
Zm00001d015156	PB.13973_size76	AACCCAT	GCTAACC	5	0	0	7	2	7	4	6
Zm00001d015164	PB.13975_size91	CACGTAGCCATGTCTGGTCGGGAATA	TCTACGATTGGCATCCAGGAAAGGCG	1	0	0	1	0	0	0	0
Zm00001d015168	PB.13976_size932	TTCAATCAGGGATAG	CGTGGCTGAAAGCCA	148	1	0	49	48	40	57	70
Zm00001d015174	PB.13977_size262	GC	AT	23	0	0	28	6	9	13	19
Zm00001d015180	PB.13979_size199	TATGCGATTTGA	CGCAACCGCCAC	27	0	0	17	15	6	17	6
Zm00001d015183	PB.13983_size104	AATGTCATCGCGTAAGGTTATGTATCAATGCCG	CGAACTGCTTGACGGAAACCCACGCTGGCATTA	5	0	0	18	18	9	7	6
Zm00001d015196	PB.13987_size558	TTTCATGCTCACGGG	CCGTGAATCTGTTAA	42	0	0	19	57	41	52	51
Zm00001d015195	PB.13988_size139	AAGATG	GCCGGA	36	0	0	17	8	1	10	10
Zm00001d015203	PB.13993_size232	GT	AC	28	0	0	5	5	11	41	49
Zm00001d030051	PB.1399_size708	GTTCTAAG	TGCTCTTA	48	0	1	30	57	61	43	33
Zm00001d015212	PB.14001_size200	ATCTA	CCTCG	15	0	0	23	18	13	31	23
Zm00001d015213	PB.14003_size173	T	A	4	0	0	15	3	6	12	5
Zm00001d015227	PB.14005_size48	ACCGCGGTCGT	GTTTGCTAGTG	4	0	0	7	2	2	1	0
Zm00001d015229	PB.14006_size238	TGTTCCGAATGAAATG	CTGGTTAGGGTGGGCT	12	0	0	42	6	17	12	11
Zm00001d015231	PB.14007_size240	CTTGCACT	GGCCTGGC	28	0	0	22	23	12	25	14
Zm00001d015234	PB.14009_size40	AACTAGAGCTCCGGGAATCGT	GGTCGAGAACTTAAAGGCTAC	3	0	0	14	2	2	3	2
Zm00001d030053	PB.1400_size75	CGTCCGTTTAAGGGA	GCGATCCCCGGAAAG	13	0	0	12	8	1	5	12
Zm00001d015242	PB.14012_size175	CAAAGT	TGCGTC	21	0	0	8	5	1	41	24
Zm00001d015248	PB.14016_size576	A	G	64	1	0	29	18	22	99	94
Zm00001d030061	PB.1401_size119	GCACTGCTGACGTCCAGTTGCGTAATTCGTAGATTCATAGTGTTGGCGCTAAAACCA	CTGAAAAGAGTTCAGGACCATTCGGAATACGAGACAGCCACAACCTTAACCGTCTTG	23	0	1	12	3	6	5	3
Zm00001d015259	PB.14020_size1686	A	G	63	0	0	79	56	72	215	213
Zm00001d015260	PB.14021_size61	AG	GA	9	0	1	7	3	3	5	1
Zm00001d015265	PB.14022_size61	AGCAAACCCT	GATCGTGGGG	1	0	0	4	3	1	1	0
Zm00001d015269	PB.14023_size94	TCGGGTTAC	CTAAACACG	7	0	0	5	2	1	5	5
Zm00001d015272	PB.14024_size307	TTATAAAAACGTTCCCGGTCTGCTTCTGCATAA	CGGCGGGCGAACCATGATCTCCTCCGCAGTCTC	19	0	0	13	11	6	20	8
Zm00001d015290	PB.14031_size91	T	G	6	0	0	10	2	5	1	5
NA	PB.14032_size119	TAGCGCTGCG	CCTACAGATC	0	0	0	0	0	0	0	0
Zm00001d015293	PB.14033_size416	ACTACGGCGCGTA	CTACAAAGAGAGG	9	0	0	14	9	6	6	13
Zm00001d015300	PB.14037_size451	A	G	45	0	1	26	12	8	11	12
Zm00001d015313	PB.14043_size67	ATTTCCC	GCCGATT	6	0	0	9	5	2	1	5
Zm00001d015314	PB.14044_size566	CAACTGATACCGGCCTC	TTTTGAGGGTTAATGGA	48	0	0	30	90	42	80	42
Zm00001d015325	PB.14046_size126	ACCA	GAAC	19	0	0	10	8	5	6	5
Zm00001d015326	PB.14047_size45	CC	TT	7	0	0	4	3	3	7	2
Zm00001d015329	PB.14050_size355	ATGCTGGAA	TCAAAATCG	54	1	0	42	18	14	23	20
Zm00001d015348	PB.14054_size76	A	G	10	0	0	8	5	6	3	5
Zm00001d030069	PB.1405_size254	AC	GG	56	0	0	88	30	27	24	18
Zm00001d015361	PB.14060_size176	GCGTTT	TTACGC	8	0	0	0	1	1	80	53
Zm00001d015362	PB.14061_size66	AT	CC	7	0	0	11	1	4	4	4
Zm00001d015375	PB.14068_size134	GCTGGCGA	AGCAAATG	15	0	0	13	17	5	12	1
Zm00001d015376	PB.14069_size4787	CAGCTTCCGGCCGCCTCACAAC	AGATACTGCATTAGTCTGTGGT	581	3	0	399	128	124	195	236
Zm00001d015378	PB.14070_size156	T	G	12	0	0	8	2	8	5	4
Zm00001d015389	PB.14073_size69	A	C	7	0	1	7	3	1	5	6
Zm00001d015399	PB.14075_size72	T	G	3	1	0	2	1	0	1	1
Zm00001d015404	PB.14078_size71	TTTGACACAGGCAA	CCCATTCGTCATTG	8	0	0	3	4	2	7	8
Zm00001d015415	PB.14083_size49	TTCCATGCTC	GGATGGAACG	1	0	0	3	2	3	1	3
Zm00001d015421	PB.14084_size100	GAAGTTAAGC	AGCACCGGAT	2	0	0	0	0	1	3	0
Zm00001d015426	PB.14086_size292	G	A	20	0	0	7	14	2	20	6
Zm00001d015432	PB.14089_size407	GGTGGCTTC	TCCATTACT	33	0	0	27	18	16	13	11
Zm00001d030079	PB.1408_size48	CG	TT	2	0	0	5	4	3	0	2
Zm00001d015446	PB.14093_size353	AAGACGGGTCCAACGTCCGGGCGAA	TCAGTAAAGTATGTACTTAATTACG	67	0	0	28	12	14	44	56
Zm00001d015459	PB.14096_size515	ATTTACGG	GGGGGAAC	0	0	0	5	0	0	0	0
Zm00001d015460	PB.14097_size74	GATCAGA	TGATGAG	6	0	0	2	1	8	4	4
Zm00001d015464	PB.14098_size209	CCCTAGGTCGGGACACGCGTGGGTGGCGGGCACGGTTCTGGCGGGGAGCGCAGGGTGCGCTGTGTAATTGATAAAGAGTGGCAAGACAGCATGGTGCGCACTCACGTGGTCGCTTGCCCGGGGTAGGGATCAGGCGCCACGTTATACGGGTTATGCA	CCCTAGGTCAGGACACATGTGGGTGGCGGGCACGGTTCGGGCGGGAAGTCCAGGTCAAGTCCTGTGACTGAAGAAGAGTGGCAAACTAGCATGGTGCACACTCACGTGCTTGCTGGCCCGGAGTAGAGATCAGGCGCCACGTCATACGAGTTATGCA	12	0	2	13	5	5	11	2
Zm00001d027479	PB.140_size53	CCAACCAGTGCACGGCAGAC	TTGCTTGCGCAGGTTGTTCA	11	1	0	1	3	2	7	10
Zm00001d015473	PB.14100_size103	TAAAAT	GCTCCC	7	0	0	1	2	4	4	3
Zm00001d015474	PB.14101_size149	GTGAACGCCTACAGAGACAG	TCTGGTTATCGTGAGAGAGA	15	0	0	39	11	19	12	17
Zm00001d015493	PB.14109_size212	CA	AT	21	0	0	5	12	15	25	23
Zm00001d030083	PB.1410_size53	C	T	10	0	0	13	8	5	2	2
Zm00001d015495	PB.14110_size281	G	C	37	0	0	17	13	27	42	38
Zm00001d015499	PB.14112_size405	TTGGGA	GCAATC	15	1	0	20	8	23	48	68
Zm00001d015504	PB.14113_size185	GTCCTTTATTCTTGTCGACAA	AGTTCGCGCCTCCACAACGGG	14	0	0	5	5	1	6	4
NA	PB.14120_size343	TAGGAGCCG	CCTTTCGGT	0	0	0	0	0	0	0	0
Zm00001d015520	PB.14123_size367	CGAGTGGGCTGAATCATTAGG	TTCACTACTAAGGCAGGCGAA	49	0	0	8	7	4	106	81
Zm00001d015521	PB.14124_size148	CTAAAGAGCAACCAC	TCGGGTGCTGGAGTG	1	0	0	8	0	0	2	0
Zm00001d015526	PB.14126_size50	CTCAC	AGTCT	5	0	0	9	3	0	0	8
Zm00001d015613	PB.14153_size171	GCA	ATC	14	0	0	20	8	8	9	6
NA	PB.14155_size703	T	C	0	0	0	0	0	0	0	0
Zm00001d030094	PB.1415_size208	TGT	CTC	9	0	0	10	6	8	33	33
Zm00001d015702	PB.14180_size41	CC	TT	0	0	0	1	0	0	0	0
Zm00001d015729	PB.14192_size216	CCGCGATGATCTACA	TTCAAGGAGCTCTTT	8	0	0	9	1	6	14	30
Zm00001d015746	PB.14198_size3794	ATTTGACGTCG	CCCCCGGTCGA	10	0	0	4	2	2	7	5
Zm00001d027480	PB.141_size56	GATTTCATTCCCAGCGCAC	CGCACTGCCTTAGATTTGT	1	0	0	0	0	0	0	0
Zm00001d015778	PB.14208_size91	A	G	3	0	0	2	2	3	6	4
Zm00001d015829	PB.14230_size723	A	T	17	0	0	35	18	37	35	47
Zm00001d015837	PB.14231_size112	A	G	18	0	0	13	7	5	4	10
Zm00001d015842	PB.14233_size243	T	C	33	0	0	14	13	21	4	6
Zm00001d030108	PB.1423_size174	C	A	3	0	0	8	5	2	14	11
Zm00001d015886	PB.14247_size187	TCGCCGGAA	CGTTTTATC	9	0	0	11	4	5	7	8
Zm00001d015893	PB.14251_size674	G	A	84	0	0	80	58	78	25	25
NA	PB.14253_size162	C	G	0	0	0	0	0	0	0	0
Zm00001d015914	PB.14255_size155	GCGA	CTTC	40	0	0	33	19	14	17	12
Zm00001d015927	PB.14262_size40	GGCC	AAGA	1	0	0	0	0	1	0	0
Zm00001d015932	PB.14264_size87	CGGAATCGT	TAATGATAC	11	0	0	6	6	5	5	1
Zm00001d015956	PB.14271_size305	G	A	13	0	0	3	0	0	8	5
Zm00001d015962	PB.14274_size105	T	C	7	0	0	12	6	1	2	2
Zm00001d015971	PB.14282_size91	TTCAGCCAC	CAAGATGGG	3	0	0	3	1	2	6	3
Zm00001d015973	PB.14283_size45	CCAA	GGGC	6	0	0	6	1	2	2	1
Zm00001d015985	PB.14289_size80	AG	CT	22	0	1	15	3	5	5	9
Zm00001d015992	PB.14293_size161	AACTCCGGG	CTAAGTACA	1	0	0	7	1	2	3	2
Zm00001d016008	PB.14299_size77	ACAATTTGGGAA	TTGGCCCTTCGG	3	0	0	2	1	1	7	0
Zm00001d027484	PB.142_size1091	TCAAAATGTAGGTACCGTGGC	CGGGCGGAAGAACGTACGATT	139	0	1	87	51	29	69	36
Zm00001d016034	PB.14304_size453	CTCTGTTAGCTCGGATCCCTGGAATC	TAAACCACAGGTATGCTTTCCTTTCA	84	1	0	81	24	18	43	32
Zm00001d030126	PB.1430_size126	CGGAATCGA	GAAGGCTAG	11	0	0	13	4	6	3	7
Zm00001d016063	PB.14316_size51	CCCGCACAG	TTAAAGTTA	1	0	0	2	3	2	4	4
Zm00001d016070	PB.14318_size892	CAATAGCGACAAGTCCGGCA	GGGCGATCTTTCACTGAATT	35	0	0	2	11	3	20	11
Zm00001d016075	PB.14320_size62	ACCTCTAACAGTTGTAA	GTTGACGGATACAACGG	1	0	0	5	3	2	1	1
Zm00001d016081	PB.14323_size123	GCCCACGTGGATAATCTCAAACATGGCGCG	ATTTGTAGATCGCCCTAAGCGTGCAAGTAA	3	0	0	13	10	8	28	27
Zm00001d016082	PB.14324_size225	CCATCCTATGGAAAAAAGGGAGGGGCAC	TTGCTAGGCACCGCTGCATTGAACCATT	31	0	0	52	15	32	16	30
Zm00001d016084	PB.14327_size42	GATTGT	AGCCAG	1	0	0	2	2	2	4	5
Zm00001d016105	PB.14333_size61	AGTTC	GAACT	1	1	0	0	1	1	0	1
Zm00001d030132	PB.1433_size40	T	C	12	0	0	3	5	3	6	5
Zm00001d016129	PB.14342_size41	GGCCAGAATAGAA	ATTAGTGGGGTGG	3	0	0	4	1	1	0	1
Zm00001d016130	PB.14343_size104	CAAC	TGGT	2	0	0	2	0	1	0	0
Zm00001d030133	PB.1434_size92	AAGCTGAGCGT	GGATCAGAGAA	1	0	0	1	2	2	0	2
Zm00001d016149	PB.14350_size194	GGGGA	CAACG	43	0	0	38	19	13	27	24
Zm00001d016155	PB.14354_size43	AAGGAGGGAAGTCGCTC	CCAAGAAAGGACGAAGG	1	0	0	0	0	0	0	1
Zm00001d016159	PB.14356_size113	TA	CC	9	0	0	6	2	2	3	5
Zm00001d016165	PB.14359_size1159	CTGCTCCCCGATGCCCTGGC	GCTACTTTTTTCATTTGCTA	120	0	0	80	85	97	185	157
Zm00001d016181	PB.14364_size301	ACATGTTGATCA	GGGCTACCGCTG	18	0	0	16	13	8	36	54
Zm00001d016188	PB.14368_size208	GAAGAACCGCAG	CGCCTGTTATGC	27	0	0	17	6	9	12	7
Zm00001d030138	PB.1436_size162	CGCCAGT	GCTAGCC	15	2	0	13	5	8	4	6
Zm00001d016198	PB.14371_size811	AAC	TGG	50	1	0	40	10	16	13	31
Zm00001d016200	PB.14373_size171	AGACGAAGAAAGTCAGAC	CCGATTGAGCGACGCAGT	26	0	0	6	13	11	11	5
Zm00001d016228	PB.14377_size174	C	T	31	0	0	13	11	13	13	9
Zm00001d016234	PB.14379_size47	TGGCAAGCGACTATGCACTGAA	GTAGGTTAAGTAGAATTTCATG	1	0	0	2	2	1	2	0
Zm00001d030143	PB.1437_size152	CGCCCAGACGAGCCATGCGGCTCTATAACCATTGTTTCCTACT	GATTTGATGATAATGCCTTATATCGCGGTTGACACCCGGGCTC	48	0	0	23	21	8	7	5
Zm00001d016248	PB.14385_size328	AA	GT	28	0	0	7	12	6	16	12
Zm00001d016276	PB.14392_size101	GGGA	CATT	2	0	0	6	7	7	1	3
NA	PB.14395_size95	CTGTGCCCCATGTTGGCCGGAACA	TCCCAAGGTTAACCATTTTCCGGG	0	0	0	0	0	0	0	0
Zm00001d030146	PB.1439_size184	CTGAC	TACGT	26	0	0	17	12	6	8	10
Zm00001d016298	PB.14400_size214	GAT	CGC	50	2	0	44	22	20	35	36
Zm00001d016305	PB.14403_size40	GGGTTGCATGTGGCTTCG	TACCAATGGAACATAGGA	4	0	0	1	0	1	0	2
Zm00001d016311	PB.14405_size110	GATCGGCTCTG	TGATAATGACC	14	0	0	10	5	12	5	7
Zm00001d001670	PB.14409_size828	AATCGCATCGAC	CGCTCGGCGACT	73	0	0	115	44	54	70	58
Zm00001d016332	PB.14410_size52	CAGCAAACCACCAA	TCATCTGGTCGGGG	2	0	0	1	0	0	0	1
Zm00001d016351	PB.14414_size361	CTTACGTCATCCC	TCAGGACGGCTTT	4	0	0	4	6	0	0	19
Zm00001d016358	PB.14415_size125	ATCATGAGT	GGGGCAGAA	13	0	0	7	3	4	2	2
Zm00001d016364	PB.14417_size100	GAGCCAGA	CGCTAGCC	9	0	0	1	1	0	3	1
Zm00001d016365	PB.14418_size446	GGGGGGACTTGAGC	TAACAAGTCACGAT	44	1	0	26	23	17	27	25
Zm00001d030149	PB.1441_size56	GGGT	AACG	8	0	0	1	1	2	3	0
Zm00001d016373	PB.14420_size748	CTGATAGGAGTACTT	TCTGCGAAGAGCGGC	22	0	0	21	14	16	25	18
Zm00001d016378	PB.14422_size79	CCGGCCCTA	AGAATTTCC	9	0	0	6	7	1	1	4
NA	PB.14423_size49	TGGCC	CAATT	0	0	0	0	0	0	0	0
Zm00001d016394	PB.14428_size166	CAA	GCG	1	0	0	0	0	0	2	0
Zm00001d016402	PB.14431_size1600	TCATGTCGTTTTGACCTT	CTCCACTACCCCAGTTCC	101	0	0	94	65	65	153	105
Zm00001d016406	PB.14432_size100	GGAAGCGTAGGTGTATCAGG	ATGGAGACGAAAACGCTCAA	4	0	0	8	2	4	5	3
Zm00001d016407	PB.14433_size445	TTTATTTGTGGATGGCCGCAGGGCGTGGGGGCGACACCGAAA	ACGGACCACATCGATTGATTTATAACAAATAGTGTCGGATCG	28	0	0	41	34	32	10	22
Zm00001d016410	PB.14435_size141	ATGAAGTC	CAAGGAGT	20	0	0	6	10	6	4	10
Zm00001d016411	PB.14436_size1465	AATAGAATCGC	GTAGAGGCGAT	615	0	1	84	133	24	424	51
Zm00001d016438	PB.14439_size77	GCCCTA	CGTTCG	2	0	0	3	2	4	2	1
Zm00001d016441	PB.14442_size569	CTGGACTAGT	TACCTTCTAC	3	0	0	0	0	2	2	0
Zm00001d016442	PB.14443_size47	TTGAG	CCTGT	6	0	0	3	2	3	4	3
Zm00001d016446	PB.14445_size1147	CCACA	TTTAC	27	0	0	18	10	9	10	15
Zm00001d016452	PB.14447_size1100	TTCGGCCGAGCGATTTCGTTTCTATACA	GCTCTTAAGCTATCAAAACGCGATCGTG	64	1	0	100	47	69	89	148
Zm00001d016458	PB.14450_size53	CG	TA	7	0	0	4	3	5	2	0
Zm00001d016459	PB.14451_size222	GCTATGAGTTGC	ATCGCCGCGCAT	0	0	0	1	1	0	2	0
Zm00001d016463	PB.14452_size265	CT	TC	41	0	0	18	9	5	17	11
Zm00001d016469	PB.14454_size199	TT	GC	11	0	0	7	1	9	4	1
Zm00001d016474	PB.14459_size484	AGTGCAGAAGTCGTGGGCACCGC	GTCATGACGACAACATCTGGTAG	48	0	0	23	10	18	16	14
Zm00001d016477	PB.14461_size43	GGAAGTTAGACTG	AAGGAGCGTCTCT	1	0	0	0	1	1	0	1
Zm00001d016479	PB.14462_size1505	AA	TG	152	0	2	120	105	112	32	42
Zm00001d016483	PB.14463_size172	TCTTGAATT	CACCAGGCG	2	0	0	0	0	1	0	2
Zm00001d016486	PB.14464_size80	CCAGGCAATGTGTCACCGGCG	AAGAATTTCTCAGTTGTAAGC	4	0	0	2	2	0	18	17
Zm00001d016496	PB.14469_size202	TTCCTCG	ACTGCTT	7	0	0	27	12	14	6	6
Zm00001d030158	PB.1446_size71	TACGCCACGTACG	GGTATTGACCGTA	2	0	0	5	1	1	0	0
Zm00001d016512	PB.14476_size220	C	T	21	0	0	24	7	8	15	9
Zm00001d030159	PB.1447_size669	GTCTGAGACGGGTT	ACTCAGATTAAAGG	31	0	0	61	15	29	20	32
Zm00001d016521	PB.14480_size264	AG	TA	42	0	1	49	22	23	41	25
Zm00001d016528	PB.14482_size257	GT	AC	28	0	1	18	20	18	23	16
Zm00001d016531	PB.14484_size123	GGTAGGGATA	AACGAAAGGG	16	1	0	10	3	7	8	16
Zm00001d016549	PB.14491_size227	AGGTCCCCAA	CCTCTTTTGG	22	0	0	20	15	14	7	10
Zm00001d016552	PB.14494_size146	CAACAGAGATGGTG	AGGTGACCGGTCAA	6	0	0	9	1	7	5	13
Zm00001d016553	PB.14495_size99	ATATGTGCCGCTGTGCGCTTGTTGA	GAGCTACATCTCACCTCTCCAAATT	6	0	0	7	2	5	12	4
Zm00001d016559	PB.14498_size213	CTATACGGATACT	TCGCGTACTATTA	10	0	0	10	2	9	5	5
Zm00001d030163	PB.1449_size137	CCCGTGCAGA	AGGCCCAGAG	1	0	0	7	2	1	1	4
Zm00001d016568	PB.14502_size90	TCTT	CACC	3	0	0	2	0	2	1	1
Zm00001d016572	PB.14504_size1881	TGCCGTCTCTCTGA	CATTCAGGGCACAG	80	0	0	154	56	62	68	95
Zm00001d016581	PB.14507_size246	AGCTG	GCTGC	38	0	0	24	18	22	30	49
Zm00001d030164	PB.1450_size586	GCAAATACTCCCAATTAGGTTCCAGGCCC	ATTCCCTTCTTTGGACGAACCTTCAATTA	70	0	0	59	41	18	96	69
Zm00001d016588	PB.14512_size612	TAGTCCCACCTTGGCCA	AGCAGATGAAGCACAGG	17	0	0	10	1	6	17	22
Zm00001d016590	PB.14513_size197	GCCCTACT	CGTACGTC	98	0	0	5	12	12	45	16
Zm00001d016606	PB.14520_size2078	T	G	111	1	0	76	55	98	151	191
Zm00001d016615	PB.14523_size45	GACCGT	TTTTAC	3	0	0	4	0	1	1	3
Zm00001d016619	PB.14524_size143	CTAAAGACCCACA	ACTGGCGTTGCTG	17	0	0	5	1	3	2	5
NA	PB.14525_size134	GGCCTGCGAT	TTAAGCTAGC	0	0	0	0	0	0	0	0
Zm00001d016640	PB.14528_size1188	ACTCGCGGAGGCGCAAGGTCCT	GTATAAACCAAAATGGAACGTG	33	0	0	161	28	76	43	141
Zm00001d016653	PB.14533_size41	CG	TC	7	0	0	4	1	0	7	1
Zm00001d016665	PB.14541_size119	GTACTAAC	ACGTCGGA	15	0	0	7	4	7	4	2
Zm00001d016675	PB.14544_size65	GTTCGCGGATTATTACGTGATTAGCAACCCACA	ACCACTAAGGAGACGTACACCGTTTGGTGTGTT	0	0	0	0	0	1	3	2
Zm00001d016684	PB.14547_size5217	TATAAGCTCTT	CGACGATCTCC	115	0	1	35	22	18	90	70
Zm00001d016687	PB.14548_size111	ATGGTGGATCGGCG	TCAAGAAGGGTCTA	8	0	0	8	0	2	4	3
Zm00001d016691	PB.14549_size643	GGAACTCACGTTGGGCGG	ACGGTCGGGACAAAATCC	109	1	0	55	31	31	29	55
Zm00001d030172	PB.1454_size110	CTCTTCCTAACGGGCGG	GATCATTGTCTTTCGCA	18	0	0	2	4	2	4	1
Zm00001d016694	PB.14551_size64	AGTCAATCCCGTGTGTTTGACCTAGAGACCG	TACTGGGTGTCCACAGCCTGTTCGTGAGTAA	8	0	0	4	6	3	16	21
Zm00001d016702	PB.14555_size41	AGGTTCATTCTCTCACTTAA	GATGGTGGGTCTGTGTGCGG	8	0	0	4	1	4	6	0
Zm00001d016704	PB.14557_size76	CTCCATATAAGTCTT	TCAACCGCGGACGCC	10	0	0	3	2	2	1	1
Zm00001d016708	PB.14559_size141	AGGCCGACGCGGGAGAGGCAGAAA	TCCGGCCGAGCACCCCCCTGAGGG	0	0	0	0	1	0	0	0
Zm00001d030173	PB.1455_size145	G	T	4	0	0	15	5	6	3	2
Zm00001d016720	PB.14563_size58	CGAGCGAATTGTTGCGGCGTGC	TAGCATGTCCTCAATAATACAG	10	0	0	9	2	3	5	1
Zm00001d016722	PB.14564_size67	CA	TG	4	0	0	1	1	4	2	5
Zm00001d016723	PB.14565_size394	GTATTTTGCCC	AAGCCGCCTGT	57	0	0	33	39	37	19	28
Zm00001d016731	PB.14567_size85	GGGAGACGTAT	AAAGAGTAGGC	1	0	0	4	0	2	1	2
Zm00001d016733	PB.14569_size207	GCGTGTACT	TATGCGTAC	21	0	0	15	16	5	17	4
Zm00001d016746	PB.14577_size142	ATGAGCCTAACGCT	CCATTTACTGTCTC	2	0	0	0	1	0	1	0
Zm00001d016755	PB.14578_size88	TCGCGCTGTCG	CGTGTGGAGTA	7	0	0	7	6	8	7	10
Zm00001d016765	PB.14581_size52	AGTC	CACT	4	0	0	2	1	1	3	4
Zm00001d016766	PB.14582_size61	C	T	5	0	0	5	4	1	4	4
Zm00001d016768	PB.14584_size187	AGC	GTT	13	0	0	28	5	7	7	7
Zm00001d016770	PB.14585_size77	GCAATTGTCAA	ATCTAGAATGG	6	0	0	11	1	2	2	7
Zm00001d016771	PB.14587_size82	AGG	TAA	7	0	0	2	2	0	9	3
Zm00001d016783	PB.14588_size64	AGAGA	CTGTC	2	0	0	4	1	1	1	2
Zm00001d016784	PB.14589_size52	G	C	1	0	0	14	3	4	0	5
Zm00001d016797	PB.14594_size365	CATGGTTATCG	TGCAACAGCAA	21	0	0	29	9	13	10	19
Zm00001d016803	PB.14598_size84	ACAGAT	GTCTTA	7	0	0	7	6	4	4	5
Zm00001d027487	PB.145_size514	GTGCAGACATTCTTAATAAAGTACT	ACAGGACTTGGTCCGTAGCGTCGGA	32	0	0	12	23	11	92	33
Zm00001d016811	PB.14602_size98	GCA	CTG	1	0	0	0	0	0	0	0
Zm00001d016816	PB.14605_size65	CGG	AAC	15	0	0	7	5	3	1	1
Zm00001d016822	PB.14607_size314	CCACCAA	TAGTTGG	26	0	0	18	11	4	15	9
Zm00001d016835	PB.14616_size242	GACAGTCG	AGAGACTA	28	0	0	10	16	18	16	18
Zm00001d016838	PB.14619_size360	GGGGGAATGTTCA	CTCTATGAAGCTC	19	0	0	34	20	5	14	16
Zm00001d016849	PB.14622_size102	GTATCCGCCGTTATCGGAGTAA	CCGGTATGGAGAGCGAATACGG	17	0	0	29	5	18	12	11
Zm00001d016854	PB.14627_size52	ATTGCGGCTACCATATGTA	GCAATTCAAGTTGGGCAGG	11	0	0	4	2	3	3	2
Zm00001d016855	PB.14628_size267	GGAGATCCGACTATCAAAGTACGACCT	TATCTGTAAGTCCATGTGACGTAGTGG	5	0	0	2	2	1	3	2
Zm00001d016856	PB.14629_size149	GTCTTCCGGACTGTGG	TCGCCTTAATGCACAA	1	0	0	9	5	6	0	1
NA	PB.1462_size90	GGAAGAG	ACGTAGA	0	0	0	0	0	1	0	0
Zm00001d016858	PB.14631_size299	T	A	31	0	0	30	5	6	10	6
Zm00001d016860	PB.14632_size59	GTAA	ACGC	8	0	0	0	1	0	2	1
Zm00001d016861	PB.14633_size113	CGAC	TAGT	13	0	0	10	5	6	7	6
Zm00001d016866	PB.14637_size49	A	G	1	0	0	0	1	0	1	0
Zm00001d016902	PB.14653_size172	TCTTAGAGGGTATCCTAAGGCAT	CGACTCTAAACGCTTCGGTTTGG	5	0	0	14	2	8	6	3
Zm00001d016908	PB.14654_size41	GCGAGATAG	CTACAGCGA	4	0	0	1	3	4	5	1
Zm00001d016922	PB.14663_size52	TTAAGGCAACGCTGGGCCGA	GCGGACACTGATCAATTTCG	7	0	0	5	1	6	3	11
Zm00001d016928	PB.14665_size179	TCGCCTC	CAATTAG	11	0	0	21	6	10	6	7
Zm00001d016941	PB.14670_size40	GCGAACG	TTACGTT	2	0	0	4	0	0	0	5
Zm00001d016949	PB.14674_size46	GCGGTTCCAAGG	AGACCCTTGGAA	1	0	0	1	0	0	1	0
Zm00001d016990	PB.14688_size92	CTC	TCT	3	0	1	2	3	1	9	14
Zm00001d016995	PB.14691_size48	TTAGGGCGCTATTTATGCGGCAGCACCGGACGCAGCT	CCGAAATATCTCCCTCATACTGCTGTTATGTATCATC	5	0	0	2	7	3	6	2
Zm00001d016999	PB.14693_size71	GCACTC	ATGGCG	15	0	0	1	2	1	2	2
Zm00001d017000	PB.14694_size45	CACAAC	GTTGCT	6	0	0	2	2	1	1	0
Zm00001d017026	PB.14698_size52	CGTTGACTC	TACCAGTAG	10	0	0	3	2	3	5	1
Zm00001d030217	PB.1469_size487	TTAAAATGTGAC	CCGGGGCACTGT	51	0	1	25	22	23	13	9
Zm00001d017029	PB.14701_size416	CATTTGCATCCTCCAGTGTTAGCTGTCTTGGCTGT	TTGGAAACCTTCATGACTCCGATCAGAAAATGCAC	62	0	0	40	34	29	17	23
Zm00001d017036	PB.14704_size175	CGTAAGA	TACCGTT	7	0	0	9	5	6	2	2
Zm00001d017042	PB.14705_size83	TATCAGGGGGGATGCGT	CTATGCACTAACCCAAC	4	0	0	4	0	1	1	2
Zm00001d017046	PB.14708_size51	TCAATAAAATGTGCGGAA	GAGCCCCTGCACAGAAGC	7	0	0	11	2	4	5	2
Zm00001d017047	PB.14709_size201	GATGATCCTA	AGGAGCGGGG	15	0	0	20	14	16	7	5
Zm00001d017060	PB.14713_size129	CGCCT	ATGAA	6	0	0	4	0	5	5	0
Zm00001d017067	PB.14714_size97	GATTTTGCACTATACCCATGACTGCTCCCCCGGGGCTTTGAACCTACT	CTGCCCCGTAGCGGAAGGCAGTGAGCTTTTTAACCTCCCACGATCGGC	6	0	0	7	4	5	5	4
Zm00001d017070	PB.14715_size56	TGC	CAG	1	0	0	7	5	4	0	4
Zm00001d017072	PB.14717_size684	GGGGACG	AACAGTA	26	0	0	20	22	16	53	58
Zm00001d017085	PB.14722_size155	GAGCGCCGGCCTTCAGG	AGATAGGCTTGGGGGAC	10	0	0	10	6	2	5	3
Zm00001d017096	PB.14729_size187	CGGTCTAAACCGAGACGGTA	TAAGACGTGAAAGAGACACG	21	0	0	19	5	5	11	5
Zm00001d017099	PB.14731_size71	TGCAACCTCGATTG	CATCGTTCAAGACA	4	0	0	1	4	5	10	4
Zm00001d017106	PB.14735_size288	CCTAGTGCCTGCGGAGCGGGG	ATAGACATTCATTAGATCACT	38	1	0	16	12	7	14	19
Zm00001d017110	PB.14737_size41	TCGAATACAATA	ATTCCCGTGGGG	2	0	0	5	1	2	2	5
Zm00001d017111	PB.14738_size69	TTGCTGAGGC	CCATCAGCCT	5	0	0	0	3	0	8	4
Zm00001d017113	PB.14739_size399	TGGCCGGGGTTCAGCCCAGCCCCGTACCGCTGCGAGGGTCCCCTATCGCGGGTTGCA	GTTTTATAAGGTGTATGTTTATACCCGTAACAACTAAAGTTTAGTGTAATCACCATG	17	1	0	23	25	25	27	23
Zm00001d017117	PB.14742_size422	GGCGTATTCCGCTCG	TCTTCCGCTTAACAA	35	1	0	26	14	9	8	14
Zm00001d017119	PB.14744_size304	CCCGTTGGCGCCGACTGTT	TTTACGAATATTATGCCGA	20	0	0	6	3	3	8	3
Zm00001d017121	PB.14746_size3130	CTAA	GCGG	335	3	1	371	61	95	110	167
Zm00001d017125	PB.14748_size114	GC	CT	7	0	1	13	5	3	6	6
Zm00001d017139	PB.14757_size72	GGAGGCTAGCAGGAGGCGCCC	CCGAATCTATGAACAAGAAGA	0	0	0	3	1	0	1	0
Zm00001d017141	PB.14758_size53	CTCTC	GCACT	2	0	0	3	3	2	1	1
Zm00001d017146	PB.14761_size47	GTCGCTACTGTTGCCAA	TCGCGGCGATCGTTTGG	9	0	0	5	3	2	4	1
Zm00001d017150	PB.14763_size236	TCCCAGTAAATGGTT	CATTGCCGGGATACC	25	1	0	33	6	12	6	22
Zm00001d017164	PB.14769_size163	GTAG	ACCA	11	0	0	5	5	7	31	23
Zm00001d030235	PB.1476_size41	TTTGTGCTGGGCGTCACCATCATTCAGAG	CCGAGCTCCATGACAGATGCGGCCTGTTT	0	0	0	2	0	0	1	3
Zm00001d017165	PB.14770_size41	TAATTCCCAC	CGGCCTGTGA	3	0	0	3	0	0	2	0
Zm00001d017169	PB.14773_size97	CTT	GCC	5	0	0	3	0	1	2	2
Zm00001d017172	PB.14776_size70	CCT	ATA	8	0	0	5	0	5	1	1
Zm00001d017175	PB.14777_size115	GG	AC	15	0	0	17	8	6	1	5
Zm00001d030239	PB.1477_size426	TTGGACTACACCAGG	GCAAGTACTGTAGCC	28	0	2	37	27	30	35	38
Zm00001d017185	PB.14781_size241	GCAGCGT	ATGATTC	11	0	0	47	20	14	11	12
Zm00001d017197	PB.14789_size355	TACCAAGCC	AGTTCGAGG	16	0	0	26	10	9	17	5
Zm00001d017203	PB.14790_size176	C	T	9	1	0	11	8	2	5	4
Zm00001d017213	PB.14797_size162	AACGAACGACGGCTT	GGAAGGTTGAAATGG	9	0	0	6	10	16	40	42
Zm00001d017216	PB.14799_size310	AACT	GTTC	24	0	0	28	14	24	46	55
NA	PB.147_size221	GGATACGT	ACGGGGAA	29	0	0	8	6	6	13	8
NA	PB.14801_size164	ACA	GGG	16	0	0	11	10	10	8	8
Zm00001d017242	PB.14806_size143	AGTCG	TCCTA	10	0	0	12	3	12	2	3
Zm00001d001705	PB.14810_size381	GGTCCCTCGGGATACTACAGTGA	CACGGTGTCAACCGTCGTGCCCG	43	1	0	162	19	31	36	49
Zm00001d017258	PB.14813_size342	TCAA	CTGT	50	1	0	27	14	19	17	24
Zm00001d017261	PB.14814_size183	GGCTGCG	ATTCATA	27	0	0	9	7	8	17	11
Zm00001d017271	PB.14817_size754	ATTCC	GCAGG	76	1	0	80	27	26	28	28
Zm00001d017274	PB.14819_size3731	TATCGAGG	CGGTTCCC	11	1	0	42	6	11	5	10
Zm00001d030266	PB.1481_size1330	ACGAAACCGGGGTTACTTCGCTGAG	CGAGCTTTAAAACCCTGCTCGGATA	193	0	0	150	62	83	107	98
Zm00001d017275	PB.14820_size459	ATGAGGCA	CCAGCAGG	2	0	0	17	2	4	3	4
Zm00001d017276	PB.14821_size357	TTTCGAACCCAGCGCTTCAACACATAACCCGCTAGAGAAA	CCCAATCTTTCATATGCGGGTGTGCTGGGGAACGAGAGGG	0	1	0	0	0	0	0	0
NA	PB.14822_size456	TTCTCCCATCAGGTGCCTTCTGACAACGGCAGGT	CATCGATGCGCTCCATTCCTCAGTGGTACTCCTC	0	0	0	0	0	0	0	0
Zm00001d017280	PB.14823_size98	GAGGC	TCTCT	5	0	0	2	0	0	1	0
NA	PB.14824_size80	AAGCGTCT	CGCTCCAC	0	0	0	0	0	0	0	0
Zm00001d017285	PB.14826_size86	CAGCTG	AGCGGA	1	0	0	0	9	3	0	1
Zm00001d017286	PB.14827_size154	CAG	TCA	2	0	0	0	0	0	0	1
Zm00001d017288	PB.14828_size173	TACCAGA	GGGGCAC	1	0	0	0	0	0	0	0
NA	PB.14830_size241	A	T	1	0	0	4	0	2	0	1
Zm00001d017292	PB.14831_size68	C	T	23	0	0	7	13	4	5	2
Zm00001d017303	PB.14835_size474	CGACCACCACA	TATGTGGTCAG	35	0	0	29	24	25	65	51
Zm00001d017320	PB.14839_size51	CGGAGT	TCAGAA	4	0	0	4	2	4	1	1
Zm00001d017338	PB.14851_size86	GAG	CCT	23	0	1	6	6	2	5	2
Zm00001d017345	PB.14852_size93	AT	GC	16	0	0	4	2	6	5	10
Zm00001d030282	PB.1485_size47	GTGG	ACTC	6	0	0	4	2	2	1	2
Zm00001d017373	PB.14862_size218	GAACGCTTGC	CTGTATCCAT	34	0	0	18	18	18	6	7
Zm00001d017384	PB.14870_size143	CC	TT	7	0	2	18	3	5	2	8
Zm00001d017387	PB.14873_size43	GTTAGCAACGGTCTG	ACCGATTGGTTCGGT	11	0	0	5	8	5	6	4
Zm00001d017398	PB.14879_size267	CTAAGTTGTG	AAGGACATGA	14	0	0	40	10	9	10	5
Zm00001d017399	PB.14880_size98	C	T	38	0	0	8	4	5	10	10
NA	PB.14894_size62	TAGGGGCACATTACGCCA	CCAAACGGAGGCGTAGGC	0	0	0	0	0	0	0	0
Zm00001d017449	PB.14902_size52	ATCTATCTGTGCCT	GCTCGCTGACATGG	4	0	0	0	0	2	1	5
Zm00001d017456	PB.14907_size61	TTGACGG	CCCGTAT	2	0	0	9	1	3	3	0
Zm00001d017467	PB.14917_size234	AATCCAA	GGGTTCG	30	0	0	12	6	7	13	7
Zm00001d017469	PB.14919_size109	GAG	CTA	11	0	0	8	4	3	0	2
Zm00001d017472	PB.14921_size195	CGCCATAATTACA	TCTTGCCGCCTGG	15	0	0	8	7	5	6	8
Zm00001d017475	PB.14924_size80	CCACCTATGCCTA	GGGTGCGCATTCG	7	0	0	26	1	2	5	7
Zm00001d017476	PB.14925_size163	GTATGGT	CATACCG	17	0	0	11	12	5	7	16
NA	PB.14928_size745	TGTCACGCAT	GCAGGTATGG	0	0	0	0	0	0	0	0
Zm00001d017492	PB.14931_size98	ATGTTAAGAGGCGACAAAA	TAAACTGAGAATAGTGGCT	12	0	0	18	5	9	17	7
Zm00001d017493	PB.14932_size130	TAGAGC	CGAGTG	1	0	0	0	0	1	0	1
NA	PB.14933_size66	GCCCTCATGCCTTTATG	ATTGCTGCCATGCAGGT	0	0	0	0	0	0	0	0
NA	PB.14937_size69	TGTTTATTCAC	GACGCCCCTGG	0	0	0	0	0	0	0	1
NA	PB.14940_size338	CAGG	TGAA	0	0	0	0	0	0	0	0
Zm00001d017512	PB.14942_size50	CCA	TTG	3	0	0	10	2	1	1	1
Zm00001d017525	PB.14949_size1070	T	C	12	0	0	14	4	8	6	8
Zm00001d030304	PB.1494_size98	AACAGACTT	GTGGATTCC	2	0	0	1	0	0	2	2
Zm00001d017525	PB.14950_size409	CTGTGGG	TGACAAA	43	0	0	38	34	32	24	27
Zm00001d017529	PB.14952_size291	G	A	3	0	0	3	2	1	8	5
Zm00001d017539	PB.14957_size784	CAGGGTTCGCACCGCGCCGGGATACGCGAGTCTTGTGTTAGTGA	GGATCGCGTGCTACTTTTAATGCTACATGCCTGGACAGCGTCAG	79	1	0	42	59	26	236	124
Zm00001d017544	PB.14959_size101	CCAATGATCACCT	TGGCCAGCATTTC	3	0	0	22	5	9	3	9
Zm00001d017545	PB.14960_size266	CGTTGTACG	TTGCACTTC	53	1	0	19	7	8	36	37
NA	PB.14961_size104	C	A	0	0	0	0	0	0	0	0
Zm00001d017557	PB.14965_size403	CAACGCGGA	ATGGCGACG	62	0	0	17	3	6	19	24
Zm00001d017560	PB.14968_size332	CGTGCATCAAAGTGAAAT	TACAATCTGGGAAAGGGA	17	0	1	22	15	9	11	8
Zm00001d017566	PB.14970_size345	TTTTT	CGCCA	18	0	0	78	23	16	16	25
Zm00001d017568	PB.14971_size150	ACCTCTCGGGAGA	GTTCACAAAAGAG	13	0	0	32	5	13	7	14
NA	PB.14972_size116	TTCACCGACTAACGATGTGTCAACCACACA	GCTTTTAGGCGGACGGACACAGCGACGCGC	0	0	0	0	0	0	0	0
Zm00001d017584	PB.14979_size58	TTCCCCTGAAAG	CGGTTTCAGCGA	3	0	0	3	2	2	4	3
Zm00001d030310	PB.1497_size1019	GATAGAGGCCCGCAC	TGCGTGTAGGAATGT	147	0	0	276	93	57	106	92
Zm00001d017601	PB.14985_size111	TT	AC	13	0	0	4	1	1	7	3
Zm00001d030314	PB.1498_size263	G	C	3	0	0	0	0	0	1	0
Zm00001d017613	PB.14994_size66	AGACCCGTCG	GATTGTACAA	3	0	0	6	2	1	4	0
Zm00001d017625	PB.15003_size108	C	T	10	0	0	12	6	10	7	3
Zm00001d030316	PB.1500_size46	ACCCCTCTTATCTTCGCACACT	GTTGACTCCCCTCCTTTGTCTC	2	0	0	0	0	0	0	0
Zm00001d017651	PB.15011_size59	CGTGTCTTGTTCCCCTAGCGGGCCCGGAATCTA	TACTCTGCCCCAGTGCGATAAATTTAATGCAAG	9	0	0	7	1	3	3	7
Zm00001d017660	PB.15014_size107	CAG	TTA	12	0	0	13	9	11	9	7
Zm00001d017699	PB.15031_size60	AGTGG	GCCTT	2	0	0	3	1	0	2	0
Zm00001d017704	PB.15035_size326	CAGTCCGGAA	ATACTTTCCG	29	0	0	12	9	10	9	11
Zm00001d017707	PB.15037_size229	CGGGTACCCATCCCAAA	TATACGTATGCGAGTCT	8	0	0	30	15	13	12	9
Zm00001d017718	PB.15044_size86	ATATTAAAGCCGGTTGTGCGGC	TCCGGTGGAGAAAAGTAAGTAG	8	0	0	28	13	4	5	6
Zm00001d017720	PB.15046_size1479	GTTCAGATA	TCCTTAGCG	227	0	2	15	201	29	184	65
Zm00001d017721	PB.15047_size103	GTACC	ACGTG	6	0	0	19	1	9	6	12
Zm00001d017729	PB.15053_size421	ACGACGTTACG	CTAGTTACCTT	21	0	1	46	20	10	32	18
Zm00001d017730	PB.15054_size58	TCGCAGGTACGGACGGCGA	CTAGGTACGTCCCGATTTG	11	0	0	7	2	4	3	6
Zm00001d017742	PB.15055_size66	ATCTAGTTCTCGA	GGTCCACCTAGCG	26	0	0	7	3	2	11	13
NA	PB.15061_size199	TTGTGGACACGAGTTGG	ACAATAGACGAGACATT	0	0	0	0	0	0	0	0
Zm00001d017768	PB.15064_size79	CGATCGTCAGAGCTGTAGAATACTGT	TAGATACTTTGTTCAAGAGGCGGCAC	3	0	0	2	1	1	2	5
NA	PB.1506_size57	CACCGGGATGG	AGGGAAAGCTC	0	0	0	0	0	0	0	0
Zm00001d017773	PB.15070_size287	CCCGAAACTCAACCCCTTAAGCACCC	ATTCTCGTCTGCTTGTCGGGAGGATG	33	0	0	43	17	11	18	29
Zm00001d017780	PB.15073_size288	ACAGTAGTAGGGTATAATGCATAG	TTCCCCACGATACGCGGCATGGGC	2	0	0	1	0	0	0	2
Zm00001d017783	PB.15074_size44	TGAA	CAGG	5	0	0	3	5	0	5	3
NA	PB.15076_size43	CCTAGCCGCTGTCTACG	GACCAGATGCAGTCGTT	0	0	0	0	0	0	0	0
Zm00001d017787	PB.15078_size104	GATGAAACA	ACAACCGTG	6	1	0	4	2	3	3	1
Zm00001d030340	PB.1507_size247	GGGGCAGAGCACGTCATTTTAGAAG	AAAATCAGATGAAGTGCCCAGCGGA	49	0	0	41	24	13	27	18
Zm00001d017790	PB.15081_size75	TATCGCGTAACGCG	CCCTAGACGGAATA	12	0	0	11	1	2	4	3
Zm00001d017791	PB.15082_size42	CAG	TCT	1	0	0	4	1	1	0	1
Zm00001d017793	PB.15083_size131	GGCCCCACTGTGAGAGGTAC	AAAGTTGTCCGCGACTCGTA	10	0	0	10	7	5	3	6
Zm00001d017801	PB.15085_size94	ACATCTACAGAACCT	CTGAGCCTGAGCTTC	9	0	0	7	2	4	5	8
Zm00001d017808	PB.15088_size157	CAGTCACGTAGAAGATTCTATTGAC	ATAAACAACGTCGATACTCGCCTGT	9	0	0	9	5	7	28	23
Zm00001d017809	PB.15089_size500	GCTGGTACCACGAGGAG	AGCAAGGTTGTAGTAGT	23	0	0	14	8	13	73	104
Zm00001d030343	PB.1508_size83	AA	GG	1	0	0	0	1	0	0	0
Zm00001d017811	PB.15092_size46	AAAAAGGGG	GGCGTTCAT	5	0	0	4	3	6	2	5
Zm00001d017818	PB.15094_size1233	CAGACAAGGGCC	TTAGTGGAAATT	138	1	0	120	61	57	27	27
Zm00001d017823	PB.15097_size90	AGG	GCA	14	0	0	11	8	7	2	4
Zm00001d027502	PB.150_size41	ACCC	GTTA	4	0	0	1	0	3	1	1
Zm00001d017832	PB.15103_size349	T	C	33	0	0	4	30	13	17	28
Zm00001d017833	PB.15104_size153	GCTTGA	ATCCTT	11	0	0	7	3	3	3	4
Zm00001d017836	PB.15106_size75	AAGGCCGAAGCCTG	TGAAGTCGGATGGA	12	0	0	3	2	1	5	3
Zm00001d017840	PB.15109_size714	CCTGACGCGGTGTCGG	GACACGTGCCAACTCA	121	1	0	54	22	43	42	67
NA	PB.1510_size83	CA	TC	0	0	0	0	0	0	0	0
Zm00001d017846	PB.15111_size121	GGGTAAGAAGCTAAGATGTTGATCCCGGAGCTAAACTGCTGCTAGTGCC	CAACTGAGTAGCTGCGGTGATCAAATACGATAGCGTACTGAAGGAATAT	6	0	0	14	9	8	5	3
Zm00001d017847	PB.15113_size223	TT	CC	28	0	0	17	9	7	7	4
Zm00001d017848	PB.15115_size989	ATAGCCTGCGG	GCGATGCAAAA	126	0	0	39	86	95	71	64
Zm00001d017850	PB.15118_size127	A	T	18	0	0	6	6	0	4	0
Zm00001d017857	PB.15122_size934	CATCG	TGCTA	82	1	0	69	37	38	36	33
Zm00001d017860	PB.15124_size57	CTACAGTCACACCCAGAAATTGA	TCGTCACTGTGTTTGAGGGCGAG	2	0	0	1	1	0	2	0
Zm00001d017865	PB.15128_size82	GAAACTACTGCTGAATGAGCTACGTATGCGTTACG	ACTGAGGTGATCAGGACTAACCTACGGTTAGCGTC	4	0	0	4	0	1	12	12
Zm00001d017876	PB.15134_size113	ACGCCCTAAGCGGTAGTTTGCCGA	GTTTTAATGATAACGACCCAATAC	4	0	0	7	4	6	1	4
Zm00001d017877	PB.15135_size165	CTAAAACC	TCGTGTGT	11	0	0	20	6	7	15	8
Zm00001d017881	PB.15138_size57	CA	TG	5	0	0	5	1	2	5	2
Zm00001d017883	PB.15140_size1168	TATTTGACTGTATTACTAGCCACCCGAGAGTCA	AGAGCTGACACCCCGACCAGTGTGTAGAGACTG	101	1	0	64	113	108	141	140
Zm00001d017885	PB.15141_size52	CTAAAGAATAG	TCCGGAGGCGT	0	0	0	2	0	0	0	0
Zm00001d017887	PB.15142_size235	AGGGGTTGCTATCTCTCTCATCCCACA	TAAAAGGATGGCTCTGAATGATGAGTC	15	1	2	40	19	32	11	15
Zm00001d017895	PB.15145_size74	AGTATATCGGTCTACAG	GACGCCCTAACTCGAGC	3	0	0	3	0	1	3	0
Zm00001d017898	PB.15147_size90	TCTCACCAGTGCG	CTCTGGGGCGAGC	21	0	0	20	12	15	11	9
Zm00001d030357	PB.1514_size1034	AG	GA	77	0	0	78	46	46	90	84
Zm00001d017925	PB.15158_size695	CAGCTCGCAGCCGTGTAATTCAAAATAGCGGCGTGCAGAT	TGAAGGTGGATTACACGGCCGGCCGCCTTAATCCAAGAGC	21	0	0	27	17	16	66	51
Zm00001d017926	PB.15159_size333	ACCACGGACCTTAAAGGCC	CTTGTAAGTTAGCCTATTA	41	0	0	11	15	11	31	29
Zm00001d017932	PB.15163_size98	CCTGGTAAACTAGGAATCCTTGCTGCAGTGTTATGAGTCCCTATTCAA	TAAATAGGCTCGAAGTGGGGCAGCATGACTAGGCTCTATTTGGGCTGG	3	0	0	1	5	5	2	1
Zm00001d017946	PB.15169_size986	CCAACACTGCAGCACATAAC	ATGCAGAAAATATGTGGCCG	68	0	0	75	88	86	87	107
Zm00001d017956	PB.15175_size171	GAGCT	AGCGC	9	1	0	14	7	8	3	7
Zm00001d017957	PB.15176_size134	ATGCTCAAGACGGAGAAGTACCTGTGATTAATTCCCCCAATTGCCGTGTCAGTG	CCTTCACCTTACAGATGAGGTACTGAGCAGTACTTTTTCGACAAATCACTGAGA	30	0	0	14	7	6	9	3
Zm00001d017958	PB.15177_size277	GTCGGGCGCG	ACTAAAGCTA	7	0	0	2	1	1	1	1
Zm00001d017959	PB.15178_size139	GGGAGTG	AAAGTAA	18	0	0	5	5	1	13	12
Zm00001d017961	PB.15180_size108	GTGTGTGTGC	ACACTGCCTT	12	0	0	12	8	3	6	9
Zm00001d017962	PB.15181_size430	A	G	37	0	1	32	8	10	6	11
Zm00001d017966	PB.15183_size95	GTCTTGTGGCT	AAAGCACAATC	9	0	0	1	2	4	3	0
Zm00001d017967	PB.15184_size126	GTCGCTTGGCTTCATCACAAGCTTACCCCAGAGTGCTCTAGTCTGGAGA	TCACTCCAATACTGATCTGCAACCGGGTAGCGACATCGCGTCTCATCCT	12	0	0	7	12	10	16	15
Zm00001d017977	PB.15188_size542	AACCCTCTAGCGCGCATTTGTGG	GGTGTATCGATAGTTGCCGAGCA	44	0	0	31	54	24	63	24
NA	PB.15189_size765	GCCCATGCGTAGTAGCGGTAGGC	CTGAGGCTAACCCGCTCACGCAA	0	0	0	0	1	0	0	0
Zm00001d030366	PB.1518_size81	CGGAA	TACTG	3	0	0	12	7	4	7	6
Zm00001d017985	PB.15194_size121	ACGATGCTCACGCGGAGGTCGGAAA	TTACAATCACGATAAGTTATAAGGG	13	0	0	7	6	7	7	4
Zm00001d017987	PB.15196_size389	TTATTCGCCGCACTAGCTA	ACGCCTATTATGGCGAGCT	54	0	0	62	32	22	59	41
Zm00001d017988	PB.15197_size52	AGCAACG	GATGGTA	8	0	0	3	1	2	0	5
Zm00001d017995	PB.15199_size63	CGTAAGTA	TACGCCGG	5	0	0	7	4	7	3	6
Zm00001d027503	PB.151_size546	AGCCCCGGCTGCTCTTAGCAGAACGCTCC	GAATTGAAGCATCTCGGATGAGCTTAAGT	40	0	0	53	25	41	30	42
Zm00001d018001	PB.15201_size562	GCTGTGGCTA	ATAACTCGCG	134	0	0	33	34	30	82	56
Zm00001d018005	PB.15204_size312	TAGGTTCGTGCCGA	CGAAAATACATGAG	24	0	0	29	13	15	17	18
Zm00001d018009	PB.15206_size883	C	T	97	1	0	53	101	98	149	123
Zm00001d018010	PB.15207_size47	TCTA	CTAT	1	0	0	0	0	0	0	1
Zm00001d018014	PB.15210_size647	ACGCAGA	CAATTTG	67	1	1	41	97	109	110	125
Zm00001d018019	PB.15213_size106	GGCCACGTGGCCGAG	AAGTCATGAAGGCGT	27	0	0	15	2	5	8	4
Zm00001d018025	PB.15216_size315	TTCGAAGACTTCAACACTGGGCAC	CCATGGAGTCATCTTCTCCATTTT	32	0	0	8	12	7	13	3
Zm00001d018036	PB.15224_size86	A	C	11	0	0	6	4	4	3	9
NA	PB.15225_size265	CCACCAAACGC	GGCGGCGGTAG	0	0	0	0	0	0	0	0
Zm00001d018040	PB.15227_size167	CACGTG	TGGAAC	33	0	0	9	7	4	9	14
Zm00001d018043	PB.15230_size64	TA	CG	3	0	0	10	4	1	4	1
Zm00001d018050	PB.15236_size60	T	G	7	0	0	3	1	1	2	9
Zm00001d018060	PB.15242_size117	CCCAGATGAACCG	TTGGAGCACGTGC	10	0	0	15	6	5	7	3
Zm00001d018080	PB.15249_size293	CCACAGCAAGTGCA	ATGGGATGGAGCGG	5	0	0	56	2	6	10	10
Zm00001d018087	PB.15252_size74	CGGACATGGCAGGCG	GAAGAGCAATGATTC	1	0	0	0	0	0	0	0
Zm00001d018090	PB.15254_size170	TCAATAAACCTGG	AACTCGTGTAGCT	3	0	0	1	2	3	0	2
Zm00001d018098	PB.15258_size94	CACATAGC	TGTGCCCT	9	0	0	10	2	10	4	8
Zm00001d018103	PB.15261_size49	GGAAGTTATGTAGTATACACAGG	CTGCCCCGCCCGACTCTAGTCAA	0	0	0	1	0	0	0	0
NA	PB.15262_size54	CTGTCTCCG	ACCCTCGGA	0	0	0	0	0	0	0	0
Zm00001d018111	PB.15264_size128	CCCCCGAGTTGCTC	TAGGTCGCCGTAAT	11	0	0	15	7	2	4	11
Zm00001d018112	PB.15266_size218	ATCTAGTAGTGCCCCGAGCGTC	TGGCGAATAAATTGGAGAGTCT	38	0	0	21	4	11	9	9
Zm00001d018126	PB.15272_size68	TCTCCGGGCTTACACCCATGTAAGGAGGCGGACGCGA	CTCGGTCCTCGGGGGTTTCACCGCAGTATCCTTATTC	6	0	0	24	1	6	3	4
Zm00001d018128	PB.15273_size107	ATAGGGCGC	CCGAATTAG	14	0	0	5	6	5	10	10
Zm00001d018134	PB.15277_size316	GC	CT	18	0	0	22	4	5	4	4
Zm00001d018135	PB.15278_size66	GTGATATGGGT	TCCGCCGAAAC	8	0	0	2	1	0	1	1
Zm00001d018144	PB.15281_size41	CTTATTAGGATTAAAGAACGAG	TACGCGGCCGCGGGCATTTAGA	6	0	0	4	0	0	4	2
Zm00001d018145	PB.15282_size1635	TACGTGACTGGTCTAACTTGACA	CGTACAGTCAACTGGGGCCCGTT	287	0	0	154	97	83	177	245
Zm00001d018147	PB.15285_size282	GTTCAGAAA	AGATGCGGG	24	0	0	15	13	14	10	8
Zm00001d018155	PB.15290_size275	TGAAGTCGATTCGTC	CCCGAGTCGCCGCAT	5	0	0	3	0	1	1	1
NA	PB.15293_size107	CCACCC	GGGTTA	0	0	0	0	0	0	0	0
Zm00001d027504	PB.152_size99	GCTGAGTGCTCCCCGCGTGGGGCAAGATATCAGTC	AGAATCGAACATTGCGCCACCCTGGTGCCCGCCCA	0	0	0	1	0	0	1	0
Zm00001d018177	PB.15306_size145	G	A	4	0	0	1	0	1	6	2
Zm00001d018179	PB.15308_size86	CAGCCGGGAATTC	GCAGTACAGTCCG	7	0	0	12	6	7	4	9
Zm00001d018180	PB.15309_size193	ACTC	TGAT	9	0	1	10	1	2	24	19
NA	PB.15317_size231	ACGTTAGG	GACCGGCA	0	0	0	0	0	0	0	0
Zm00001d018201	PB.15322_size192	ACTATCCAGGCAACTCGAGGGGGAG	GTCGGGTGTTTGGTGTACAATACGA	71	0	0	24	11	16	25	39
Zm00001d018208	PB.15327_size112	CGACTTTCAGGG	TTGGACCACCCT	13	0	1	10	9	2	6	3
Zm00001d018211	PB.15330_size75	TACCAGGCGCT	CGAGCCCACTC	3	0	0	0	1	1	0	2
Zm00001d018214	PB.15331_size558	GAATCAGGTGCGGCGGTGTGCCGGCGC	ACCATCACGTTTAGCTGTCCGTCCGAA	124	1	0	16	32	15	82	45
Zm00001d018217	PB.15332_size64	CGCCAGTTAGTCGTCAGTTTT	GATAGCACGAAAACTCTCCCC	8	0	0	1	1	3	1	1
Zm00001d018226	PB.15337_size67	TAGGCATTTTCCGAGGACTACCTCTGCCTTTTAATTTCGGC	CGAAAGCCACTGAGAAGTAGTTCTCTTTCCGAGGCCCGAAG	4	0	0	3	5	3	8	4
Zm00001d018229	PB.15338_size49	AG	GA	1	0	0	0	0	0	0	0
Zm00001d018233	PB.15340_size46	ACGTA	GGCCC	0	0	0	0	2	0	1	1
Zm00001d018258	PB.15351_size133	CTCAACCACT	GCTCGTTGAA	11	0	0	13	3	4	6	3
Zm00001d018261	PB.15353_size69	CAACCAAA	TTGTTCGG	15	0	0	8	2	5	21	17
Zm00001d018277	PB.15361_size51	AGGATACTGATTACTGGTCACCATGT	CAAGGGGCAGACTTCATCTGTTGCCC	2	0	0	3	1	4	1	0
Zm00001d018286	PB.15367_size59	GTCAAACAACTATGTAGGGGTCCGCCGAAGTC	ACTCGGTCGTCGATCGAAAACGTATTTTCCCA	1	0	0	6	0	1	0	1
Zm00001d018303	PB.15377_size51	T	A	3	0	0	1	1	1	8	8
Zm00001d018305	PB.15378_size126	G	C	7	0	0	5	1	1	4	7
Zm00001d018318	PB.15382_size262	AG	GA	45	0	0	7	13	14	44	35
Zm00001d018328	PB.15388_size628	CTTTCCGGGCATGGT	TCCCATCCATGCAAG	58	1	0	26	25	20	35	31
Zm00001d018330	PB.15389_size40	A	G	9	0	0	2	3	2	5	1
Zm00001d018339	PB.15397_size67	CACCAAGTAGGAGTAAAGGCGCCTGACGTCT	GTTAGGCCGAAGACGGCAATATTCAGTAAAC	7	0	0	0	1	1	2	1
Zm00001d018342	PB.15400_size108	GGTGTACGGTCTCT	TCCTGCACTCTCTC	0	0	0	0	1	0	4	4
Zm00001d018350	PB.15404_size194	ACTCCTGACTGG	GTCGTCTTACAA	30	0	0	10	11	9	13	12
Zm00001d018359	PB.15407_size185	CCAGGGTTGGCTA	ATTAACCCACGAC	12	0	0	7	3	6	8	3
Zm00001d018360	PB.15408_size53	ATCTTTGTCATCGTTGAGTGT	CCTCCAAGTTCTACCCGCCAC	8	0	0	1	3	3	6	5
Zm00001d018362	PB.15410_size51	TTCAGACCTTACACCCTCATCATATGCAGGCTACAAATAGCAACGTAGCTTGCTTGGGA	ACGCACTGCCGTGAGTATGAGGGGCAAGATTGGTGTGCGATGGTTGGATCCATGAATCC	3	0	0	2	4	6	7	7
Zm00001d018363	PB.15411_size213	TTCC	CGGT	24	0	0	4	11	3	5	8
Zm00001d018370	PB.15417_size1919	ATGAACTGTTTTCTATT	TCTCCACACCCCACGGA	211	0	1	156	76	118	120	97
Zm00001d018375	PB.15420_size46	GTC	ACT	1	0	0	5	1	5	2	4
Zm00001d018380	PB.15423_size50	CGAGCCACGACGCG	ATGCTAGGACTTTA	1	0	0	4	1	3	5	8
Zm00001d018382	PB.15424_size790	CAGG	TTCA	106	0	0	15	33	21	27	28
Zm00001d018384	PB.15426_size103	TG	AA	10	0	0	38	9	4	4	8
Zm00001d018386	PB.15427_size347	AGG	GAT	80	0	0	25	19	22	35	35
Zm00001d018389	PB.15429_size402	ACATGCAAAGGTTGG	GATAATGGGTACCAC	11	0	0	88	14	28	13	13
Zm00001d018391	PB.15430_size108	CTGCTAGGCGTCGCGTATT	TACTCGAATACACAAAGGA	14	0	0	3	5	4	4	7
Zm00001d018399	PB.15435_size567	GGCAGTAACATCTTCA	CTTGCAGGTCCGGCTG	79	1	0	87	11	40	57	64
Zm00001d018403	PB.15438_size142	CATCTGTGT	AGATCTCTC	27	0	0	3	8	1	8	1
Zm00001d018404	PB.15439_size59	GTCTTAACGCGGCTGA	ACTCCGGTTTACTCCG	0	0	0	2	0	1	0	1
Zm00001d018409	PB.15442_size286	GCGATAAGT	CAAGAGGAC	29	0	0	29	10	10	9	13
Zm00001d018410	PB.15443_size245	T	A	10	0	0	13	11	13	7	6
Zm00001d018412	PB.15445_size51	TGCGGTACGG	GATATGGTAA	2	0	0	0	2	4	0	1
Zm00001d018413	PB.15447_size117	CACG	AGTT	8	0	0	7	3	5	5	5
Zm00001d018415	PB.15449_size55	CCCACATGTTAGCCTTC	ATACACCCCCGCTTGCT	5	0	0	11	4	6	2	2
Zm00001d018418	PB.15451_size49	TCAACC	CTTGTA	13	0	0	3	5	0	6	4
Zm00001d018420	PB.15453_size106	CGGTAC	TAAAGT	4	0	0	5	2	2	17	12
Zm00001d018421	PB.15454_size93	GTAGGCACACGTGCAA	CGCCCTGACGTCCTGG	5	0	0	0	0	1	5	3
NA	PB.15455_size64	AGAAGGTTCAAA	GAGCACCGTGGG	0	0	0	0	0	0	0	0
Zm00001d018423	PB.15456_size505	GATGTAACAAACAATC	AGCACGGTGGGAGGAT	38	0	0	43	38	32	46	37
Zm00001d018429	PB.15458_size54	CA	GC	15	0	0	0	4	1	12	12
Zm00001d018432	PB.15460_size51	TCTCCCCAGC	CTATGGGGAT	3	0	0	4	0	4	0	4
Zm00001d018439	PB.15463_size55	TCAGATGGTGGGACCGGCGAACACCACGTATCC	ATGCGGAACAAAGTTAATCGCTCTTTTAGCCTT	2	0	0	3	1	2	1	2
Zm00001d018440	PB.15464_size179	TAGACCCCAGGGGA	CGCGAGGTGAAAAG	8	0	0	7	5	9	5	6
Zm00001d018441	PB.15465_size206	G	T	21	0	0	10	11	7	60	51
Zm00001d018443	PB.15466_size70	CGGGTTCGGCTAACGG	TACCGGTAAAGGCTAC	5	0	0	11	1	2	0	4
Zm00001d018444	PB.15467_size223	CCAGTACTAACGTTTTCTACAAATCGTT	TTGAGGTCGCTAGCACTCGGTCGCTAAA	26	0	0	20	20	15	50	39
NA	PB.15468_size135	GAACTGACTCGGCGAGT	CGTTCACTATATTCGTG	0	0	0	0	0	1	4	0
Zm00001d018447	PB.15469_size332	TGGTACCTATTCTCGT	GAAGTGAAGCCGCTAG	35	0	0	38	17	12	30	23
Zm00001d018450	PB.15470_size232	A	G	11	0	0	18	11	9	1	1
Zm00001d018460	PB.15475_size156	ATCACGTTATTCCAGC	GCTGTACCCCCTTCAG	13	0	0	7	3	5	15	12
Zm00001d018466	PB.15480_size456	CAGCC	TGTTT	54	1	0	35	20	22	12	19
Zm00001d018468	PB.15481_size382	GAAG	ACGT	36	1	0	38	17	18	15	18
Zm00001d018473	PB.15486_size262	CAACACTAACGTGGTAAGTATCTAGAT	TGGTGGCCCAACAACGGCGGCTCTCCG	29	0	0	71	38	38	26	22
Zm00001d018477	PB.15488_size217	CAGC	AGCG	46	0	0	0	24	0	77	23
Zm00001d018478	PB.15489_size137	CTCTATCTTCGAGAG	TAGGGGGCGGATAGA	14	0	0	8	7	5	6	7
Zm00001d018479	PB.15490_size162	CACCACGGACCTAA	TGTTCTAAGTGCTC	15	0	0	11	12	5	9	4
Zm00001d018481	PB.15491_size808	GTCTCACCTTCTGCCTCCCTTA	CCTCTGTTCCTAATTCATTCCG	98	0	0	64	36	47	57	59
Zm00001d018487	PB.15495_size102	TTACGGATGCCCAACG	CCTTCAGGATTGGGTA	6	0	0	4	3	1	3	4
Zm00001d018496	PB.15502_size288	GCAATAAGACTACTAACCAG	ATCGCCGCCTAGTGGGTTGA	21	0	0	15	9	11	6	6
Zm00001d018497	PB.15503_size133	ATGTCACA	GCACTGTG	39	0	0	13	36	4	22	3
Zm00001d018499	PB.15505_size101	C	T	8	0	0	4	2	10	5	10
Zm00001d018503	PB.15506_size91	AGAGTC	GTGAAT	7	0	0	7	3	1	1	5
Zm00001d018506	PB.15508_size57	GCC	ATT	5	0	0	7	3	0	0	2
Zm00001d018512	PB.15511_size50	AAAACTC	CGTGTCT	10	0	0	5	3	1	0	2
Zm00001d018515	PB.15513_size92	TGAGAGC	CAGACCA	19	0	0	11	10	5	9	6
Zm00001d018521	PB.15516_size44	G	A	4	0	0	2	1	0	2	3
Zm00001d018522	PB.15517_size376	GATGTAA	AGCAGGG	15	0	0	52	29	19	20	20
Zm00001d018523	PB.15518_size329	ACACCTCA	CTGTGCTG	32	0	0	19	14	10	17	22
Zm00001d018524	PB.15519_size98	CGGGCGTCCAG	TAAATTCTGGA	4	0	0	10	8	1	7	2
Zm00001d030508	PB.1551_size45	A	G	7	0	0	5	3	1	4	3
Zm00001d018525	PB.15520_size210	CCGACGCAA	TTAGTATCC	43	0	0	24	9	3	13	9
Zm00001d018527	PB.15522_size120	GGTATTCAA	ATATCCTCC	6	0	0	20	9	5	8	0
Zm00001d018531	PB.15527_size58	AAGTGC	GGTCAG	6	0	0	12	6	8	1	4
Zm00001d018532	PB.15528_size89	GTCACGACGCTGCTA	ACAGTACTCAACTGG	14	0	0	10	1	6	14	14
Zm00001d030509	PB.1552_size239	C	G	44	0	2	17	21	16	22	14
Zm00001d018535	PB.15532_size419	ATT	GCA	17	0	0	42	30	16	19	13
Zm00001d018541	PB.15533_size44	TG	CC	8	0	0	14	4	4	5	1
Zm00001d018542	PB.15534_size363	CCCTAGTT	GATCGTGC	18	0	0	34	6	12	12	17
Zm00001d018545	PB.15537_size46	G	A	9	0	0	0	1	2	2	1
Zm00001d018573	PB.15547_size70	ATC	TGT	5	0	0	2	5	2	1	2
Zm00001d030518	PB.1554_size1161	CTCGAG	TCTACA	77	1	0	76	35	41	94	101
Zm00001d034964	PB.15551_size288	CACTCAC	GGACTCA	25	0	0	31	26	28	18	23
Zm00001d034968	PB.15554_size56	AAACGGG	TGCTTAA	6	0	0	8	2	7	5	4
Zm00001d034970	PB.15555_size118	GGGTTATACGTGCG	AACCAGCGTAAATA	16	0	0	16	2	5	12	6
Zm00001d035014	PB.15570_size73	G	T	5	0	0	12	2	1	4	1
Zm00001d035015	PB.15571_size47	C	G	8	0	0	3	0	2	2	0
Zm00001d035019	PB.15572_size81	CCCTATGACG	TATCGCTCTA	16	0	0	5	7	4	4	3
Zm00001d035023	PB.15574_size118	TAGTCAGGTCAA	AGCGTTCTATGG	25	0	0	5	10	6	15	3
Zm00001d035029	PB.15578_size67	TTGTAATCAGCCCCGGCCC	CCTCGGATGATTGGTCTTA	7	0	0	2	2	4	4	1
Zm00001d035030	PB.15579_size152	GCCGCCACGGTAGGGCCA	CGTATACTATAGTAAATT	2	0	0	6	5	3	15	12
Zm00001d030526	PB.1557_size201	TAACGGTGCGTATTACTTGC	CGGTAAACGACGCAGGCCTG	3	0	0	4	0	1	1	2
Zm00001d035031	PB.15580_size68	CGCCGCCCCTGAATTTTAGTAGCC	ACTTATTGTCATGCCCCGACTTTT	11	0	0	10	1	5	6	5
Zm00001d035032	PB.15581_size111	TGAGTC	CTGCGA	11	0	0	8	4	4	2	5
Zm00001d035037	PB.15583_size1320	GCGGCCGTTT	AGAATAAGGA	187	0	0	240	62	89	88	131
Zm00001d035039	PB.15584_size1161	CTCAGCATTTGCTCTGGGGGCAC	TCTGATTGCAATCTCATAATAGG	64	0	0	40	22	20	30	31
Zm00001d035040	PB.15585_size92	GTGCTTCTC	ACAGACTGA	2	0	0	1	1	2	10	6
Zm00001d035041	PB.15586_size93	CG	TC	7	0	0	2	0	0	25	29
Zm00001d035044	PB.15587_size864	G	A	168	0	0	32	50	54	41	47
Zm00001d035047	PB.15589_size233	C	G	14	0	0	20	7	8	11	10
Zm00001d030527	PB.1558_size97	AAC	GGA	4	0	0	19	5	3	3	2
Zm00001d035050	PB.15591_size140	ACCTGCAGTAGGTTGAAAAGCGACAAT	GATACTGAAGAACGAGGGGTTAGGGGC	6	0	0	4	3	0	11	5
Zm00001d035052	PB.15593_size66	CGCATCCG	TTAGCTTA	1	0	0	2	1	2	2	2
NA	PB.15595_size180	TGAT	GAGC	24	0	0	6	7	3	2	10
Zm00001d035065	PB.15598_size203	ATTAGT	TCCGAC	3	0	0	6	9	4	7	12
Zm00001d035066	PB.15599_size43	AGCCTA	GAGTCG	2	0	0	2	1	0	0	0
Zm00001d035086	PB.15602_size216	TAAGCCGCT	CGGAGATGC	33	0	0	2	7	4	13	12
Zm00001d035087	PB.15603_size195	ACATTCA	CACCGTC	11	0	0	9	4	5	4	4
Zm00001d035090	PB.15605_size81	AG	CA	19	0	0	3	6	0	1	8
Zm00001d035093	PB.15607_size668	TTCAGCAAGGCATTCGTACCTTGGCGGG	CCTGATGGAATCCCAAAGTTGGCTTTCA	71	1	0	48	45	28	54	38
Zm00001d035094	PB.15608_size306	TAGGGTGT	CGAACCAA	15	0	0	18	9	14	4	7
Zm00001d035113	PB.15612_size169	TGGGCCAGGGTGAAACTAAC	ATAATTGAAACAGGGTCGGT	9	0	0	24	4	15	12	32
Zm00001d035115	PB.15613_size54	CCGTGACGG	TAACAGGAT	0	0	0	1	0	0	0	0
NA	PB.15619_size55	AACACTTGTGTGCGGAATTCATGTGGA	GCAGACGAGCCAACTGGCCTGCACAAG	0	0	0	0	0	0	0	0
Zm00001d035136	PB.15620_size41	GTC	AGT	2	0	0	11	2	5	0	2
Zm00001d035139	PB.15621_size194	CACGTCACACCG	TGTACTGTTTTA	9	0	0	6	6	1	9	6
Zm00001d035140	PB.15622_size136	GCGTGAGCCGCTACTCCCTCG	AAAGATATAAACGTCGTTCGA	2	0	0	13	0	4	0	5
Zm00001d035156	PB.15626_size971	GCGTCGTTTTTCAAC	TTCCAAACCCGAGGT	143	0	0	98	40	39	51	43
Zm00001d035157	PB.15627_size43	TCCCCTCGGAGA	GGGTGCAACGAT	0	0	0	0	1	0	0	1
Zm00001d030533	PB.1562_size316	C	T	53	0	0	31	12	17	26	15
Zm00001d035167	PB.15630_size225	CATTGTATCTATCGGC	TGGCAGGCTAGCTAAT	10	0	0	14	13	7	37	19
Zm00001d035169	PB.15632_size73	CGCGAGACTCCTT	TAGCGATACTTCC	2	0	0	3	1	3	3	0
Zm00001d035170	PB.15633_size131	TGGGGTTAAAGC	CACAACCGGGAG	17	0	0	10	2	10	10	11
Zm00001d035183	PB.15637_size243	GT	TC	19	0	0	14	8	3	36	10
Zm00001d035191	PB.15642_size183	CCAGGCCATCACC	GTGACTTGCTTTG	19	0	0	17	14	12	42	55
Zm00001d035194	PB.15643_size108	CCC	GTA	11	0	0	10	2	3	1	2
NA	PB.15644_size466	TTCA	AGAG	46	0	0	35	31	27	15	20
Zm00001d035199	PB.15647_size155	CAGGTAGAAACGCGTCTTCCTCTAACACGATTTAACTCAGGGTTGATAGCTAGCTAAC	GGAACCCGGGTATACAGCTGCACTCAGAACCCATGTCTGTAACAAGCTATGTATCGGG	10	1	0	33	10	6	10	5
Zm00001d035201	PB.15648_size2158	CCAGCACAC	TTGAACGGG	181	1	0	173	74	83	77	106
Zm00001d035208	PB.15651_size66	TCGTATAAACAGGTCACCCA	AGTCTCGGGTCACCTCTTTC	4	0	0	0	0	0	3	0
ENSRNA049478109	PB.15665_size490	GATAG	ACCGC	9	0	0	8	6	3	11	2
ENSRNA049477401	PB.15675_size2399	GCGGATAG	CTAACCGC	7	0	0	53	5	11	10	17
Zm00001d035228	PB.15689_size387	CGAACCGAACCTCGGGTGCTACTAGGTTGTAACATAGCCCT	TTGCTATGGTGCGAAACATCGTGGATCCACGTTCCGCTGTG	47	0	0	33	43	30	29	17
NA	PB.15695_size70	A	G	0	0	0	0	0	0	0	0
Zm00001d035254	PB.15697_size47	TGGTCTGGAGG	CACCTCAACAT	3	0	0	2	2	1	0	1
Zm00001d035256	PB.15698_size667	CCA	TTC	128	0	0	111	57	45	72	57
Zm00001d035285	PB.15702_size44	TCG	CAA	4	0	0	2	1	2	2	4
Zm00001d035288	PB.15703_size113	C	T	6	0	0	4	0	3	0	0
Zm00001d035304	PB.15710_size169	AACC	GGGA	39	0	0	29	13	12	10	18
Zm00001d035308	PB.15712_size161	ACCCGGTTGC	TGTGTAGGCG	16	0	0	7	5	4	1	2
Zm00001d035321	PB.15719_size69	TTA	AGC	1	0	0	3	1	5	1	2
Zm00001d030551	PB.1571_size406	AGAGA	CACAC	27	0	0	45	24	22	15	8
Zm00001d035337	PB.15724_size444	CTCAGTAAGGG	TCTGACGGCAA	51	0	0	35	34	35	35	52
Zm00001d030554	PB.1572_size171	CCCTCAGGA	GTTCTGATC	3	0	0	6	5	5	3	5
Zm00001d035440	PB.15762_size138	TGCTGGCGTGG	ACGAAAAAGCC	10	0	0	1	2	4	7	6
Zm00001d035445	PB.15766_size50	GGGAAGCC	TAAGGAAG	1	0	0	0	0	0	2	3
Zm00001d035470	PB.15770_size268	T	C	17	0	0	15	7	15	30	20
NA	PB.15775_size57	TGAACGAACAACG	CCGGTCGGGGTTA	0	0	0	0	0	0	0	0
Zm00001d035487	PB.15779_size612	TT	CC	39	0	0	34	15	31	44	59
Zm00001d035492	PB.15781_size288	GGG	AAA	8	0	0	6	2	1	3	4
Zm00001d035500	PB.15782_size49	TC	GT	5	0	0	3	4	4	2	3
Zm00001d035506	PB.15786_size95	GCAGGAGGACA	ATCTAGATGTG	4	0	0	39	16	12	7	11
Zm00001d035512	PB.15788_size169	CACAGAAGCACCC	TGTGACTCGCTTT	3	0	0	4	1	2	1	1
Zm00001d035514	PB.15790_size40	T	G	4	0	0	5	1	4	0	1
Zm00001d035526	PB.15793_size1274	G	A	235	2	3	182	106	120	159	167
Zm00001d035551	PB.15799_size114	TA	CG	12	0	1	7	4	4	1	2
Zm00001d035559	PB.15804_size351	TTTTGGT	CGGCCTG	142	1	0	14	38	21	69	57
Zm00001d035560	PB.15805_size641	TTACGAATACTTCTCA	CCGGCCGACAACACTG	289	0	0	13	46	10	109	32
Zm00001d035561	PB.15806_size46	CAAGTGGTGCGGAT	TGGTGAAGAGACTC	4	0	0	1	0	0	2	0
Zm00001d035562	PB.15807_size95	AAGGTGCCC	GTCACATAA	1	0	0	0	2	0	2	0
Zm00001d035574	PB.15814_size164	TCCCGTTGAAAGGGGG	GAATACCAGGCACTCT	1	0	0	4	3	1	2	2
Zm00001d035578	PB.15815_size117	AGAGCCT	CAGCTTC	4	0	0	4	5	2	1	1
Zm00001d035593	PB.15822_size267	C	T	22	0	0	13	22	15	53	45
Zm00001d035597	PB.15825_size220	CGC	ATT	24	1	0	6	2	0	11	9
Zm00001d035598	PB.15826_size96	TCATCTACTGC	CTGCTATACCT	21	0	0	2	2	3	14	5
NA	PB.15831_size352	CAGGGCCGCGTGCT	TCACCGTATCAAGC	0	0	0	0	0	0	0	0
Zm00001d035616	PB.15837_size287	ACATCTTATGAGTTGCAGGAGCCAACGATCTCCAATCCTTG	GAGCTGCCCTCACCAACTCTTTTGGGCTCTCTGCGCGTAGC	14	0	1	18	7	13	13	12
Zm00001d001333	PB.15838_size158	ACGGGACCTGAAC	CTAACGTTCCGCT	19	0	0	11	10	4	7	8
Zm00001d035634	PB.15841_size100	GCT	CGC	9	0	0	2	0	3	5	2
NA	PB.15842_size159	TTCCCCAAA	ACATATTGC	24	0	0	15	11	8	11	5
Zm00001d035657	PB.15845_size161	ATATGTTCAGATG	GCGCTCGTGTGCT	32	1	0	4	5	4	17	8
Zm00001d035662	PB.15848_size478	ACATAGGTACGAA	TTCGGAACGTAGG	1	0	0	0	4	1	1	0
Zm00001d035664	PB.15850_size170	AGGG	GAAT	3	0	0	3	1	0	3	4
Zm00001d035666	PB.15852_size77	GATTGGTGAAGC	ACACAACAGGTA	4	0	0	12	5	13	3	4
Zm00001d035679	PB.15856_size385	GCGTTCGACTAGTCTCCTT	TTACCTAGTAGACTATTCC	18	0	0	4	6	7	79	75
NA	PB.15859_size43	TCCAGTAAGCGA	CAATTCGGATAG	0	0	0	0	0	0	0	0
NA	PB.15860_size61	TAACATGAAAGT	CGTTGCACTGTC	0	0	0	0	0	0	0	0
Zm00001d035684	PB.15861_size198	TAACATGAAAGT	CGTTGCACTGTC	5	0	0	0	0	0	0	0
Zm00001d035689	PB.15862_size85	TTCCGGTC	ACAGCTGT	0	0	0	0	0	0	0	1
Zm00001d035693	PB.15863_size86	CTGC	TCAT	7	0	0	7	3	2	1	2
Zm00001d035695	PB.15865_size185	AGCCATTGTTCAGGGAGCGGT	TATTTCCTCGTGAATGAAAAG	19	0	0	10	7	17	8	6
Zm00001d035698	PB.15867_size91	AATAAGCTACGT	TTCGTATCGAAG	16	0	0	8	7	4	8	5
Zm00001d035763	PB.15896_size427	ACCT	GTAC	40	0	1	46	31	44	35	43
Zm00001d035763	PB.15897_size56	GCG	ATA	2	0	0	7	3	3	2	4
Zm00001d027510	PB.158_size169	GTGATAAATAGCTCGCATA	ACACCGCGCGATCAAAGCG	11	0	0	4	2	4	3	9
Zm00001d035770	PB.15900_size104	G	C	4	0	0	3	2	1	1	3
Zm00001d035772	PB.15901_size73	TGCCA	GATAG	4	0	0	4	3	1	3	8
Zm00001d035773	PB.15902_size67	GGTGC	CAATT	7	0	0	12	2	5	1	2
Zm00001d035774	PB.15903_size55	C	A	5	0	0	9	3	4	4	2
NA	PB.15904_size229	CTCCGGAGGAGGGGAAG	GGATTCGAAGCTTCGTA	0	0	0	0	0	0	0	0
Zm00001d035776	PB.15905_size199	G	T	9	0	0	0	2	0	6	3
Zm00001d035802	PB.15913_size832	C	T	46	0	0	83	42	27	53	34
Zm00001d035812	PB.15916_size409	A	G	39	0	0	21	20	26	36	48
NA	PB.1591_size267	CCA	TAG	22	0	0	22	19	19	10	5
Zm00001d035862	PB.15931_size92	TCACCCCTCGTGGTCGCTGCGAATGG	CTCAATACTTCATCTATAATAGGCCA	5	0	0	5	5	7	8	8
Zm00001d035869	PB.15933_size401	GCCGAA	TATTGG	6	0	0	1	7	3	15	6
Zm00001d035875	PB.15937_size59	GTCA	AGGG	4	0	0	9	9	6	2	1
Zm00001d035889	PB.15942_size583	CTTGC	ACCAT	52	0	0	32	46	40	38	36
Zm00001d035898	PB.15944_size89	GGGGACG	ATCCGTA	10	0	0	1	5	3	1	1
Zm00001d035915	PB.15950_size214	GC	AG	12	0	0	9	4	2	4	7
Zm00001d035920	PB.15952_size43	GAAATTAAGCAACTCGCGGG	TGGGCCGGAGGGGCAATTCA	3	0	0	3	3	1	0	2
Zm00001d035925	PB.15954_size1047	CAGGC	ACAAT	53	2	1	40	23	22	27	35
Zm00001d035926	PB.15955_size58	TTCGGGTTGGCCGTCAGGTGG	GAATACCGAATAACAGATCCT	2	0	0	2	0	2	15	14
Zm00001d035933	PB.15957_size490	TCGGCACATCGCCAA	CATATGGGCTAATGG	59	0	0	24	51	22	43	31
Zm00001d035934	PB.15958_size1082	GGGCGGACAGAAAACGCGAGAACGAATGTGTCA	AAATATGTGTGGGGTATAGAGGTAGCGACAATG	149	0	0	207	77	100	123	88
Zm00001d035937	PB.15960_size326	CATAAAGG	AGGTCGTA	48	0	0	35	18	19	39	31
Zm00001d035948	PB.15962_size405	C	T	30	0	1	9	9	7	8	4
Zm00001d035953	PB.15964_size106	GGA	ACC	7	0	0	26	2	7	6	7
Zm00001d035960	PB.15966_size217	GGAAGGC	CAGGAAT	25	0	0	18	23	12	23	25
Zm00001d035963	PB.15968_size50	AAAAGAGCCAGA	GGGCACCTGGAG	11	0	0	6	4	1	2	3
Zm00001d035964	PB.15969_size186	TAGGCCGTGGTCTC	CGAATGTCACCTGG	10	0	0	6	3	0	2	1
Zm00001d035973	PB.15973_size100	CGCTTCAAGCTTTTGTGTCCC	TAGCCTGGTTCAACAGACTTT	4	0	0	3	0	2	0	2
Zm00001d035974	PB.15975_size43	TACCGTGGTCCAGGAGGTA	CTTTACAAGTTGATGAAGG	8	1	0	0	0	2	2	2
Zm00001d035990	PB.15978_size299	CCTTACGAGGGCTT	TGCCTGACCCAGCC	32	0	0	16	6	12	14	19
Zm00001d036001	PB.15981_size119	TCGTGC	CTACAG	7	0	0	4	1	4	3	8
Zm00001d036004	PB.15983_size62	TGCCGGCAC	CAGTAATGT	16	0	0	4	10	3	8	3
Zm00001d036013	PB.15989_size609	TG	CC	23	0	0	44	21	16	27	20
Zm00001d036018	PB.15990_size65	A	G	3	0	0	3	0	0	2	1
Zm00001d036031	PB.15997_size1298	TATT	CGCC	123	1	0	106	57	69	75	65
NA	PB.16005_size121	CCGAA	TGCCC	13	0	0	9	10	9	7	11
Zm00001d036054	PB.16006_size81	CTCGG	TATAA	6	0	0	3	2	1	5	2
Zm00001d036073	PB.16012_size66	GA	AC	7	0	0	3	1	1	1	3
Zm00001d036108	PB.16025_size198	AGTGAC	GACCGG	17	0	1	15	10	10	6	6
Zm00001d036125	PB.16029_size452	TTC	CAA	3	0	0	1	0	0	0	2
Zm00001d036131	PB.16030_size119	GCAACCA	CAGCTTG	8	0	0	12	7	8	0	2
Zm00001d036137	PB.16033_size216	GCAGCGTAC	ATGATAGGA	28	0	0	9	12	14	24	29
NA	PB.16042_size45	CCGGTG	TTAACC	3	0	0	7	0	1	2	4
Zm00001d036196	PB.16047_size53	GACC	ACAT	2	0	0	11	3	2	1	5
Zm00001d030652	PB.1604_size126	AT	TC	7	0	1	25	3	11	5	8
Zm00001d036241	PB.16062_size50	GTCT	CCTC	5	0	0	9	4	2	4	0
Zm00001d036247	PB.16064_size65	AGGCC	TATTA	8	0	0	1	1	2	4	1
Zm00001d036283	PB.16072_size73	AATCGAAGTAGC	GGGTAGGACGCT	3	0	0	0	0	0	0	0
Zm00001d036285	PB.16073_size92	TGC	CAA	8	0	0	5	4	4	3	2
Zm00001d036293	PB.16074_size356	CT	GC	5	0	0	10	2	4	1	2
Zm00001d030659	PB.1607_size327	A	C	33	0	0	31	16	19	30	22
Zm00001d036301	PB.16080_size626	ACGCGCGTTCAGTGAGCCGGCAGCCACGGGCATAT	GATAAGACCTGAAAGATTTATGATTTTAAATGAGC	102	0	0	43	37	34	102	78
Zm00001d036305	PB.16081_size148	CTGTTCACC	TCAGCTGTT	5	0	0	7	2	1	6	21
Zm00001d036319	PB.16084_size105	TGA	ACG	9	0	0	8	7	6	6	6
Zm00001d036322	PB.16085_size50	TAATCAC	CCGGTCT	4	0	0	4	4	5	6	8
Zm00001d036328	PB.16086_size910	CTGCAAGCAAAGT	TGATGGATGGGAG	63	2	0	25	36	26	204	144
Zm00001d036334	PB.16087_size150	CC	TT	12	0	0	24	4	11	9	6
Zm00001d036343	PB.16094_size577	GCTCTA	AACAGG	81	0	0	70	30	32	42	44
Zm00001d030666	PB.1609_size641	C	T	75	0	0	47	37	26	63	56
Zm00001d027512	PB.160_size57	T	C	7	0	0	6	2	2	6	1
Zm00001d036360	PB.16100_size60	GGGTAGCGCATGTCCACT	AAAAGTTATTCTATTGAA	4	0	0	5	2	0	2	0
Zm00001d036395	PB.16109_size119	G	A	13	0	0	1	2	0	5	3
Zm00001d036422	PB.16124_size186	GTTTGTAAACATCAGGAACTTCCGACGTTATGGCTTCATCAG	CCGCACGGCTGCTGACGGGCCTTCTTAGCTATATCCTGCAGA	15	0	0	21	12	4	29	12
Zm00001d036428	PB.16128_size93	TATTGAATCCGCAACAATCAGATGGAC	CTGCTCCGTTCAGGGGGCACAGCATTT	7	0	0	19	10	6	2	3
Zm00001d036429	PB.16129_size64	CAAGCATAC	GGGAGGCCG	7	0	0	4	1	3	10	8
Zm00001d036440	PB.16133_size151	GGGTCCCA	ACACTTTG	9	0	0	5	2	3	2	6
Zm00001d036441	PB.16134_size85	TC	CA	9	0	0	7	6	7	0	4
Zm00001d036442	PB.16135_size249	TT	CC	14	0	0	19	4	5	6	7
Zm00001d036448	PB.16138_size212	AAGGCAGGATCAT	CGAATTAAGCGCC	16	0	0	24	4	7	10	8
Zm00001d036451	PB.16139_size83	GGGTATTATAATC	AACCGCAGCTGGG	13	0	0	1	3	2	2	1
Zm00001d030677	PB.1613_size71	CTTG	TCAA	8	0	0	7	1	1	5	1
Zm00001d036454	PB.16140_size71	AATTGCAG	GGCCATTC	3	0	0	3	0	4	1	4
Zm00001d036462	PB.16142_size130	TCG	CAC	39	0	0	19	9	3	8	4
Zm00001d036475	PB.16146_size456	TCCCCTGGCTATG	CTAGTCTTTCTAA	18	1	0	27	9	13	17	13
Zm00001d036477	PB.16147_size196	CAAAACTAACCGGTGAT	TGCGGTCTGTTCACACA	11	0	0	24	3	16	7	8
Zm00001d036480	PB.16149_size475	GCCGTCCCT	TATACTGAG	34	1	0	33	18	8	15	16
Zm00001d001390	PB.16150_size133	CCGGGTTAA	ATATACCGG	11	0	0	5	3	2	2	2
Zm00001d036482	PB.16151_size81	CGGT	TAAC	14	0	0	2	4	7	2	3
Zm00001d036483	PB.16152_size180	AGTGCTAGTACCTCATGGA	GACATGCACGATATTCACC	12	0	0	15	6	16	26	53
Zm00001d036494	PB.16157_size60	CTCCTTGATCCGGTCAG	TCGGCCCCGGTAAATGT	7	0	0	4	4	4	3	3
Zm00001d036541	PB.16174_size63	AGGCCAACCTCACGTGTGGCAGAACA	TAATAGGTTGTGAAAAGCCTCTGGGG	1	0	0	1	0	0	0	0
Zm00001d036543	PB.16175_size264	GAATGGAGTAACACGCGAT	AGGCAAGAGCCGGGTGCGC	36	0	0	20	15	8	31	14
Zm00001d036547	PB.16179_size262	ATT	GGC	33	0	0	15	4	8	15	15
Zm00001d036550	PB.16180_size57	ATC	GCG	2	0	0	0	5	1	2	0
Zm00001d036558	PB.16183_size88	CCGTCCCGGAT	TGCGAAGACGG	17	0	0	15	5	14	8	12
Zm00001d036563	PB.16186_size206	TGACCCCTCCACGATCGT	ATGATTTATTGTATCTAC	21	0	1	25	11	15	11	11
Zm00001d036570	PB.16192_size156	CGTTT	TAAGG	10	0	0	12	5	11	9	3
Zm00001d036571	PB.16193_size46	TGCGAG	CTTAGA	4	0	0	11	0	1	1	6
Zm00001d036593	PB.16196_size126	TTAGTCCACTT	CCCTCGATGCC	19	0	0	7	5	2	8	8
Zm00001d027514	PB.161_size555	CTTGGG	AGGACC	65	0	0	38	14	27	31	29
Zm00001d036608	PB.16203_size472	TTTAACCAAAACGTGACGAGCT	CGCCGATGGCCGCCAGGATAAA	3	0	0	0	0	0	0	0
Zm00001d036611	PB.16205_size44	TTTGGATA	GCCTTGGG	3	0	0	2	4	2	4	2
Zm00001d036626	PB.16211_size488	TGGGGGGAAGACTCAGA	CTCAAAACTAGGGTGTC	41	0	0	65	20	35	18	38
Zm00001d036629	PB.16212_size92	ACCTCGACT	GGGAGACTC	17	0	0	7	2	1	12	3
Zm00001d036630	PB.16213_size76	GTTTCCAA	ACGCTTGG	2	0	0	7	3	2	3	2
Zm00001d036642	PB.16219_size50	CGCAGAAC	AAATAGTT	2	0	0	1	1	1	1	2
Zm00001d036648	PB.16220_size43	ACGGGCCCT	GGTCATAGG	8	0	0	0	0	1	0	3
Zm00001d036656	PB.16226_size51	CTCCGTCGGGCC	TGTTCCTACCTT	10	0	0	2	1	0	1	3
Zm00001d036704	PB.16239_size65	GACGGCGAGCGAGCGCCGA	AGTAAGAGATCGATATTAG	1	0	0	6	1	3	0	4
Zm00001d036707	PB.16240_size374	TATCCCC	CTGGTTT	36	0	0	36	26	24	26	30
Zm00001d036708	PB.16241_size134	AAC	CCT	8	0	0	7	6	5	3	3
Zm00001d036715	PB.16246_size50	GACATCAGTGTG	ATTGCAGACACA	1	0	0	0	0	0	2	1
Zm00001d036717	PB.16247_size61	TCACAGCCCCTTCACAGCCTGCG	ATGCGGGCATCTCGCAGCCTGCG	0	0	0	0	0	1	0	0
Zm00001d036727	PB.16253_size44	GGTG	CCCA	0	0	0	2	0	1	0	2
Zm00001d036741	PB.16256_size851	TCCGCACTTGACATTTGTTGAAAGGTTCTGCAC	CTTAAGTCAACGGCCCACCCGGGAAAAAAATGT	125	0	0	66	72	46	32	20
Zm00001d036756	PB.16264_size130	GAGGTATG	ATCACCCA	13	0	1	16	6	9	5	2
Zm00001d036765	PB.16270_size701	CTGGTGGAT	ACCACTAGC	72	0	0	60	20	24	15	21
Zm00001d036785	PB.16280_size139	GGGTTTTAAGTGGG	TACCAGGGGCGAAA	8	0	0	0	1	2	31	20
Zm00001d036790	PB.16284_size88	GGTT	CACG	15	0	0	6	4	6	3	7
[truncated: 4,907 more rows]

## Sheet: root
RefGen_V4 gene	PacBio locus	phase0	phase1	EM1_p0	EM1_p1	EM2_p0	EM2_p1	EM3_p0	EM3_p1	EM4_p0	EM4_p1
Zm00001d043879	PB.10007_size79	CTAAACTCATGACACCC	GCGGGTGTGCAGTGTAT	16	0	0	12	5	5	10	8
Zm00001d043905	PB.10017_size92	CAGGG	GGCTT	8	0	0	6	6	2	9	8
Zm00001d043907	PB.10019_size158	GG	CA	24	0	0	10	5	3	7	9
Zm00001d043909	PB.10020_size351	TGGTTGAGCAAGC	CCACCAGATTTAT	12	0	0	14	7	10	14	10
Zm00001d043911	PB.10021_size77	ATGT	GCTC	20	0	0	7	1	3	5	20
Zm00001d043915	PB.10023_size286	CCAGACAACGCGCGCAACATCACAAATCTTGCCATACAGG	TAGCGTCTTATAAAAGGTGCTGTGGGGTAGTGTGCGAGAA	22	0	0	13	4	7	12	10
Zm00001d043922	PB.10025_size155	AATGACGTCGGACGCTCGTGGATC	GCGCGTCAGACCTATGTCCAAGCT	0	0	0	2	0	0	0	0
Zm00001d043927	PB.10027_size136	ATCCACAC	GCTTCTGT	21	0	0	5	7	6	10	5
Zm00001d043929	PB.10028_size160	GGT	ACG	74	0	0	26	12	7	5	5
Zm00001d043942	PB.10033_size247	ACCCACGCTT	GTGTCTTGCA	15	1	0	5	4	6	4	8
Zm00001d043948	PB.10037_size50	CATCAAC	GTCGGGA	4	0	0	1	1	1	4	2
Zm00001d043954	PB.10039_size108	C	G	3	0	0	18	8	3	7	8
Zm00001d043955	PB.10040_size787	GGCAGT	ACTGAC	63	0	1	44	24	19	25	21
Zm00001d043959	PB.10041_size62	CTAATCTCTTTCCCTTCATGGAAG	TAGGGGCTCCGGTTGCTCGATGGA	13	0	0	11	6	1	5	6
Zm00001d043962	PB.10042_size209	TTTAGTTCTC	GCCGACGGCA	13	0	0	8	6	9	17	25
Zm00001d043971	PB.10045_size157	CTCGCAGGATAGGCTGTGAG	TCGCTGACCCCCATCACAGT	32	0	0	8	5	5	4	3
Zm00001d043986	PB.10053_size1694	GGCTCCTCGGCACATTGGGCTCGA	ATTGTGCAACTGTGCCAAATATAG	34	1	0	34	5	5	16	24
Zm00001d043989	PB.10055_size61	CCTCAGATT	TTATGAGCC	23	0	0	6	1	2	8	3
Zm00001d043991	PB.10057_size119	A	G	16	0	0	2	5	3	9	4
Zm00001d044008	PB.10065_size1244	GAAC	CGCT	45	0	0	17	33	17	82	34
Zm00001d044016	PB.10068_size607	GGGATG	ATACCA	35	0	0	75	21	23	21	18
Zm00001d044017	PB.10069_size91	GTA	CCG	12	0	0	15	3	4	5	6
Zm00001d044019	PB.10070_size49	AAAT	GGGC	0	0	0	1	3	4	4	6
Zm00001d044024	PB.10073_size44	CAAT	TGGG	5	0	0	14	3	2	3	5
Zm00001d044026	PB.10074_size387	CTCTGGCCCAAGGTGATAGAAAGT	TGAAACTTGGCATGTGCGTTCGAG	45	0	0	7	25	21	35	23
Zm00001d044033	PB.10075_size231	CGGCCCGA	GTCGTTAC	36	0	0	10	13	8	8	2
Zm00001d044035	PB.10076_size1602	AGAGTTC	GAGACCT	196	0	0	40	28	33	45	60
Zm00001d044042	PB.10081_size92	CCCGGTGAA	GTAAACATT	9	0	0	3	3	2	1	4
Zm00001d044054	PB.10086_size166	GG	AA	5	0	0	3	5	5	6	2
Zm00001d044056	PB.10087_size404	TCTTCCAAATCGCACC	CACAATTTGATATGTG	12	0	0	31	10	19	33	99
Zm00001d044102	PB.10116_size165	AGTATT	GAAGCA	20	0	0	7	3	6	13	12
Zm00001d044103	PB.10117_size108	TTAA	CGGG	2	0	0	2	1	3	1	7
Zm00001d044110	PB.10120_size143	AGTCAGCACGACGGC	GACTGTTGTTGGATT	0	0	0	0	0	0	1	0
Zm00001d044120	PB.10123_size54	GGAGAG	AAGACC	11	0	0	3	0	7	15	2
Zm00001d044121	PB.10124_size404	AACCTC	TCAAGT	12	0	0	12	1	0	1	2
Zm00001d044127	PB.10128_size292	AGTAAAA	GACGGGG	9	0	0	19	2	5	5	8
NA	PB.10129_size2095	ACCACAAAA	TGTCAGGGG	4	2	3	1	1	0	0	0
Zm00001d029142	PB.1012_size211	GTGGTTCTGG	ACAACCTCAT	2	0	0	1	2	3	5	10
Zm00001d044133	PB.10132_size65	CAAG	TGGA	4	0	0	5	5	3	1	0
Zm00001d044139	PB.10135_size502	ACAGCA	CTGATG	30	0	0	15	13	15	10	9
Zm00001d044157	PB.10143_size81	TGGAGATCCG	CTCCCTCTTC	35	0	0	5	11	6	19	3
Zm00001d044170	PB.10147_size57	CAACATCCCGT	TTGAGCAGTTC	1	0	0	4	1	2	1	0
Zm00001d044172	PB.10148_size170	TCCTTCC	CGGGCTT	20	0	0	7	9	5	11	7
Zm00001d029144	PB.1014_size399	GCACGCCCAAGCCATGCGCGGAGGGG	CTCAATAACGTGTCCAGATAAGTACT	50	0	0	18	13	6	19	20
Zm00001d044181	PB.10151_size96	CAG	ACA	0	0	4	1	2	0	1	3
Zm00001d044184	PB.10153_size65	CTATTCGA	ACGCCTAC	10	0	0	6	1	2	2	2
Zm00001d044185	PB.10154_size157	CTACCGAACGGTGACGGATTATAAACACGAGTATCACGAAAGTGAAGGAGG	TGGTTAGGTCCATGTAAGCGGCGGGTGTAGCCCCTGTACCGACATGACTAC	19	1	0	13	3	8	7	3
Zm00001d044188	PB.10157_size80	CGCTCCGGGGCAAGTCGACCCACCCCCGGAA	TATCTTCACATCGACTATAGTGTGTGTACGT	9	0	0	10	6	5	5	7
Zm00001d044189	PB.10158_size186	GTTGGATAT	TGCCAGCGG	12	0	0	3	1	5	7	4
Zm00001d044191	PB.10159_size167	GGTGAAGACCGGATATCACCGGCTGCGGAACAGTCCTATC	ATGTCGCCTGTAGGGCATTTACTCATAAGTGGACTTCCCA	2	0	0	5	3	2	12	24
Zm00001d044201	PB.10164_size43	CACCGGTAGTGACGATTGACCAG	AGTTTACGTCAGTAGCCACTTGA	0	0	0	2	0	0	0	0
Zm00001d044203	PB.10165_size103	GCCAGGCACATAATTTCCACAC	CTTGCATGTGCTCCCATTGTGG	10	0	0	8	4	2	1	4
Zm00001d044208	PB.10167_size59	ACT	TTC	0	0	0	2	0	0	1	0
Zm00001d044212	PB.10169_size145	GGTTGCCCG	ACCCATTGA	10	0	0	1	2	3	2	5
Zm00001d029151	PB.1016_size99	AGAAAAATG	CCTTTTTAA	24	0	0	8	11	3	6	6
Zm00001d044213	PB.10170_size126	GGG	AAA	7	1	0	7	3	4	3	6
Zm00001d044222	PB.10174_size1505	TAA	AGC	94	0	0	74	37	57	187	224
Zm00001d044225	PB.10177_size135	AATGT	GGCAC	6	0	0	0	2	0	1	0
Zm00001d044228	PB.10179_size57	CCGGG	TTCAA	3	0	0	0	3	4	2	3
Zm00001d029165	PB.1017_size121	TCATAAGTCTGAGAAAG	CTCCTGACTCCGACGGA	34	0	0	5	8	3	20	3
Zm00001d044243	PB.10183_size64	AGAACATTGTCT	CAGGTGACACTA	6	0	0	1	0	0	1	2
Zm00001d044246	PB.10184_size454	AT	GC	28	1	0	18	10	16	10	8
Zm00001d044247	PB.10185_size767	AGACTTC	GTGGAAG	20	1	1	14	15	18	12	20
Zm00001d044250	PB.10186_size130	CCATCCCGTTACGATCTGGTAAACTTCT	TTCCTGAACGGGCGCTCACCGTTTCCGG	48	0	0	4	2	0	1	0
Zm00001d044251	PB.10187_size152	ACCTGCGC	GGTCAATT	18	0	0	7	2	2	10	8
Zm00001d044253	PB.10188_size860	TTCGACGGTTGGAACTGCG	CCGCGATAGGAAGTTAATA	482	0	0	107	88	22	107	30
Zm00001d029170	PB.1018_size143	G	C	16	0	0	10	4	15	2	13
Zm00001d044255	PB.10190_size138	CCGACCCAGCAC	TTTGGAGGTTTT	8	0	0	3	5	3	1	1
Zm00001d044266	PB.10193_size137	CGCTCACCAATAACGCCACAAGC	GATCTCTTGCCGGTATTTAGTTT	6	0	0	8	5	3	2	4
Zm00001d044271	PB.10195_size145	CCGCGATCCACTCTGCG	TTATAGGTTGAGTCATT	10	0	0	6	2	7	9	8
NA	PB.10197_size491	TTCGAGCAGGACA	GCTCGATTAACTC	29	0	0	17	11	12	30	36
Zm00001d029173	PB.1019_size93	CCTCACAA	TTCTGTCG	6	0	0	2	5	4	5	11
Zm00001d044287	PB.10205_size822	CCTGGGACAT	GTCAAACGGG	70	0	0	47	27	34	39	24
Zm00001d044290	PB.10208_size79	GCCTTAGAGC	CGTCGGATAT	0	0	0	2	1	1	7	3
Zm00001d044297	PB.10210_size95	AACGGCGTACTTAGAAAC	TGTATAACGTGCCAGGCT	11	1	0	4	5	3	5	7
Zm00001d044301	PB.10212_size158	CAACTAATTAACA	TTCTGCGCCGGTC	8	0	0	15	2	4	5	4
Zm00001d044303	PB.10215_size596	ATACCGATTGGACCCAT	CCCTTTGCCCTGTTTCC	52	0	0	44	38	40	88	87
Zm00001d044307	PB.10217_size244	C	T	13	0	0	8	7	12	6	14
Zm00001d044312	PB.10218_size97	AAAAATTGTCATCGGGTCCCTGGAAGATGGA	CGTTTCCACGCCTACACTTACATGGAGGATG	5	0	0	3	2	1	31	15
Zm00001d044313	PB.10219_size261	CTGTCGGTTTGTTCAAGCAGG	TCACTTAGCCAACTGGATGTC	11	0	0	7	10	8	22	31
Zm00001d029177	PB.1021_size335	GCAGTTCG	TTGAGGTC	25	0	0	21	6	8	13	8
Zm00001d044315	PB.10220_size223	CCGACC	ATTGAG	21	0	0	11	1	4	8	9
Zm00001d044315	PB.10221_size193	TGGCATCAAGC	CAATGCTCGAT	28	0	0	12	8	8	6	8
Zm00001d044324	PB.10224_size130	GTATA	TCCGG	14	0	0	8	6	4	11	10
Zm00001d044327	PB.10225_size121	ATCTAGGGA	GCTCGACTC	43	0	0	18	9	15	15	15
Zm00001d029180	PB.1022_size414	CGAAATGATACATCTACCGATGGTTTCG	TAGGGCAGCGTGCTGGATTGAATCACGA	21	0	0	7	15	5	51	20
Zm00001d044339	PB.10234_size98	CCGTCACGCGGGG	TGAGGCTAGACCT	24	0	0	9	6	4	11	8
Zm00001d044340	PB.10235_size240	AATACCT	GGGGATC	29	0	0	9	4	2	2	2
Zm00001d044358	PB.10241_size84	GCGTG	ATACT	3	0	0	1	2	0	9	5
Zm00001d044363	PB.10242_size252	TAAAGACACCCTTGTCGGCGACCGTCAAGCGT	CCGGAGGCTGTCCAGTAATAGTTACTGGAGAC	35	0	0	10	8	4	12	17
Zm00001d044372	PB.10247_size319	CTGGTCGCCTACTGCC	AGCACGTAGCGTCAGT	50	0	0	70	15	18	21	24
Zm00001d044379	PB.10248_size106	TGGTTTGG	GAAACCAT	2	0	0	4	0	2	0	2
Zm00001d044390	PB.10255_size138	CCGGAGGC	TGTCCTTT	3	0	0	4	2	0	5	8
Zm00001d044391	PB.10256_size143	CTGC	TGAG	10	0	0	1	2	3	3	4
Zm00001d044393	PB.10257_size75	GACTTAGCTGCA	CTTCCCATGAAT	6	0	1	1	2	2	1	1
Zm00001d044394	PB.10258_size130	CGTTACTCCG	ATACCACGTA	12	0	0	3	6	0	5	1
Zm00001d044405	PB.10260_size105	ACCACC	GGTGTT	5	0	0	4	7	2	6	9
Zm00001d044418	PB.10268_size45	GTGCTTACACTCGCAAGGGTAAG	CCATCGGTCAGTCTCGATTGGGA	3	0	0	5	0	1	0	2
Zm00001d044422	PB.10270_size42	G	A	3	0	0	1	3	0	2	4
Zm00001d044430	PB.10274_size66	GCAA	AGGC	10	0	1	9	5	4	14	2
Zm00001d044433	PB.10276_size131	G	C	0	0	0	2	2	4	10	6
Zm00001d044441	PB.10278_size179	AG	CC	23	0	0	5	9	7	8	2
Zm00001d044442	PB.10279_size1731	TATTG	CCACC	1252	0	0	104	96	50	55	34
Zm00001d044443	PB.10280_size452	CGGCTGTATTGAGAGGCAAAGGGTCTGGGGAGACAG	TAATCAGGCCAGAGAATGGGCAAGTCTCCCGATTCA	286	0	0	43	20	29	16	26
Zm00001d044455	PB.10286_size54	GGAGACTAAC	TCGCCGCTGT	19	0	0	10	3	2	4	7
Zm00001d044459	PB.10288_size89	TTCA	CATT	8	0	0	3	2	3	7	5
Zm00001d044461	PB.10290_size67	CAACCGTTTCATGCAC	TTTATACAGAGCTGGT	2	0	0	2	3	0	8	2
Zm00001d044463	PB.10291_size117	GTGTTTCAACTCATTCCAAATGGAC	ACCGGGTGGTCTGCGTGGGGCCAGT	5	0	0	2	3	2	5	7
Zm00001d044469	PB.10296_size59	TCACA	CTCGT	5	0	0	0	0	2	0	1
Zm00001d044475	PB.10298_size53	TCAACCAGAGCTGAGTGGACCCACTAT	GTGGTAGAGAGCACACACGTTTCGCGC	12	0	0	7	5	5	4	3
Zm00001d044478	PB.10300_size623	CCGGCCGCGCCCTGGCAAACCTGCGATAGTTTGG	TTAATTCACTTGAAATGTGTTGTTTGATAAACCA	58	0	0	41	18	9	34	29
Zm00001d044479	PB.10301_size82	CGAGCTGGCTGGATAC	TTGAGCAATCTCGAGG	2	0	0	1	1	0	4	0
Zm00001d044488	PB.10304_size46	CGCAG	TCTGA	1	0	0	3	1	1	1	1
Zm00001d044495	PB.10308_size113	AT	GC	30	0	0	14	7	16	16	19
Zm00001d029191	PB.1030_size70	GCTGTAGTGACTCTTGT	CTCACCAAATGCACCCC	6	0	0	6	1	4	4	5
Zm00001d044497	PB.10310_size65	AT	GC	5	0	0	2	2	3	2	2
Zm00001d044498	PB.10311_size452	GC	AT	28	2	0	29	13	7	18	6
Zm00001d044506	PB.10316_size146	TCACGTAAATCGCCAGAGATAGTTGCAC	CGCTCCGGTCGAGTGAGTGCGCCAAAGA	3	0	0	4	7	0	2	4
Zm00001d044510	PB.10317_size826	C	T	14	0	0	10	17	8	15	14
Zm00001d044511	PB.10319_size44	GCTTTTGAAG	TTCGCCACCC	3	0	0	6	3	3	5	1
Zm00001d029193	PB.1031_size54	AA	GG	3	0	0	5	1	2	5	2
Zm00001d044514	PB.10321_size109	ACCTAAG	GTTCCGT	13	0	0	4	3	4	7	8
Zm00001d044515	PB.10323_size228	CCAGAACCTACTTTTTCCCA	TGCCGCTTCGGAGCCCGTGG	85	0	0	11	31	7	37	8
NA	PB.10327_size61	ATGGCTTTCG	GCAATCGCGA	14	0	0	3	8	0	2	2
Zm00001d044533	PB.10328_size148	AATCGTGCTGCGC	TTCAAGTGCTAAG	26	0	0	23	13	6	18	19
Zm00001d044534	PB.10329_size42	GCTCCCACTCCAGT	AGCTAGCTAGGTCG	5	0	0	4	5	7	4	1
Zm00001d029195	PB.1032_size176	GATGCGAACGGGCGATGGAAAG	AGATGCGTGATCAAGCACCGGA	81	0	0	8	16	4	46	15
Zm00001d044540	PB.10332_size116	TAAAATTAACCT	CGGGGGCGGTGG	6	0	0	5	2	2	3	1
Zm00001d044541	PB.10333_size69	AAGTCAGCCC	TGCAGTCTGG	1	0	0	2	1	2	0	1
Zm00001d044551	PB.10338_size98	GCTGTTTCGAA	CTAACACTAGC	7	0	0	3	0	5	3	1
Zm00001d044552	PB.10339_size72	CCGAAGCTAAGT	TAAGGATGCGAG	3	0	0	0	2	4	1	1
NA	PB.1033_size357	AGATGCGTGGTAAGTAG	CACCATTCAAAGGTCGA	13	1	0	2	3	9	49	35
Zm00001d044564	PB.10343_size41	AACGG	GCGCT	3	0	0	3	3	1	4	1
Zm00001d044581	PB.10349_size113	TC	CT	2	0	0	6	1	1	4	1
Zm00001d044584	PB.10350_size134	AATT	GGCG	25	0	0	16	11	12	22	15
Zm00001d044599	PB.10354_size42	CCCTCACTATGCTGCCCT	GGACTGGCCCATCATTTC	3	0	0	4	1	4	12	10
Zm00001d044600	PB.10355_size45	T	C	5	1	0	2	0	1	3	1
Zm00001d044600	PB.10356_size602	ATGTGCGTACACCACC	GGCAATAAGTGATGAT	34	0	0	17	32	21	56	80
Zm00001d044608	PB.10363_size693	AGATTCCCGGTGGGTAGTTATTGCAGGTGTCAGCTCGTTATGA	CAGCCGGTTACAAACGACCGCCATGAACACTGATCGCCGGCAG	1	0	0	4	0	1	1	0
Zm00001d044614	PB.10364_size1884	GTTTCTGAGTCCCTGAGTTCCA	ACCCTCATACTTACAGACCTAC	106	1	0	63	79	111	131	162
Zm00001d044615	PB.10365_size75	CGGAACATAG	TAAGCGCACA	12	0	0	1	3	3	4	2
NA	PB.10372_size230	ACTCA	GGGAT	29	0	0	27	16	18	9	14
NA	PB.10376_size52	GAGCGGTCAGGTGCAACTTGCCCA	CTCTAACTGCCCATCGTACAAATG	1	0	0	2	2	1	0	1
Zm00001d044648	PB.10381_size455	GCCATATGTCAACGT	ATGGCGACCTTGTAG	37	0	0	183	29	45	24	57
Zm00001d044649	PB.10382_size74	ACCGAACTCCGCAGTTAGGTTTTGAACAGTGGTCGTTTGTATGTTG	GTTCCCTCTTATGACCTACACGAAGCTCCCAAGAACCCACGCACCA	1	0	0	1	1	2	4	0
Zm00001d044653	PB.10385_size52	CTCA	GATC	4	0	0	1	2	2	1	1
NA	PB.10395_size448	TCGTCAT	CTTGATA	36	0	0	7	17	21	6	12
Zm00001d044665	PB.10397_size47	ACGGGTGG	GTAAACCA	7	0	0	3	4	1	1	6
Zm00001d044667	PB.10398_size62	GCTAACGCTCCTTCAGTAGTGTGC	AACCTTATCTTGCGTCCGACAACT	3	0	0	2	0	1	1	1
Zm00001d027412	PB.103_size124	G	A	3	0	0	3	4	6	2	3
Zm00001d044672	PB.10400_size47	T	C	2	0	0	2	1	1	2	4
Zm00001d044673	PB.10401_size278	ACG	GAA	36	0	1	10	6	10	12	17
NA	PB.10407_size227	A	T	0	0	1	0	0	0	0	0
Zm00001d044696	PB.10417_size52	ATC	CGT	1	0	0	8	3	5	1	3
Zm00001d044698	PB.10418_size127	GCGCGCCGGAATT	ATATTAGTTCGCA	18	0	0	0	4	1	5	5
Zm00001d044699	PB.10419_size211	TGCAAAACGACG	CTTGGGGTATAT	12	0	0	6	0	5	6	5
Zm00001d044703	PB.10422_size51	ATATCAT	GCGGTGC	22	0	0	7	4	5	2	11
Zm00001d029212	PB.1043_size462	ACGCGAGTTCTCCGTACGGAATGAATTT	GTATAGTCCTCTTACGTAAGGCAGGCCC	36	0	0	10	10	6	46	25
Zm00001d048609	PB.10442_size86	GGAGTAT	CCGCAGA	4	0	0	0	3	2	2	3
Zm00001d048611	PB.10444_size2794	AGAA	GTGG	1179	0	0	167	683	197	391	144
Zm00001d048613	PB.10446_size51	CCCTTTAATCGG	TTTCCCGTCACA	5	0	0	0	2	2	4	2
Zm00001d048616	PB.10448_size56	ACTATTTCA	CTCGCCCAG	10	0	0	5	7	6	8	4
Zm00001d048625	PB.10454_size1199	GGGGAGC	ACCCTCT	90	0	0	315	137	240	174	204
NA	PB.10455_size67	TCCCCAC	GAGGATG	0	0	0	0	0	0	0	0
Zm00001d048627	PB.10456_size154	CAATGAAAATACG	TGGCAGTGGCGTA	28	0	0	12	10	7	13	8
Zm00001d048628	PB.10457_size2097	GTTTCTCGACGTTTACCGAAATCTACGCTTGACGG	CGCCTCGAGTCCCGTTTTGGGCTGGAATCCACTAA	119	0	0	144	78	100	105	141
Zm00001d048632	PB.10461_size523	CGTGACTTGATAGATGTTAAAA	AAGTGTCGTGAGTGCACCGGGC	29	0	0	6	5	12	20	26
Zm00001d048655	PB.10469_size1058	AGAGTTATGGTCTGAGG	GACACATCATATCACAT	105	0	0	43	22	26	54	51
Zm00001d048672	PB.10476_size53	CCCAGGGA	ATATCCAG	2	0	0	3	0	2	1	1
Zm00001d029223	PB.1047_size120	GCAAATGGACA	TTCGGCAAGTG	25	0	0	4	4	2	8	7
Zm00001d048684	PB.10482_size148	AGTGTGTTTAGAGGGGGCCTGGG	TACACCCCCGAGATACTTGCACA	8	0	0	8	1	4	8	5
Zm00001d048689	PB.10485_size452	T	C	27	0	0	9	12	3	34	4
Zm00001d029227	PB.1048_size257	TT	CC	58	0	0	23	18	15	20	15
Zm00001d048702	PB.10494_size66	TTGGTCGTT	GGCCGGTGC	20	0	0	4	6	6	14	3
Zm00001d048707	PB.10497_size143	ACGCCT	CGCTTC	9	0	0	9	2	3	7	4
Zm00001d029231	PB.1049_size109	TCTAGTGAGGAGAATTCCCGA	AACTACATACGCGTCGTTTAG	19	0	0	5	2	4	9	7
Zm00001d048732	PB.10505_size44	GCCACTCCGTCGCCTGAC	ATTGTCTTACTCTTAACT	3	0	0	8	0	0	1	4
Zm00001d048734	PB.10506_size95	GGCGCTCATAGGCTC	CCTATCTGCGATGCA	0	0	0	4	0	2	8	9
Zm00001d048737	PB.10508_size45	C	A	3	0	0	0	0	0	5	0
Zm00001d048741	PB.10509_size1522	TCCGGGTCTGAAGGT	CATAAACTGAGCAAG	53	0	0	27	55	24	54	43
Zm00001d048766	PB.10517_size81	CCGGCCAGA	TACAGGGAG	6	0	0	3	4	1	3	2
Zm00001d048777	PB.10523_size228	CGGTCATTA	TCACTTCGG	10	0	0	10	7	3	6	2
Zm00001d048787	PB.10524_size299	CACTG	TGAAT	19	0	0	15	10	20	4	9
Zm00001d048794	PB.10525_size58	TCGTCACGAC	AAACAGTACT	4	0	0	6	4	4	4	3
Zm00001d048796	PB.10527_size117	GCGTTCATCGATTTCG	ATACCTCCAAGCCCGA	10	1	0	9	13	4	14	14
Zm00001d048802	PB.10529_size2696	GCGTCATTGCCGTCGAGTGTCGGGAGGACGAGACGACGCGTACTTGGTTCGCATTGACAGGT	TAAGATGCCGTCCGCTAGCGTAAAGAACGAGAGAAGTATACGTACCTCCTAAGCCCGGCAAC	143	1	0	76	40	61	29	148
Zm00001d048819	PB.10532_size63	CGCGCCATA	AAAATGGCG	26	0	0	4	7	6	10	8
Zm00001d048823	PB.10533_size94	TCCGTCTACCACTCG	CAAAGACGTGGTCTT	5	0	0	9	7	6	4	8
Zm00001d048824	PB.10534_size185	CCAATGTTCCCTG	AAGTCAGCTGGCT	15	0	0	5	2	4	10	5
Zm00001d048833	PB.10537_size80	CTTAT	AACTC	11	0	0	2	4	3	5	0
Zm00001d048835	PB.10539_size798	ATAACGAGAGATTATGGTGAAGACGTCTCCCGGGAGAGCG	GGTGGATCGCGCCGCCACAGCACTAATCAATATAGACCGA	73	0	0	17	32	28	71	61
Zm00001d048856	PB.10546_size66	AAGATAAGTCGCGCCAGA	CGTGCGCCCTAAATTGAG	4	0	0	1	0	0	3	3
Zm00001d048868	PB.10548_size116	CGTTGGCTGGTTC	TACGTCTCTACCT	11	0	0	6	3	8	4	3
Zm00001d029238	PB.1054_size102	CCCACCGC	GATCTGCT	21	0	0	9	8	10	7	4
Zm00001d048876	PB.10550_size40	GATCATAATACGTGCGCTGAAAGAA	AGCTGCTGCGGACCTATCAGGGTGG	4	0	0	1	1	0	3	14
Zm00001d048877	PB.10551_size90	GATTAGGACTCGTCCGGCCACCC	ATCCGATGTCGACAGAATTTATG	22	0	0	17	4	16	14	17
Zm00001d048891	PB.10555_size95	TGGCAGTTGCAGGTTTGTAAAAAAC	AAATGACGAAGAAGGGACCGCGGGG	0	0	0	3	1	0	0	0
Zm00001d048898	PB.10559_size217	GG	TA	52	0	1	27	25	15	16	24
Zm00001d048902	PB.10563_size308	TTTAAGATTC	ACCCCAGGCT	72	0	0	18	17	18	18	29
Zm00001d048908	PB.10566_size57	C	G	15	0	1	2	4	1	3	2
Zm00001d048924	PB.10571_size49	G	T	4	0	0	3	0	1	3	1
Zm00001d048953	PB.10582_size111	ACGCCCCCCC	CTCATAGTGT	8	0	0	34	7	12	15	23
Zm00001d048954	PB.10583_size54	ACGGGAGT	GAAACGCG	6	0	0	10	1	7	3	3
Zm00001d048959	PB.10587_size217	GCGTCC	ATAGTG	12	0	0	7	3	4	5	2
Zm00001d048962	PB.10589_size638	CAAGCACCCCCTCCATGTTGGAGTAACC	TGGCTCTTTGGCTAGCACGTACAGGCTT	69	0	0	177	92	86	108	81
Zm00001d048979	PB.10592_size204	GACATGGCGGCGGCTTAGCTCGGTG	AGTGGATTTTTATTGCGTTCTATCA	2	0	0	5	0	0	0	0
Zm00001d048988	PB.10596_size299	TGGGTCTACTCTAAGGCG	CACACTCGTCACGGTATA	10	0	0	9	12	5	44	50
Zm00001d048997	PB.10599_size109	TTTAGTG	CCCGACT	2	0	0	2	3	4	3	4
Zm00001d029249	PB.1059_size43	GTCG	CGTT	3	0	0	0	0	0	0	0
NA	PB.10602_size107	TTG	CCC	0	0	0	0	0	0	0	0
Zm00001d049019	PB.10606_size235	CTGAGCTCTC	TCATATATCT	8	0	0	32	9	5	10	2
Zm00001d029255	PB.1060_size53	GAATGCGGAACACTCAG	ATTCATACGGTGTCAGT	4	0	0	1	2	0	2	1
Zm00001d049038	PB.10613_size193	GCCGATGT	AGTCGATC	3	0	0	5	3	4	7	7
Zm00001d049042	PB.10615_size187	CAAAGCGGCG	TCCGATCAGC	38	0	0	38	13	17	10	23
Zm00001d049043	PB.10616_size115	GAGGT	TGAAC	9	0	0	6	4	6	0	2
Zm00001d049049	PB.10619_size61	AAAGTGTACC	CGGTAAGCGT	6	0	0	2	1	3	6	3
Zm00001d049059	PB.10622_size122	ACAC	GTGA	16	0	0	8	4	7	6	1
Zm00001d049080	PB.10631_size153	AAG	GGT	20	0	0	41	3	9	10	11
Zm00001d049082	PB.10633_size96	CCG	TTA	9	0	0	8	4	1	4	7
Zm00001d049083	PB.10634_size59	ACCCTAGAGC	GGAAAGAGAG	7	0	0	4	0	1	4	0
Zm00001d049094	PB.10639_size63	TGCTTGAGAGG	CCTCGCGACCT	6	0	0	3	2	0	5	0
Zm00001d029260	PB.1063_size58	AGCAATATGGCT	CATGGGGAAAAG	5	0	0	8	2	1	3	0
Zm00001d049095	PB.10640_size59	TAGTT	CGACC	6	0	0	5	4	4	2	2
Zm00001d049099	PB.10642_size3164	CTGTTCAGTCAGAGTTCTT	TAACCGGTCTGATACCGGC	93	3	1	20	23	22	45	51
Zm00001d049100	PB.10643_size249	ACTCCCGGAAAATTGGTACGCC	GTCTTTATCGGGCCAAAGTATG	18	0	0	38	13	12	29	9
Zm00001d049125	PB.10647_size591	CTCGGGATGCCGGCCCGAGCGTTAAGAAGCCTTCA	TCGACAGGATTAATTAAGATACCCGAGCATAGATG	34	0	0	20	26	31	27	21
Zm00001d029263	PB.1064_size41	ATGACAC	CGTTGGT	2	0	0	2	0	1	2	3
Zm00001d049129	PB.10650_size61	CAGGTAT	TTCAGTA	24	0	0	4	9	9	10	5
Zm00001d049136	PB.10654_size49	TG	CA	6	0	0	1	1	1	1	0
Zm00001d049140	PB.10657_size140	GTGTTAGAGGCGTCACTAGTATTAAGGTGCTTTTCGAGCGGTATTCGGGATTTGC	AGACAGACTATACTGGCCACGCGGGTACATGCCGGAGCTAAAGGGTACCGCCCAT	15	0	0	2	8	1	8	5
Zm00001d029264	PB.1065_size112	GG	AC	10	0	0	13	9	4	5	2
Zm00001d049155	PB.10666_size517	AGGCACAT	GATTCTGG	18	1	1	24	12	11	12	5
Zm00001d049159	PB.10672_size135	GGTCGCCAC	TCCTAAGGT	11	0	0	5	12	2	18	8
Zm00001d049160	PB.10673_size49	TATAGTC	AGCGAAT	4	0	0	2	0	1	3	1
Zm00001d029272	PB.1067_size88	CCAGTACTGGGCACGAAGTAAATCT	GAGACGAAAAATGTTGGTCGCGCAA	3	0	0	7	2	3	1	4
Zm00001d049179	PB.10681_size150	GATC	CGCG	55	0	0	23	15	13	20	11
Zm00001d049187	PB.10683_size369	GGATATGGGCCCCACAACT	ATGCCGCCCTGAGGGCGGC	50	0	1	10	10	3	20	12
Zm00001d049188	PB.10684_size78	GAAAAT	AGGCCC	2	0	0	5	1	2	1	0
Zm00001d049190	PB.10686_size685	ACTCACAACCGCAAAGAAGCCGGCA	GTCAGTCGTTAGGGGAGGATGAAGG	20	0	0	19	7	16	52	55
Zm00001d049191	PB.10687_size790	ACTCCCGGGGTGGGTA	GACATTTACAGATTCG	294	0	0	50	54	29	92	42
Zm00001d049192	PB.10688_size54	CAGGTTTAGGTGG	ACTACAAGAACAA	11	0	0	3	3	3	4	3
Zm00001d049208	PB.10693_size995	TCGTGAGTGC	ATAGTGACAA	101	1	0	57	20	16	20	16
Zm00001d049210	PB.10694_size190	CTAACCGTCACCCGA	TGTGTTCCTCTTTAC	15	0	0	9	7	4	13	5
Zm00001d049222	PB.10697_size85	C	G	6	0	0	4	4	5	1	3
NA	PB.10700_size203	TATGATG	CTCTGCA	17	0	0	7	17	7	5	7
Zm00001d049230	PB.10702_size388	CCGGA	GTAAG	42	0	0	16	12	16	17	17
Zm00001d049234	PB.10705_size605	TTAAATCCGTAC	CCGGGCAACACT	27	0	0	16	12	18	21	29
Zm00001d049239	PB.10706_size3663	TCCCCTGTACTCTT	CTGTTGACTTCACG	618	0	0	107	153	101	284	188
Zm00001d049243	PB.10708_size1015	C	A	3	0	0	2	0	0	1	0
Zm00001d049260	PB.10717_size107	CGGAGGCCCTAGAGGTTT	TCCGCCTGTCGACAAGGC	8	0	0	20	3	7	6	4
NA	PB.10719_size41	GATGA	TGCCG	3	0	0	1	4	0	1	0
Zm00001d049269	PB.10721_size271	ATG	CCA	24	0	0	13	7	11	8	12
Zm00001d049276	PB.10724_size228	ATAAAGCCACCC	CAGGTATGGAGT	7	0	0	9	1	2	3	5
Zm00001d049295	PB.10732_size1718	GATTG	AGGGC	15	0	0	16	6	9	43	39
Zm00001d049305	PB.10735_size262	CGTAGG	TACGAA	32	0	0	14	5	8	5	11
Zm00001d049313	PB.10736_size65	GACATACCGCTTTACG	ATAGCCTGCTCCCCAT	2	0	0	6	1	4	1	1
Zm00001d049320	PB.10737_size229	CTCATCCTC	TCTCAATGG	13	0	0	13	7	4	1	12
Zm00001d049326	PB.10740_size137	TGAAACGACCAAATCCCAGGC	CCGGGTAGGTGTGCTTTGAAA	7	0	0	8	4	2	2	2
Zm00001d049333	PB.10744_size52	CCCGGAGA	TGGATGAG	4	0	0	3	0	1	0	0
Zm00001d049336	PB.10745_size66	ATTGGTCGCAGACCCGC	CCGACCTCTCTGTAATA	27	0	0	7	3	0	20	5
Zm00001d049346	PB.10748_size59	GA	AG	2	0	0	3	0	1	0	1
NA	PB.10749_size57	GACAGGAAC	CGGCAAGGT	5	0	0	2	1	2	7	1
Zm00001d049360	PB.10755_size190	TACTACTGTC	CCACGACAAT	12	0	0	19	10	8	5	8
Zm00001d049361	PB.10756_size262	CA	TG	30	0	0	10	9	8	11	12
Zm00001d049362	PB.10757_size140	TGCCCCG	CATAATA	16	0	0	5	10	5	8	10
Zm00001d029286	PB.1075_size57	CAGAAACGTAATAGTGAGTGGATTTCTGGATAGCTGAG	TGACCGATCCGACTCAGTGCTGCAATCAAGCCATCACA	5	0	0	5	0	2	6	4
Zm00001d049376	PB.10765_size285	ATC	GCG	33	0	0	1	19	1	43	5
Zm00001d049379	PB.10766_size103	ACCCCCG	GTTGTTA	3	0	0	0	1	2	7	9
Zm00001d049380	PB.10767_size75	CAGGCGTATGCCT	TCAAACCGATTAG	9	0	0	13	2	7	4	5
Zm00001d049381	PB.10768_size107	TCCT	CGGC	30	0	0	16	23	15	11	8
Zm00001d049383	PB.10769_size105	GTAGGG	ACGTAT	11	0	1	4	3	3	6	7
Zm00001d049400	PB.10774_size70	G	A	3	0	0	2	1	1	1	1
Zm00001d049409	PB.10776_size2178	CGGTTGTACACGAG	AAAACCCGTGTCTT	102	0	0	66	16	28	52	85
Zm00001d049416	PB.10778_size82	GCGAG	AGAGA	3	0	0	0	0	1	2	0
Zm00001d049441	PB.10784_size52	AGTTAATTTA	GACCGGACGG	6	1	0	3	2	0	4	1
Zm00001d049442	PB.10785_size127	GGATAGG	ACGCGAT	5	0	0	5	2	1	2	2
Zm00001d049449	PB.10788_size469	ATCATACCGCC	GCTTCCTTTTT	58	0	0	30	15	21	13	17
Zm00001d049450	PB.10790_size62	AAAGGCCGGGGAGGCA	CGGAATTTAAATAATC	0	0	0	0	0	1	1	2
Zm00001d049455	PB.10792_size457	CCAGCGAACCGCAC	GTCCGAGGTTCAGG	45	0	0	21	20	23	13	12
Zm00001d049457	PB.10793_size337	G	A	23	0	0	5	10	12	14	7
Zm00001d049459	PB.10794_size40	G	A	7	0	0	1	1	1	0	1
Zm00001d049479	PB.10801_size106	AATCTAGTACG	GCGAATCGCTT	20	0	0	7	5	4	6	9
Zm00001d049496	PB.10806_size151	TCCCGC	CTTACG	16	0	0	7	6	4	7	6
Zm00001d049500	PB.10808_size300	TCC	GTA	20	0	0	4	8	3	4	10
Zm00001d049507	PB.10813_size187	GTGGTGCATTCGT	ACATAATGGCTAC	15	0	0	10	8	7	5	10
Zm00001d049510	PB.10814_size1048	GA	CC	193	1	0	430	33	33	72	67
Zm00001d049522	PB.10816_size170	CGTC	TAGA	13	0	0	9	5	5	8	7
Zm00001d049526	PB.10817_size86	CTCTCCTG	TCTCTTAC	10	0	0	3	4	4	4	2
Zm00001d029297	PB.1081_size244	CA	GT	39	0	0	28	5	7	5	6
Zm00001d049540	PB.10820_size304	GGGTTTTGTACTTGCCCGCGGTTT	CCCCGCGACTTCCATTTATTTCAG	23	1	0	64	6	19	10	16
Zm00001d049541	PB.10821_size615	GTTCAGTGAACC	CAAGTAGCCGGT	227	0	0	172	35	21	54	31
Zm00001d049543	PB.10822_size320	AACGGATCGTCCTCTAGG	GTTAAGATTCGTCTAGAC	17	0	0	18	9	23	82	78
Zm00001d049548	PB.10823_size128	AA	GC	2	0	0	8	5	2	1	1
Zm00001d049554	PB.10827_size1101	CAAGGGGTGT	ACGATCTGAC	79	1	0	44	33	60	57	64
Zm00001d049560	PB.10832_size100	A	G	0	0	0	0	0	0	0	0
Zm00001d049563	PB.10833_size111	CGAAGC	TAGGAT	5	0	0	10	2	6	2	4
NA	PB.10835_size70	TACAAGAGAGTTT	CGTGGATCGACCC	4	0	0	3	3	1	7	3
Zm00001d049572	PB.10836_size60	GTTC	ACCT	6	0	0	1	3	1	4	1
Zm00001d049576	PB.10839_size248	G	T	0	0	1	1	0	0	0	0
Zm00001d049597	PB.10850_size543	CC	TA	94	0	2	96	28	38	44	53
Zm00001d049598	PB.10851_size47	GCGGGAAAC	AAAAAGGGT	14	0	0	7	0	0	1	1
Zm00001d049605	PB.10852_size687	GTATTCTAAAAACTTACGTTG	ACGCGTCGTGGGTCGGACCCC	34	0	0	37	19	18	46	38
NA	PB.10855_size108	ACTAAAGAGCCGTCCAGCGTCA	GTCGCGAGCATACTTGATAGTG	0	0	0	0	0	0	0	0
Zm00001d049610	PB.10856_size113	GG	AA	4	0	0	3	1	0	0	0
Zm00001d049612	PB.10857_size46	GGCCTGG	CATTCAA	1	0	0	0	0	3	0	0
Zm00001d049619	PB.10861_size400	TCGTCCCGATCGCC	AACCTTTAGGTAAG	18	0	0	9	4	6	10	11
Zm00001d049621	PB.10862_size241	TTAAAAA	CCGGGGG	11	0	0	28	6	12	6	11
NA	PB.10863_size1321	GATGATGGTGC	ATAAGATACAT	81	0	3	17	54	43	29	33
Zm00001d049627	PB.10866_size255	C	T	38	2	0	6	5	10	8	7
Zm00001d049636	PB.10871_size74	CACCC	TTTTG	6	0	0	5	2	0	4	1
Zm00001d049638	PB.10873_size129	CTGATTACACCCTACGA	TAAGCCGGGTGACGGTT	3	0	0	6	0	4	3	8
Zm00001d049641	PB.10875_size320	TGCGGGAT	AATATAGC	33	0	0	18	11	14	12	13
Zm00001d049642	PB.10876_size76	G	C	6	0	0	14	7	5	1	4
Zm00001d049643	PB.10877_size582	ACCATAGTTGCGTATCGATCGTCCATTCA	TTTGCGTGCAGTCGGGTGCTCGGAGAGAC	125	0	0	153	67	43	65	35
Zm00001d049648	PB.10879_size83	CGCTACAGCCAT	TATCGTCATTCG	0	0	0	2	0	1	1	0
Zm00001d049649	PB.10880_size90	GGTCGCG	AACGCGA	6	0	0	5	2	3	2	2
Zm00001d049656	PB.10882_size276	CCA	GGG	29	0	1	5	16	10	5	10
Zm00001d049661	PB.10885_size55	ATCTCATTT	GGACTCAAC	8	0	0	4	4	1	6	2
Zm00001d049662	PB.10886_size54	TTTTGTAAGAGAAT	CCCCACCGCGAGTC	11	0	0	0	0	2	2	1
NA	PB.10889_size47	GCTT	AGCC	4	0	0	3	4	2	2	2
Zm00001d029328	PB.1088_size412	AA	GG	28	0	0	29	9	7	14	12
Zm00001d049666	PB.10890_size220	TTTCCTT	CGGGAGG	17	0	0	6	6	10	2	9
Zm00001d049674	PB.10892_size211	CACACGAT	GGGCAAGA	13	0	0	8	8	5	5	7
Zm00001d049680	PB.10894_size119	GGCT	ACTC	7	0	0	10	5	2	5	4
Zm00001d049683	PB.10895_size173	GCGGT	TTCAG	19	0	0	48	5	25	17	47
Zm00001d049691	PB.10898_size69	TTCCC	CCTTT	3	0	0	1	2	2	0	3
Zm00001d029329	PB.1089_size82	ATGTGTATCTGG	TCCCAGTATCAC	2	0	0	6	1	0	4	2
Zm00001d049698	PB.10902_size114	TG	GC	9	0	0	7	3	2	11	11
Zm00001d049709	PB.10907_size118	TCGGTAC	GTAACGT	27	0	0	25	2	4	7	9
Zm00001d049712	PB.10908_size168	ACGGCC	CTAATT	8	0	0	2	7	0	1	4
Zm00001d049714	PB.10910_size42	CCACTGGCG	GAGGGAAGA	4	0	0	3	1	3	2	1
Zm00001d029336	PB.1091_size137	CGAATTGTCCGGCA	GCGGGAACTTTAGG	0	0	0	17	3	12	1	14
Zm00001d049730	PB.10922_size235	G	A	26	1	0	20	7	11	12	12
Zm00001d049764	PB.10936_size295	GT	AC	34	0	1	4	4	2	9	10
Zm00001d049767	PB.10938_size73	CGC	ACT	2	0	0	2	2	4	2	1
Zm00001d049796	PB.10947_size115	A	G	5	0	0	0	2	1	4	3
Zm00001d049800	PB.10949_size54	G	A	3	0	0	0	0	2	1	1
Zm00001d049809	PB.10952_size47	CG	TT	4	0	0	1	1	2	1	3
Zm00001d049815	PB.10953_size601	G	A	34	0	0	18	22	6	15	18
Zm00001d049817	PB.10954_size153	C	A	6	0	0	0	0	1	2	4
Zm00001d029343	PB.1095_size44	ATCT	GCTC	6	0	0	1	1	0	2	0
Zm00001d049831	PB.10961_size102	GTCCTCTCTACCACCTAC	AGTTCTATAGGTCTTGGT	5	0	0	14	3	7	3	7
Zm00001d049835	PB.10964_size106	GACTAGAA	CGTAGAGG	6	0	0	6	7	2	8	2
Zm00001d049886	PB.10979_size40	C	G	0	0	0	1	0	1	2	1
Zm00001d029352	PB.1097_size66	CT	GG	7	0	0	4	3	0	2	1
Zm00001d049888	PB.10980_size174	CG	AA	12	0	0	30	4	5	10	16
Zm00001d049894	PB.10983_size1082	G	A	73	0	0	29	59	53	114	112
Zm00001d029356	PB.1098_size193	TCGCGTTCTCCAGGTTGATTGGCTCTCGGTCCACTAAACACAGCTTACG	ATAAAGCACTTGTACCTCGCAATCTCTTTATTTTGGCGGTAGCGCCCAA	86	0	1	33	22	13	21	15
Zm00001d049916	PB.10990_size78	TTACGGCT	CCCTACTC	27	0	0	17	9	7	5	9
Zm00001d049930	PB.10994_size92	T	C	7	0	0	4	3	4	5	6
Zm00001d029359	PB.1099_size317	ACTATGCTAACTTCAGG	GTAGCAGCGTTCCGGAC	169	0	0	26	38	20	34	27
Zm00001d049954	PB.11006_size167	A	C	44	0	0	23	18	10	29	30
Zm00001d049958	PB.11008_size91	TCACGAGCATCAGCATTATAC	CTGTAGAATCGGATGAAGGGT	4	0	0	5	0	2	0	2
Zm00001d049959	PB.11009_size217	GACA	CGTG	18	0	0	17	6	8	6	8
Zm00001d029361	PB.1100_size113	GGCTTGGG	AATAACCA	10	0	0	2	10	9	5	1
Zm00001d049974	PB.11015_size483	AAAACATTGAATTGTTATTTCTAGACG	CCGGTGCCATGCGCCCGCCAGCGAGTA	74	0	0	42	43	29	50	19
Zm00001d029365	PB.1101_size151	CGTTGTTG	TCGGACCT	6	0	0	3	1	1	2	2
Zm00001d029371	PB.1102_size107	AAGTCCCT	GCTGGGAA	35	0	0	24	8	9	4	8
Zm00001d050020	PB.11030_size50	G	T	12	0	0	6	0	3	2	2
Zm00001d050026	PB.11036_size92	CG	TA	1	0	0	9	3	1	2	2
NA	PB.11037_size137	T	C	21	0	0	11	11	9	9	6
Zm00001d050032	PB.11038_size1668	AT	GG	1	0	0	2	2	0	1	1
Zm00001d050054	PB.11042_size70	TTCGTGT	CCTTCAA	8	0	0	1	3	2	2	1
Zm00001d050061	PB.11044_size114	GGAAACTCGGACCCGGTTGGCCCCGAACCG	CTCGGTCTTAGATTAACCTATAATACGATA	7	0	0	1	1	2	7	1
Zm00001d050074	PB.11049_size297	GACGAATACCTGCAACAAAGAGATGCGATACGTGAGCGGCA	CCGAGGCTAAAAGGGTGGGACATAATTCGGTAGTTCTACTG	69	0	0	10	23	10	15	18
Zm00001d050089	PB.11056_size609	A	C	55	2	0	24	24	22	26	32
Zm00001d050100	PB.11065_size451	G	A	14	0	0	11	10	4	8	13
Zm00001d050106	PB.11068_size61	A	G	8	0	0	6	3	6	5	9
Zm00001d029375	PB.1106_size1056	C	G	41	0	0	16	37	44	65	48
Zm00001d050123	PB.11076_size75	T	A	8	0	0	1	4	0	3	2
NA	PB.11081_size404	GCTTGATCT	ATCCAGCTG	11	0	0	5	3	6	47	48
Zm00001d050139	PB.11082_size165	GCATATACCTTGTTTTTCTACACACACGATACAA	ATTCCAGGTGATCCCGCTATGGTTTGTAGACGGG	18	0	0	7	6	12	9	9
Zm00001d050146	PB.11083_size69	GCGTA	ATCCT	9	0	1	6	6	5	8	2
Zm00001d050148	PB.11084_size100	ATTGCTTTC	GGCCGGCCT	10	0	0	13	6	9	8	11
Zm00001d029376	PB.1108_size129	T	C	6	0	0	3	1	5	1	2
Zm00001d050174	PB.11097_size140	GGCGCCCC	ATTCTGAA	1	0	0	1	3	0	14	20
Zm00001d027427	PB.110_size168	ATCATCTG	TCAGCTCC	9	0	0	6	11	8	4	4
Zm00001d050184	PB.11101_size328	GG	TA	34	0	1	25	16	10	17	19
Zm00001d050191	PB.11104_size458	ATATATGC	CCGGGGAT	27	0	0	20	13	11	25	13
Zm00001d050193	PB.11105_size138	AACCA	GCTAT	3	1	0	4	5	1	2	2
Zm00001d050196	PB.11107_size51	G	C	21	3	0	4	12	4	4	2
Zm00001d029378	PB.1110_size405	CTTTATTTGACA	AGCGGCCGTGAG	25	0	0	61	19	27	42	40
Zm00001d050216	PB.11118_size55	GGTCTA	TACTCT	5	0	0	0	1	0	0	2
Zm00001d050219	PB.11120_size257	TCGA	CGAC	10	0	0	10	5	11	60	51
Zm00001d050238	PB.11125_size70	GGGCCCCAACTCGGTACACTG	ACAGGGTTTACTAAGGTGTCA	8	0	0	10	0	3	3	12
Zm00001d050241	PB.11126_size68	CATTTTATCGGGTC	TTCCCCCCTAAACA	2	0	0	4	0	4	1	3
Zm00001d050244	PB.11128_size72	AATGG	GGCTT	3	0	0	0	2	1	9	7
Zm00001d050245	PB.11129_size251	GGTCGGGTCTT	AAATATACTAC	23	0	0	16	13	9	18	17
Zm00001d029387	PB.1113_size215	CGATTAACCTGGG	ACGCCCGATCAAC	92	0	0	16	49	14	32	11
Zm00001d050265	PB.11140_size55	TACCGTCCGCCC	CGTGACGAATGT	14	0	0	6	2	1	4	1
Zm00001d050293	PB.11145_size75	TGGATCTAGGCCTAGCGCGCTCGATCCTATAACACGGGGAAG	CAACCGCTAAATCCCGATATATATCTTCCCGCTGTAACAGGA	6	0	0	1	2	3	17	13
Zm00001d050300	PB.11146_size86	CATTAATAGTAAG	TGCCCGAGACTCT	5	0	0	1	1	1	3	2
Zm00001d050316	PB.11153_size101	T	C	4	0	0	3	1	1	4	2
Zm00001d050323	PB.11156_size71	AGGGCGGTAT	CAAATAAGGA	4	0	0	5	1	3	1	1
Zm00001d050329	PB.11159_size53	T	C	2	0	0	2	1	0	0	0
Zm00001d029392	PB.1115_size180	TTTCA	CCCTC	11	0	0	5	4	1	22	12
Zm00001d050336	PB.11162_size269	GTT	ACC	24	1	0	10	7	4	9	9
Zm00001d050339	PB.11163_size87	A	G	10	0	0	4	2	2	3	2
Zm00001d050340	PB.11164_size50	AGAGCCGGATC	TAGAAGACCCT	2	0	0	2	2	0	2	1
Zm00001d050353	PB.11169_size122	ACTCGGACACGTCA	GGCTACGTGTACTC	12	0	0	7	5	0	3	6
Zm00001d050357	PB.11171_size123	AAC	GGT	6	0	0	1	5	0	6	3
Zm00001d050365	PB.11173_size61	A	G	19	0	0	2	9	2	5	8
Zm00001d050372	PB.11175_size295	GTTATCCCTAG	CCAGCTTTGCT	48	0	0	25	16	11	30	15
Zm00001d050375	PB.11176_size810	TGAAT	CAGGG	80	0	0	29	40	30	42	29
Zm00001d050383	PB.11179_size141	CCTGG	GTACC	9	0	0	3	1	3	0	4
Zm00001d050395	PB.11184_size59	TAAAGGT	GGCGATC	9	0	0	3	1	3	7	2
Zm00001d050401	PB.11185_size60	TC	AT	11	0	0	10	1	3	3	8
Zm00001d050409	PB.11189_size318	A	G	13	0	0	9	10	4	9	5
Zm00001d050411	PB.11190_size82	AAGGCCCG	TGTTTTTC	3	0	0	0	4	1	1	5
NA	PB.11191_size69	CTAA	GCCC	0	0	0	0	0	0	0	0
Zm00001d050428	PB.11192_size72	CT	GC	1	0	0	2	0	0	0	2
Zm00001d050430	PB.11193_size53	C	T	5	0	0	4	0	1	0	0
Zm00001d050488	PB.11211_size157	C	A	12	0	0	14	3	4	11	3
Zm00001d050501	PB.11220_size47	AGTGATT	GCCAGCC	1	0	0	3	1	1	3	3
Zm00001d050518	PB.11222_size61	A	G	13	0	0	14	6	9	6	6
Zm00001d050526	PB.11224_size1037	CGAA	TCCC	129	0	0	61	53	58	50	41
Zm00001d050551	PB.11229_size100	GT	AC	12	0	0	5	4	1	2	2
Zm00001d050567	PB.11235_size258	C	A	4	1	0	4	3	1	0	2
Zm00001d050584	PB.11240_size478	A	G	59	0	0	17	20	23	45	53
Zm00001d050606	PB.11246_size2293	C	T	65	2	0	99	59	68	129	106
Zm00001d050612	PB.11249_size183	CG	GA	7	0	0	4	1	7	11	12
Zm00001d050633	PB.11254_size44	C	G	8	0	0	1	2	1	3	4
Zm00001d029418	PB.1125_size135	G	A	12	0	0	7	4	9	4	7
Zm00001d050666	PB.11269_size67	ACG	CAA	3	0	0	0	3	0	2	1
Zm00001d029420	PB.1127_size101	ATTGGGAAATACTGACAGGCGTAGCGGACTCCGCCG	TCCAAATGGCTACCTTCAAGACGATATGGCTACTTC	14	0	0	16	9	6	5	10
Zm00001d050716	PB.11289_size166	G	A	33	0	1	23	6	8	19	15
Zm00001d029422	PB.1128_size573	GAGT	AGAC	36	0	0	15	16	18	40	32
Zm00001d050741	PB.11294_size63	T	G	7	0	0	4	1	2	4	4
Zm00001d050747	PB.11296_size430	G	C	24	0	1	16	7	7	16	7
Zm00001d029426	PB.1129_size97	CTAGCAGTTACACTAGCCGTCTTCCGCTAACGCTACTAAAGTTCA	TATAACAAAGATTCGATTACACATTAGCTCACACGAGCGTTCCTG	6	0	0	8	2	2	1	1
Zm00001d027429	PB.112_size65	ATAAGGGGACCGCACTGAAGG	GCGCCACATGTCTGTCCGGTA	4	0	0	2	0	2	3	0
Zm00001d050781	PB.11303_size89	A	G	2	0	0	5	2	2	0	1
Zm00001d050793	PB.11306_size146	T	C	13	0	0	6	3	3	3	6
Zm00001d050816	PB.11312_size41	GCG	CTA	1	0	0	3	1	0	1	2
Zm00001d050822	PB.11313_size112	CTGTAACTGC	GCTCGCTCAT	4	0	0	9	4	3	5	5
Zm00001d050868	PB.11330_size184	CCAAAGCAGAG	TTTGGATGTCA	11	0	0	50	9	13	22	13
Zm00001d050961	PB.11364_size555	GT	TC	151	0	0	72	42	42	84	74
Zm00001d050965	PB.11367_size102	C	G	8	0	0	8	5	4	4	3
Zm00001d050970	PB.11369_size154	TAC	CGT	17	0	0	11	10	7	12	9
NA	PB.11370_size110	CTACTCA	TGGGCAG	0	0	0	0	0	0	0	0
Zm00001d050981	PB.11372_size74	CTCG	TCGT	1	0	0	3	0	3	1	2
Zm00001d050985	PB.11373_size84	CT	AG	10	0	0	3	3	4	2	9
Zm00001d050993	PB.11377_size104	AC	TT	4	0	0	3	0	4	0	3
Zm00001d051001	PB.11379_size4826	CATTGGGTTA	GCCCCAACGC	201	0	3	89	71	55	62	69
Zm00001d051012	PB.11381_size40	GC	AT	0	0	0	2	0	2	1	1
Zm00001d051016	PB.11384_size136	CGTTA	TACCT	3	0	0	0	4	2	2	2
Zm00001d051017	PB.11386_size78	AACGATTTGGGCTTCGACTTATAG	CTTTGGAAATTGCGATCACACCTA	11	0	0	3	1	4	3	2
Zm00001d029443	PB.1138_size147	G	A	5	0	0	7	2	5	5	10
Zm00001d051043	PB.11394_size62	ACACC	GTCTA	0	0	0	1	2	1	0	1
Zm00001d051044	PB.11395_size179	C	A	33	1	0	14	5	8	15	8
Zm00001d051056	PB.11400_size264	CCGGAGGCGCTAACCTGTGAACTTCTATACGGCGTTTTGTT	ATCACTATCTCGGTAACCAGTTCCACGGGACTGAGGCCTCC	37	0	0	19	9	15	20	25
Zm00001d051062	PB.11404_size49	CCAGCGTG	TAGATACA	2	0	0	1	0	0	1	0
Zm00001d051063	PB.11405_size44	TTC	CCA	1	0	0	0	0	2	1	1
Zm00001d051065	PB.11406_size54	CTCAGG	TAAGAA	2	0	0	0	1	2	0	1
Zm00001d051075	PB.11410_size358	G	A	11	0	0	7	15	11	11	15
NA	PB.11411_size177	TATGGGTTT	CGCATACGG	0	0	0	0	0	0	0	0
Zm00001d051112	PB.11421_size431	ACTGATTGGG	CTAAGCCTAC	38	0	0	14	12	11	26	21
Zm00001d029448	PB.1142_size154	ATTGAGGC	CCCAGACT	27	0	0	9	11	13	8	11
Zm00001d051129	PB.11431_size402	TCT	CTC	56	0	0	13	10	12	25	33
Zm00001d051135	PB.11433_size131	TG	CA	11	0	0	6	4	3	6	5
Zm00001d029454	PB.1143_size210	GGGTACGGACGGGCAGC	AAACGTAACTAAATGTG	22	0	0	19	6	14	9	12
Zm00001d051163	PB.11442_size152	GATGTGGTAGGCCGG	AGACCTCCGTTGGCC	22	0	0	49	11	19	9	9
Zm00001d051174	PB.11445_size229	ATGCGAG	TGCATGC	74	0	0	41	38	23	26	25
Zm00001d051180	PB.11448_size72	ACTCGCCTGGGAT	GTCGAGTGACATC	10	0	0	8	5	1	7	5
Zm00001d051183	PB.11449_size529	C	T	24	0	0	9	16	13	54	30
NA	PB.11451_size135	CGATA	TAGCG	6	0	0	3	1	8	8	9
Zm00001d051193	PB.11452_size214	TCCCCT	CTGTTC	3	0	0	19	10	4	11	2
Zm00001d051203	PB.11453_size51	TG	CC	3	0	0	3	1	2	1	2
Zm00001d051211	PB.11456_size43	CG	GA	9	0	0	5	1	1	1	1
Zm00001d051214	PB.11459_size43	C	A	1	0	0	1	2	0	0	2
Zm00001d051227	PB.11463_size88	ATACTTTCAGGTT	TATTCACTTAACC	17	0	0	8	7	3	4	7
Zm00001d051235	PB.11468_size132	GCGCCGAATTGCTAGCT	ATCGTCGCCCAGCCTTG	0	0	0	2	2	1	1	2
Zm00001d051242	PB.11471_size102	GCGTG	CTTGA	10	0	0	2	4	4	9	2
Zm00001d051268	PB.11479_size125	AGTGGACGCAGAAAAT	GACCAGAATGTGGGGC	14	0	0	15	6	7	2	5
Zm00001d051286	PB.11481_size85	ACTGCTA	TTCATCG	1	0	0	2	2	0	6	1
Zm00001d051291	PB.11484_size103	TTC	CGT	8	0	0	10	4	7	12	7
Zm00001d051306	PB.11486_size307	CTACT	GCGTC	47	0	0	12	7	10	8	16
Zm00001d029462	PB.1148_size60	CTAACCATTGTTTGTTGCAGCGT	TCGGGGCGGCCAAACATTGCGAC	8	0	0	19	4	3	1	2
Zm00001d051336	PB.11501_size72	T	A	9	0	0	7	2	5	4	4
Zm00001d051337	PB.11502_size47	TC	CT	6	0	0	2	0	1	3	1
Zm00001d051345	PB.11506_size70	C	T	4	0	0	6	2	1	5	2
Zm00001d051362	PB.11512_size849	TC	CG	287	0	0	122	141	68	110	71
Zm00001d051403	PB.11526_size313	ACAGCCTCACAAC	TGGAGGATGTTGT	133	0	0	18	47	15	56	23
Zm00001d051404	PB.11527_size450	AG	GT	56	0	0	18	23	21	25	24
Zm00001d051415	PB.11530_size161	ACCGGCTGTTTCCTA	GTGCTTAACCCAGCG	0	0	0	1	1	1	0	1
Zm00001d051420	PB.11534_size281	G	C	135	0	0	45	15	14	11	17
NA	PB.11537_size147	GTGG	CCAA	14	0	0	3	7	2	4	2
Zm00001d051427	PB.11538_size167	CCTTTTTGA	GTCACCCCC	13	0	0	5	6	4	5	3
Zm00001d051431	PB.11541_size85	TTCGGGCTTTTCCCAA	CCTATATCGAAGTTGT	2	0	0	14	2	3	0	5
Zm00001d051442	PB.11546_size116	GGATGTGATGCATTCG	CTGCCGAGATTGGCGT	2	0	0	2	1	1	2	2
Zm00001d051457	PB.11552_size59	C	T	9	0	0	3	2	0	0	0
Zm00001d051468	PB.11557_size55	AG	GA	30	0	0	5	4	2	3	5
Zm00001d051478	PB.11561_size415	T	C	15	0	0	14	7	19	14	8
Zm00001d051479	PB.11562_size56	TAGCGCGCCGTGAATTGCACAAACTTACCCG	CCCTCTCAACGAGTGCCTGTGGGTCCGTGTA	0	0	0	1	1	1	0	2
Zm00001d051498	PB.11571_size134	TGTTCTCCAGTTTGCG	CCCCTCGATAGAGCGA	9	0	0	1	4	4	5	4
Zm00001d051502	PB.11573_size308	GATCCATAGGCATGAAC	TCGTTGCGAATCCTGGT	12	0	0	21	4	7	7	4
Zm00001d051507	PB.11575_size139	A	G	3	0	0	1	2	7	8	9
NA	PB.11579_size97	CGGG	GTCT	0	0	0	0	0	0	0	0
Zm00001d051528	PB.11586_size76	GCCTG	ATTCC	9	0	0	6	1	0	3	3
Zm00001d051542	PB.11590_size1303	A	G	46	0	0	6	14	13	25	26
NA	PB.11591_size375	AGAG	CAGA	31	0	1	11	10	9	19	18
Zm00001d051544	PB.11592_size88	GTATTGTAGTGTGATGGATACCGTGATCTAGCTGGCCATGCCCCGAAGATATCA	AATGAACGTAACTGCTTCCTTAACAGCAGCCTCACTAGCCTGTTTGGCCCGAAG	4	0	0	0	0	0	2	1
Zm00001d051545	PB.11593_size76	AAACTAGGGT	CGGTGGAAAG	4	0	0	3	0	0	2	0
Zm00001d051563	PB.11604_size44	GAA	CGG	4	0	0	0	0	1	0	1
Zm00001d029490	PB.1160_size398	CCCATGGTGC	TGACCAACAG	10	0	0	19	3	13	16	95
Zm00001d051591	PB.11619_size767	TTCCCAG	GATGTCA	33	0	0	25	30	28	22	22
Zm00001d051599	PB.11622_size414	AACCC	TTTAT	32	0	1	46	7	18	21	19
Zm00001d051600	PB.11623_size1066	ATT	TCC	73	0	0	41	34	46	64	56
NA	PB.11639_size62	GCTTCC	CACCGG	0	0	0	0	0	0	1	0
Zm00001d051636	PB.11640_size720	CTAATGAGA	GGCGGCCCG	2	0	1	2	1	0	0	3
Zm00001d051644	PB.11643_size772	GGAATGCCCCGTCC	AAGGGTGTTGTCTG	66	0	1	12	55	23	69	47
NA	PB.11645_size71	GGCATTC	CATTCCT	2	0	0	4	4	2	3	3
Zm00001d051652	PB.11646_size141	CACGACATCCATCACGTTGATTCAAGTGCCCGGCTGTTCGA	AGGTGGTATAGCGTACCGAGGATGGAGAGTTTATCACCGAG	4	0	0	11	7	4	3	3
Zm00001d029498	PB.1164_size48	GTCCATTC	ACGACCAT	7	0	0	3	0	0	2	1
Zm00001d051664	PB.11652_size62	GGACTTTA	ACGTCGGG	4	0	0	2	1	0	4	1
Zm00001d051675	PB.11658_size332	CTTTCACCGCCCGGGGGC	GCGCTGTTAGTTAAATAT	40	0	0	103	48	33	29	23
Zm00001d051678	PB.11661_size393	TCGAACTCGA	CAAGCACTCG	10	0	0	10	7	13	13	30
NA	PB.11662_size68	C	A	0	0	0	0	0	0	0	0
Zm00001d051682	PB.11663_size52	CTGGTGGG	GCAAAAAA	1	0	0	0	0	0	1	2
Zm00001d051685	PB.11667_size368	CCTAGCAGATG	TACTAACACCT	33	0	0	17	5	14	18	11
Zm00001d051704	PB.11675_size46	CGCATAAGTGTGTATA	TAGGCGGTCACACGCG	3	0	0	5	5	3	14	16
Zm00001d051740	PB.11678_size56	GGAG	AATA	3	0	0	2	0	0	1	2
Zm00001d051742	PB.11680_size217	AGGAAAGTTTG	CCAGGGAGGCA	26	0	0	6	1	1	8	6
Zm00001d051759	PB.11686_size120	GGCGCTTTCGGTGCTG	AATCTCCCTACACACC	6	1	0	3	0	0	3	2
Zm00001d051761	PB.11688_size324	ACCCCCTCTAC	CTTGTACAGGT	68	0	0	36	18	24	32	34
Zm00001d051804	PB.11702_size125	GG	TA	27	0	0	17	14	9	16	13
Zm00001d051806	PB.11703_size138	GGTTCA	CCCGTG	21	0	0	7	4	6	7	10
Zm00001d051809	PB.11705_size166	GAGGCAC	CCAATGG	6	0	0	6	4	4	3	5
Zm00001d051812	PB.11706_size68	GGCGCTA	TCTAACG	6	0	0	3	7	7	11	3
Zm00001d051832	PB.11713_size203	AT	GC	21	0	0	6	8	4	9	3
Zm00001d051838	PB.11716_size103	CAA	TGT	2	0	0	12	2	2	3	5
Zm00001d051839	PB.11717_size317	CAAAC	TGGGT	22	0	0	7	17	12	27	28
Zm00001d051846	PB.11721_size68	CCCC	TTTT	7	0	0	3	1	3	3	2
Zm00001d051866	PB.11734_size97	TCGATGGTGGCTGATGT	CGAGCAAGAATCAGCTG	10	0	0	4	2	1	7	4
Zm00001d051869	PB.11735_size86	CTT	TAG	15	0	0	3	3	4	5	7
Zm00001d051876	PB.11740_size183	T	C	7	0	0	7	3	5	8	6
Zm00001d051879	PB.11742_size200	TGG	CAA	14	0	0	24	9	4	3	9
Zm00001d051881	PB.11743_size120	AT	GA	6	0	0	1	1	2	6	1
Zm00001d051883	PB.11744_size199	G	T	18	0	0	71	20	21	30	22
Zm00001d051885	PB.11747_size171	TTCGACGAAGAA	CAGTGTCTGAGG	25	0	0	9	2	4	3	4
Zm00001d029530	PB.1174_size64	CGCGTCG	TCGTCTA	3	0	0	3	1	0	5	2
Zm00001d051889	PB.11750_size119	ATCTTGCTAAG	GCTCGTTGCCA	6	0	0	16	1	4	0	7
Zm00001d051900	PB.11756_size81	ACCATATCGCTCTACGCTAGC	GTAGGGCTCTCTAGAATAGCG	6	0	0	5	3	1	5	8
Zm00001d051901	PB.11757_size215	ATCCTAGATGTATGGCCCCT	GAAAAGAGGACTCAAAATTC	2	0	0	2	0	0	1	1
Zm00001d051902	PB.11758_size347	G	T	80	0	0	38	16	20	20	21
Zm00001d051917	PB.11767_size68	TGGTGGCATGCTAATCGTCGGCT	GAACCCTCCTTCGGCGACTAATC	7	0	0	4	3	1	7	6
NA	PB.11768_size232	GTGCGCCG	CATGTTGA	0	0	0	0	0	0	0	0
Zm00001d029539	PB.1176_size66	GCCCGC	ATGTCG	9	0	0	14	11	19	3	6
NA	PB.11775_size225	TCAGAGACTCGGTGCTC	CAGTTTTGCGAACCGCA	0	0	0	0	0	0	0	0
Zm00001d051946	PB.11780_size312	CCTGGTGATACACTCGCGTT	ATCAAACGGGGGACTATACA	13	0	0	4	11	5	36	26
Zm00001d051948	PB.11781_size87	TGGA	GAAG	3	2	0	15	0	1	3	3
Zm00001d051950	PB.11782_size102	CCCTACTCCCTGCGACTTAGGT	TATCGGCTTTACGAGGGCTCAG	3	0	0	0	1	0	2	1
Zm00001d051951	PB.11783_size119	CAC	TTT	14	0	0	9	4	3	4	7
Zm00001d051977	PB.11790_size259	CTGCCTCTCTCC	TCCTTCTCAGTT	17	0	0	13	14	8	34	38
Zm00001d051981	PB.11793_size76	G	A	10	0	0	21	3	2	3	6
Zm00001d051995	PB.11796_size103	GTG	AAA	3	0	0	4	2	4	3	1
Zm00001d051998	PB.11797_size60	C	T	0	0	0	3	0	0	7	11
Zm00001d027439	PB.117_size73	TCCCTCGCCGTTGTGACATACTGGCGGACTG	CTTGCTATTACCTCTGTGGCTCCTTAAGTCT	11	0	0	12	5	2	4	4
Zm00001d052003	PB.11801_size199	GCGA	TATT	16	0	2	2	5	10	6	4
Zm00001d052007	PB.11802_size51	CGGC	GAAT	4	0	0	1	1	3	4	3
Zm00001d052008	PB.11803_size111	AGAGACCGCTTTAGTCCAGAGGGG	GAGACTTATCGCGACTTGAGCAAC	22	1	0	8	2	2	8	3
Zm00001d052009	PB.11804_size78	TAAATGCACCCTTC	CGGGAATGTATGCA	6	0	0	5	2	3	2	1
Zm00001d052009	PB.11805_size41	TCGCTCA	CTATCGG	2	0	0	0	0	0	0	1
Zm00001d052019	PB.11806_size91	ACAACATTGCCG	GGCGTGCCAATC	17	0	0	4	5	2	6	7
Zm00001d052021	PB.11809_size85	CACCTCGG	TGTTCTAA	1	0	0	3	2	2	1	3
Zm00001d029543	PB.1180_size554	G	A	26	1	2	12	11	15	7	12
Zm00001d052025	PB.11812_size677	GAGG	AGCA	37	0	0	10	24	27	15	11
Zm00001d052028	PB.11814_size160	AC	GT	50	0	0	10	14	14	7	10
Zm00001d052050	PB.11828_size90	TATCCCGATG	CGCTGTCGGC	17	0	1	7	5	2	5	5
Zm00001d029546	PB.1182_size334	CAAGC	GCGAG	205	0	0	26	21	25	34	17
Zm00001d052053	PB.11830_size158	TTTGG	CGGAA	38	0	0	12	11	12	11	7
Zm00001d052056	PB.11833_size1509	GG	AA	159	0	1	50	45	44	72	74
Zm00001d052057	PB.11834_size87	CATATGCGGTG	TCCGCATCACA	9	0	0	20	4	8	4	8
Zm00001d052060	PB.11836_size137	CGAAAACAAG	TCCGCGTGCA	31	0	0	36	9	6	18	19
Zm00001d052061	PB.11837_size144	GAGCGCGAT	AGAGATTGC	11	0	0	24	10	11	8	9
Zm00001d052062	PB.11838_size87	T	C	8	0	0	0	6	7	0	2
Zm00001d052070	PB.11843_size232	GGA	CAG	30	0	0	11	12	15	6	11
Zm00001d052081	PB.11851_size56	T	C	5	0	0	2	1	1	2	2
Zm00001d052098	PB.11857_size107	G	A	2	0	1	9	3	5	2	4
Zm00001d052101	PB.11858_size182	GCCGTA	ATGACT	5	0	0	3	0	3	2	2
Zm00001d052103	PB.11859_size78	GTCTTTAGACGTACCACTTGTAACATA	ACTGCCGTTTACGTTCTCCACGGTGCG	4	0	0	3	4	5	3	5
NA	PB.1185_size53	CTCGCAAATATGAAGGTGGCTCCC	GCTATGCGGGCAGTTTAAATCTTT	0	0	0	1	5	1	3	1
Zm00001d052110	PB.11862_size334	A	G	7	1	0	10	2	3	8	8
Zm00001d052111	PB.11863_size290	TAGCGGTCTTTGGTTTCCCGAG	CCAGCAAAGACAACAATTTAGA	15	0	0	9	10	17	41	46
Zm00001d052113	PB.11864_size81	CTTGATCCGGTTTACGTGT	TCCAGCTAAAACCTTACCC	2	0	0	7	5	0	2	1
Zm00001d052143	PB.11874_size86	CAAAGGGCGATGGTGTTATACTC	TGGCATTTTGCTTCAAAGCGGCT	3	0	0	3	1	2	7	4
Zm00001d052145	PB.11875_size52	TAACG	CCGTT	5	0	0	2	2	1	1	4
Zm00001d052153	PB.11879_size153	GTTCTC	ACCTCT	14	0	0	9	4	5	3	5
Zm00001d029557	PB.1187_size476	CACTCAATGGAG	TGTCTGGCTTGA	15	0	0	15	5	7	13	33
Zm00001d052157	PB.11880_size72	TCGTTCGCGATAGCACCGCCCGCC	CGACGTAGACGGTTGTAATTATTG	1	0	0	3	4	1	1	1
Zm00001d052185	PB.11893_size45	CGGCTCA	TCATATG	9	0	0	1	2	0	3	0
Zm00001d052186	PB.11894_size162	GCAATTTACAAGTTTTGTGCTT	TGGTGCAGTGGAGCCCACATGC	16	1	0	16	4	2	2	6
Zm00001d027441	PB.118_size42	GCACGTGGCGCGGATA	ATGTACTCTTAAAGCC	1	0	0	2	0	0	0	0
Zm00001d052197	PB.11902_size66	G	A	4	0	0	5	1	2	3	1
Zm00001d052198	PB.11903_size96	C	G	2	0	0	2	0	0	1	2
Zm00001d052218	PB.11915_size121	G	A	14	0	1	5	5	0	6	5
Zm00001d052224	PB.11918_size89	GT	AC	21	0	0	8	14	7	7	11
Zm00001d029561	PB.1191_size1064	TCACA	CTGAG	61	0	0	57	45	42	103	88
Zm00001d052233	PB.11924_size74	GGGCTGTAGTCGCTAGACAG	TACACAAGACTCACCAGGCA	4	0	0	3	2	2	9	1
Zm00001d052248	PB.11932_size771	TATCGA	CGCGAC	30	0	0	26	17	20	36	41
Zm00001d052252	PB.11933_size72	ATCGTCTG	GCTAGGCT	16	0	0	19	3	1	3	6
Zm00001d052259	PB.11937_size143	TTAGGAA	CAGTATG	12	0	0	3	6	3	15	0
Zm00001d052282	PB.11948_size686	CTGCGAAGA	TCCTAGTCG	49	0	0	21	15	12	14	18
Zm00001d052295	PB.11954_size488	TCGC	GGAT	19	0	0	14	13	23	58	63
Zm00001d052306	PB.11957_size285	GGCTTGCGGATCTG	ACTCCAGAAGCTGA	3	0	0	3	4	4	19	21
Zm00001d052306	PB.11958_size360	CTAAGGCGGAACCATGC	ACGCAATAACGTGGCAT	23	0	0	6	9	13	32	22
Zm00001d052308	PB.11959_size1931	TTGGCTCTCAGT	CACATGTGTGAG	55	0	0	41	53	77	103	129
Zm00001d052312	PB.11962_size287	TCCTA	CAACT	30	0	0	5	14	11	16	21
Zm00001d052314	PB.11963_size3798	TGGCGCAGAATGCCTTAGGGTTTTA	AAATATCCGGCTAACGGCCTAAGCC	357	0	0	156	199	157	185	122
Zm00001d052316	PB.11964_size106	TGCG	AAGC	1	0	0	1	1	0	0	0
Zm00001d052318	PB.11966_size67	A	G	12	0	0	16	10	6	5	3
NA	PB.11970_size62	TCCTCGTCGGCGACAGCGCGGAACG	CGTCTCCACCTAGTCATATAAGGGA	0	0	0	0	0	0	0	0
Zm00001d052327	PB.11973_size114	AAATCCCGAAGGTATGACACTATGGCT	CTCCTTAACCACCGCAGAGTAGCATTA	7	0	0	9	3	4	4	13
Zm00001d052340	PB.11979_size88	TC	CG	3	0	0	0	1	2	0	0
Zm00001d052344	PB.11981_size272	GGACCGGAACTAGCTTGA	AAGGTAAGGTCCAACCAG	43	0	0	9	10	12	6	9
Zm00001d052353	PB.11984_size194	CGCACCTTATAC	TAAGGTGCTACT	17	0	0	7	7	4	7	5
Zm00001d052354	PB.11985_size218	AAATGAGACAGGA	TGTGAGAGTGAAG	7	0	0	9	1	2	8	3
Zm00001d052361	PB.11987_size188	CTGACTTGTCCAAACATAGCTACCGTATATA	ACCGTCAACGTGGGTGCGTTCGTTTGCGGAG	24	0	0	6	10	5	24	14
Zm00001d029573	PB.1198_size58	GTGATTGTTGGCTTA	CCAGCCCCGTATCAG	2	0	0	3	0	0	1	3
Zm00001d052367	PB.11990_size278	ATACAATGT	TCGTGGAAC	53	0	0	18	9	16	17	22
Zm00001d052376	PB.11994_size289	AG	GT	1	0	0	2	1	3	3	6
Zm00001d052380	PB.11998_size51	GCC	AGG	0	0	0	4	1	0	0	0
Zm00001d052385	PB.12000_size348	ATCGGATGTAGATGA	CATACGCACGAGCCG	2	0	0	2	0	0	3	2
Zm00001d052391	PB.12007_size294	GCGGGTGAGT	CTACACATAC	28	0	0	8	14	11	6	10
Zm00001d029577	PB.1200_size464	GCACTATCTGGT	ATCGCGCAAAAA	1	0	0	4	0	2	0	1
Zm00001d052399	PB.12011_size228	TAACATAATACCGGGTATC	CGGAGCCGCGTGACACCCT	15	0	0	27	13	18	20	25
Zm00001d052405	PB.12013_size131	TCTGCAAACCAAATTCGTAGCCCCTGGG	GGCAATCGTTCCTAAACCCTAGTTCATC	4	0	0	3	1	0	3	0
Zm00001d052407	PB.12015_size182	TACGTAAACATCA	CGGCCCCGTGCAG	8	0	0	14	8	2	4	1
Zm00001d052411	PB.12017_size53	CGACAGC	TAGTGAG	6	0	0	2	2	0	0	4
Zm00001d052416	PB.12019_size81	AAACTTGACCA	GTGTCCCGTAG	11	0	0	4	2	2	6	2
Zm00001d052435	PB.12026_size47	ACATTGGGTCT	CTGACAAACTG	7	0	0	3	1	6	2	5
NA	PB.12027_size80	TTT	AGC	8	0	1	5	3	7	1	8
Zm00001d052442	PB.12031_size56	CATCGGGGCCAGT	GGCTATATGGCAG	2	0	0	4	0	1	1	0
Zm00001d052445	PB.12033_size282	ATGTACACAACAAAATAA	GCCGGGGGTGGGGGTCGC	17	0	0	18	17	19	13	28
Zm00001d052452	PB.12036_size55	A	G	7	0	1	1	1	1	2	1
Zm00001d052453	PB.12037_size70	TCTCAGCGCCT	CGATCATCATC	12	0	0	5	3	3	3	8
Zm00001d052457	PB.12039_size152	CATGCTGAACCCTCATTTGGAGCCACTTCTATAGGCGTGTA	AGGCGGCGGTTTCGCCGCTAGCTTGTCCACGCGCCGTGTCC	31	0	0	5	29	7	50	13
Zm00001d052473	PB.12044_size106	GAGAAGCG	TCAGCCTA	6	0	0	1	3	1	2	4
Zm00001d052475	PB.12045_size60	GGACGG	AACGAT	0	0	0	0	0	0	1	1
Zm00001d052493	PB.12053_size103	CACACG	GGTGTC	7	0	1	1	1	0	1	2
Zm00001d052494	PB.12054_size1629	TTGATCCACTCCCTAT	GGAGATTTTCAATCGG	109	1	0	13	26	14	48	30
Zm00001d052518	PB.12058_size76	TTCTAC	GCACCG	1	0	0	0	1	0	0	0
Zm00001d052525	PB.12062_size69	AACCGCCCTC	GGGGATGTCG	13	0	0	8	4	4	0	8
Zm00001d052530	PB.12064_size787	T	C	319	0	0	70	68	52	84	77
Zm00001d052543	PB.12067_size134	GTTTCGTTAGCTGTGATGT	TCCAGACCGATGAGACCAC	34	0	0	38	23	11	18	9
Zm00001d029590	PB.1206_size100	CAA	TGT	27	0	0	19	9	10	15	13
NA	PB.12071_size570	CGGTCACATCAGATCGCTAAAATCAAGCTAACC	ACCCGCAGCTCTGCTATCGGGCCTGCATCGGAG	45	0	0	33	16	13	24	40
Zm00001d052581	PB.12072_size129	GCCGC	ATGCA	4	0	0	20	4	18	25	52
Zm00001d052584	PB.12073_size453	TCACCCTGCCTACACGCAAGTTCAGAACCCAA	GAGAAGCAAACTTTTTTTGAACATAGGGTTTG	65	0	0	44	35	41	80	97
Zm00001d052615	PB.12082_size167	TTAGTCCGCCTAAT	CCGTGGTAATGGGG	5	0	0	7	3	0	4	4
Zm00001d052620	PB.12085_size212	ACTCG	GACTA	11	0	0	7	7	8	13	9
Zm00001d052621	PB.12086_size84	ACGAG	CAATC	5	0	0	3	1	1	6	1
Zm00001d052622	PB.12087_size90	ACGC	GTAG	3	0	0	6	0	3	1	1
Zm00001d029595	PB.1208_size356	TGTCGGGTGT	ACCTCATCAG	20	0	0	8	12	13	12	8
Zm00001d052632	PB.12092_size74	GA	AC	14	0	0	9	0	2	0	1
Zm00001d052651	PB.12094_size43	C	G	8	0	0	5	5	2	0	5
Zm00001d052653	PB.12095_size113	GGCGCCGCGCCCG	TATAAGCGAAGGC	56	0	0	9	0	12	2	21
Zm00001d052660	PB.12098_size279	GTTTGGA	CCCCAAG	7	0	0	6	2	2	6	2
Zm00001d052666	PB.12099_size114	CACTCCGCTTTTT	AGTCTATTCGCGA	9	0	0	3	5	6	8	6
Zm00001d029597	PB.1209_size107	CCCGTCCAT	TTAACTACG	24	0	0	22	2	10	7	15
Zm00001d052678	PB.12105_size76	CGGAC	TCTGT	7	0	0	3	4	3	1	1
Zm00001d052695	PB.12113_size151	GCAAACGTTAGACCCC	ATGGCAAGCGAGTGAT	2	0	0	1	1	1	1	8
Zm00001d052696	PB.12114_size53	CAATTTG	ATCCGCA	12	0	0	1	4	1	4	3
Zm00001d052698	PB.12116_size61	CATTC	TTGCT	1	0	0	2	0	0	2	1
Zm00001d052700	PB.12117_size280	CTTGCG	ACCATT	15	0	0	14	8	12	9	10
Zm00001d052718	PB.12124_size282	A	G	25	0	0	12	7	11	6	10
NA	PB.12139_size120	GCC	CTT	13	0	0	1	10	6	12	9
Zm00001d052734	PB.12140_size42	A	G	4	0	0	2	0	1	4	1
Zm00001d052747	PB.12146_size50	CCAGGAAGC	TTGTAGCAT	4	0	0	2	2	2	1	0
Zm00001d052748	PB.12147_size106	TCTACCGGGGACGC	GGCCTTCAAAGTAT	3	0	0	8	3	3	2	5
Zm00001d052749	PB.12148_size44	CTTG	TCCA	1	0	0	0	0	1	1	0
Zm00001d052750	PB.12149_size54	AGCTTCG	GAACCGA	2	0	1	2	1	0	0	0
Zm00001d052756	PB.12152_size108	G	T	4	0	0	7	3	3	1	5
Zm00001d052765	PB.12158_size49	CGGCAAGTTGGGTAGCA	GCATGCAACAAACGATG	8	0	0	3	1	4	3	4
Zm00001d029608	PB.1215_size65	ATTCATCAGTGTCCGAGGACTACT	GCCGTCTGACCCTTAGTCGAGCAG	4	0	0	8	2	4	1	3
NA	PB.12161_size41	TTCTACC	CGTCGAG	3	0	0	3	4	5	3	3
Zm00001d052779	PB.12166_size41	ATTAATAAGC	GCCGGACGAA	6	0	0	8	2	1	1	1
Zm00001d052785	PB.12169_size174	CGCCCTC	GCATTCT	38	0	1	11	10	3	16	8
Zm00001d052800	PB.12179_size279	CGTCTAAGAAT	TACTCGGTGGG	24	0	0	7	7	9	6	9
Zm00001d052801	PB.12180_size151	AAGATCCGGCAGCTAGGAGCGACGCGT	GTATCTTCCTGATCGAAGCTCGTTTAC	10	0	0	7	3	2	14	11
Zm00001d052809	PB.12184_size194	CGTGTCATTAAA	AACAGTGCAGGC	5	0	0	3	0	1	0	0
Zm00001d052820	PB.12187_size139	CCGGAAGACGA	TTAAGGAGTTG	11	0	0	6	5	5	0	1
Zm00001d052835	PB.12188_size1073	ACCGGAGCTGAGTATGTTAATCGAGA	GTGCAGTAGCGACCCCGCGCCTAGAC	97	0	0	155	16	23	13	24
Zm00001d052837	PB.12189_size80	G	A	17	0	0	15	10	8	13	10
Zm00001d052840	PB.12192_size84	CGTATACCC	GACGCCGGG	28	0	0	9	15	4	15	8
Zm00001d052842	PB.12193_size48	AAATGTG	GGGCCCT	20	0	0	11	5	6	3	2
Zm00001d052845	PB.12195_size259	TAATAATTTCTA	CCCCTGCCCTGT	10	0	0	15	6	4	3	7
Zm00001d052850	PB.12197_size44	TCTTCTTAAG	CTGCTACGTA	0	0	0	4	0	1	1	2
Zm00001d052851	PB.12198_size115	TGTCATAATAATTA	CACAGCTGCCGCGC	6	0	0	18	2	2	4	2
Zm00001d052853	PB.12200_size105	AGCCTGTCGGGAG	TCTTCCCTTTAGT	8	0	0	6	2	1	3	3
Zm00001d052855	PB.12202_size3327	AC	CT	214	1	3	298	112	99	158	132
Zm00001d052865	PB.12205_size120	ATCCGTCGC	GCAAACGTT	4	0	0	5	2	2	0	3
Zm00001d052873	PB.12206_size40	TTCTG	CCGCA	1	0	0	0	2	0	1	3
Zm00001d052885	PB.12211_size138	CGTTAGGGCG	ATGCGAAATA	8	0	0	5	1	8	3	6
Zm00001d052888	PB.12213_size52	ACAA	CTGG	1	0	0	3	1	4	1	3
Zm00001d052889	PB.12214_size73	TTGACGTGTACAGGA	CCTCGCGCCGTGCCC	6	0	0	5	0	2	2	0
Zm00001d052903	PB.12218_size135	CCGATGGTATCATACGT	TAACGTACCATGGGGAA	2	0	0	35	3	6	1	7
Zm00001d052904	PB.12219_size95	GTACGCGT	AGGTAGAC	6	0	0	4	4	1	3	4
Zm00001d052905	PB.12220_size442	GAATGAATTAGGCCAGGGCCCCAGGATGACTCCTTGT	CGTGCGGACGACTGGATATTTTGTTGCCCTATTCCAG	53	0	0	23	4	2	9	8
Zm00001d052928	PB.12229_size107	TGTTCGTCGTTTTT	CCCCAACTCCGCCC	6	0	0	10	2	7	7	14
Zm00001d029626	PB.1222_size1123	CCGAGCGTTGCCAGC	TAAGATACGCTGCAG	146	0	0	59	85	67	142	164
Zm00001d052929	PB.12230_size59	GCCAACCTCGCGCCT	CTTGGTTCTTTAATG	5	0	0	0	3	1	2	4
Zm00001d052930	PB.12231_size142	TGAT	CCGC	22	0	0	9	7	4	10	46
Zm00001d052941	PB.12237_size70	AGG	GCA	5	0	0	3	1	1	4	5
Zm00001d052943	PB.12238_size334	TATC	GGAA	20	0	0	21	11	12	11	14
Zm00001d052944	PB.12240_size77	ATAT	GCGC	17	0	0	24	6	12	3	14
Zm00001d052945	PB.12241_size60	ATATCTGGTTCTAATAGCCGT	GCGATCTACCTCCGCGTTTAC	1	0	0	5	0	1	1	0
Zm00001d052947	PB.12242_size145	CACGCAGCCGAACAGCTAT	GGTCGGATGAGGGGTGCGC	4	0	0	0	1	0	12	0
Zm00001d052948	PB.12243_size553	GTACAATT	ACGGGGCG	53	0	0	30	19	12	16	26
Zm00001d052953	PB.12248_size95	AGCGGAGCATGT	CATTAGTGCCTG	0	0	0	1	0	0	1	2
Zm00001d052955	PB.12249_size252	ACC	GGG	5	0	0	8	4	3	2	5
Zm00001d029628	PB.1224_size251	CAG	GGC	6	0	0	1	1	0	0	2
Zm00001d052974	PB.12256_size594	GC	TT	66	0	0	37	61	42	137	102
Zm00001d052985	PB.12260_size40	ATCATAAAA	GCATAGGTG	11	0	0	4	5	7	4	3
Zm00001d052987	PB.12261_size229	ATCATGGTTCATCATACAAGGATTC	TCAGCCACGTGCGGCGACCACGCAT	10	0	0	21	12	16	65	87
Zm00001d052988	PB.12262_size128	GCCCTCTCCCTTT	CAATGTGATTCAC	25	0	0	3	16	2	28	24
Zm00001d052992	PB.12265_size106	TCGCTTTTA	CTATCCCCG	16	0	0	3	4	7	9	15
NA	PB.12266_size224	AAGAAGTG	TGTCCACA	45	0	0	6	14	2	21	9
Zm00001d052997	PB.12267_size310	TATTTTAGA	GCCCCCGCT	32	0	0	34	17	17	28	33
Zm00001d053009	PB.12274_size532	CGTTACGAGACGTCC	TACCTTAGCGAACTA	1	0	0	17	4	4	3	4
Zm00001d053010	PB.12276_size202	AACTC	GGTCT	37	0	0	11	12	14	25	9
Zm00001d053011	PB.12277_size478	GGGAGCTAC	ACAGTAGGA	7	0	0	7	10	2	33	39
Zm00001d053017	PB.12280_size59	CGGG	TAAA	8	0	0	7	5	6	1	6
Zm00001d053038	PB.12290_size81	C	T	4	0	0	12	3	3	4	4
Zm00001d053059	PB.12297_size47	ACAGTGTAT	GTGACACGC	4	0	0	1	0	4	0	2
Zm00001d027446	PB.122_size103	ATCAGCTCGAT	CCACTGAGCGC	11	0	0	2	2	3	4	3
Zm00001d053079	PB.12304_size107	ACCCAACTGGACATGCTTCAGCATTGCCGCCC	TTTTGGTCCCGTCCCGCAGCAAGACCTTAGTT	41	0	0	19	9	10	9	18
Zm00001d053087	PB.12309_size105	TCAGCCAGTTCG	CACCGACTCCTA	44	0	0	16	7	9	12	14
Zm00001d053090	PB.12310_size409	ATCGTCACCACGCTTC	GGGTCGGTGGGTTCCA	32	0	0	13	14	16	11	18
NA	PB.12313_size76	TCGGCGTGCG	CTAAAACTTA	0	0	0	0	0	0	0	0
NA	PB.12323_size41	ATACACC	TAGTGTT	0	0	0	0	0	0	0	0
Zm00001d053109	PB.12325_size188	AGCA	GATC	0	0	0	0	0	0	0	1
Zm00001d029647	PB.1232_size103	TCACGCGTCAATCGATCTAACACCTGAACTCGGTTGATCAGGTCGCTGGTG	CTGAAGCCGGCGGTGCACTGGGGACAGCTGAAAGCACATTATATCTCATGC	1	0	0	1	1	1	7	13
Zm00001d053123	PB.12333_size57	GGT	AAC	4	0	0	0	1	1	2	1
NA	PB.12334_size108	CGCGA	TAGCG	0	0	0	0	0	0	0	0
Zm00001d053138	PB.12336_size100	TGAGCAATCCGCCAGAGT	GAGAATGCGTCTTGCCAC	20	1	0	39	4	6	3	8
Zm00001d053150	PB.12342_size489	CACGA	TCTAG	21	0	0	22	9	14	22	19
Zm00001d029649	PB.1234_size48	TGTCACGAA	CTATGTAGC	9	0	0	1	0	2	2	1
Zm00001d053171	PB.12354_size46	CCCGGGGAGCCT	TTTTATATAAGC	5	0	0	7	7	6	12	8
Zm00001d053173	PB.12356_size73	T	C	2	0	0	2	0	0	0	0
Zm00001d053179	PB.12360_size315	AC	TA	28	0	1	15	12	14	19	16
Zm00001d053196	PB.12365_size640	TCCGTT	GGTACA	89	0	0	11	19	25	22	25
Zm00001d053197	PB.12366_size199	GTTTTATGTCGTGACCTGCAATGAGGTGTACGTGAATGCACTAAA	TCCCCCCCCAACTTTTCTTGGGTGATCACGAACTGGCAGGTCCGG	29	0	0	11	4	3	1	0
Zm00001d053200	PB.12367_size48	TTA	CCG	3	0	0	6	1	0	2	0
Zm00001d029652	PB.1236_size711	A	G	50	0	0	22	23	38	57	61
Zm00001d053211	PB.12371_size204	TAA	CTT	25	0	0	4	8	2	16	6
Zm00001d053217	PB.12374_size116	CTGATGAT	TCCGCCGA	19	0	0	3	3	3	5	3
Zm00001d053228	PB.12378_size408	AA	GG	12	1	1	2	2	1	6	1
Zm00001d053244	PB.12383_size223	GCCTAT	ATAGCC	10	0	0	18	5	11	13	19
Zm00001d053247	PB.12385_size79	ACA	TAG	4	0	0	3	0	1	1	0
Zm00001d053251	PB.12386_size1061	CACGTTCTTAGT	GGTAACTCCGCC	82	0	0	40	27	21	39	37
Zm00001d053259	PB.12389_size189	ACATGGATGAGGAA	TTGCAATGAGAAGG	7	0	0	14	7	6	13	15
Zm00001d053262	PB.12393_size171	GTATTG	AAGCCC	14	0	0	6	7	6	12	13
Zm00001d053282	PB.12400_size274	TCCAGACCCAACTTCGGTGCAACG	CTTTACTAGGGTCCTCACAACTTA	26	0	0	36	6	15	18	25
Zm00001d053284	PB.12402_size41	AAATAACCACTTCCGGGCCCC	GGGAGGTTGGAGTTAAAAAGG	2	0	0	6	0	1	0	1
NA	PB.12409_size141	CTCCC	AAAGT	14	0	0	7	3	4	5	2
Zm00001d053300	PB.12410_size264	GTATTTACGCA	ACGGCCGTATG	9	0	0	13	7	6	8	34
Zm00001d053301	PB.12411_size76	GCGCCACTC	CTAGGGTGT	3	0	0	12	2	2	1	4
Zm00001d053308	PB.12414_size261	CAGCGA	TCAAAC	16	0	0	22	4	14	13	18
Zm00001d053313	PB.12415_size47	CGTATCTAGGAGGTGGAACAGAAGGGGGAAG	TCACCTCCAAGATCAAGTGGTGGCAACAGCA	4	0	0	4	2	2	3	4
Zm00001d053316	PB.12416_size49	TCGT	GGAG	2	0	0	11	1	2	4	3
Zm00001d053334	PB.12419_size497	TACA	GGTT	34	0	0	20	13	16	16	16
Zm00001d029663	PB.1241_size102	ACGTAAACTCCACCTC	TGTGGGGTCTTGATCG	6	0	0	17	10	5	6	10
Zm00001d053354	PB.12425_size93	TACTTACCACTCTTAAAGACGAAC	CCTACCTGTAATCCGTGCGGACCG	12	0	0	2	3	5	5	5
Zm00001d053356	PB.12426_size82	GTTGG	ACCAA	2	0	0	10	0	2	5	2
Zm00001d053367	PB.12429_size149	ATT	CGC	3	0	0	3	1	2	2	5
Zm00001d029664	PB.1242_size120	TCG	ATC	6	0	1	7	1	0	5	2
Zm00001d053375	PB.12434_size128	AAGG	CGAT	13	0	0	5	6	3	3	4
Zm00001d053378	PB.12437_size71	CACCCGCGCCGCGGGGAAATCGCA	GTTATCAAGTATTAAATCGGGCTT	5	0	0	5	8	4	1	2
Zm00001d053382	PB.12439_size74	CGGTTGGACGAAC	AAAGCTAGAACTT	1	0	0	1	1	1	3	3
Zm00001d053395	PB.12441_size124	AGAAACTTGCTCTGACG	GTCGGACCCGCTCAGGC	0	0	0	0	0	0	0	1
Zm00001d053399	PB.12445_size55	G	A	6	0	0	3	1	0	0	2
Zm00001d053404	PB.12447_size49	GGCTC	TATCT	11	0	0	7	7	4	4	3
Zm00001d053438	PB.12455_size188	CTAAGGGCTCAATGTGCAGGCTACGGA	ACGTAAATCGCCCAGATGCAGGTGAAG	11	0	0	6	3	3	5	6
Zm00001d053450	PB.12460_size1269	TTTAAGCGC	CCAGGTTAA	55	0	0	18	42	28	67	99
Zm00001d053515	PB.12467_size128	CCT	TTG	11	0	0	7	2	4	3	5
Zm00001d053524	PB.12472_size74	GGATCAAGTCAATTG	TACCACGTCTCTGGA	8	0	0	4	1	0	2	6
Zm00001d053547	PB.12481_size116	GTTT	ACCC	12	0	0	3	1	4	7	1
Zm00001d053548	PB.12482_size144	CCGCC	ATATT	12	0	0	3	6	5	5	5
Zm00001d053552	PB.12483_size211	GCCCAGCACCGCCGG	ATTTCATGTTCTGAA	8	0	0	4	8	7	10	13
Zm00001d053553	PB.12484_size531	TAC	CGA	39	0	0	34	13	14	21	18
Zm00001d029675	PB.1248_size130	GACAAATTCCCCAGCCGCCATT	AGTCGGCCTTGTGATGAATCCC	4	0	0	2	2	1	2	3
Zm00001d053559	PB.12490_size85	CACGGCAAAGTG	TGTAATGCGAGT	8	0	0	1	2	3	6	12
Zm00001d053560	PB.12491_size88	TTGGAGAGAGAGTCT	CCCTCTCTCTCAATG	14	0	1	6	2	3	1	7
Zm00001d053564	PB.12494_size291	TCAAG	ATGCA	12	0	0	7	14	8	11	18
Zm00001d053565	PB.12495_size174	GCCGCTAGCGCCCCTAAGATATGT	ATTTTACAGATTGGGGGCGCTCAC	11	0	0	10	7	4	7	10
Zm00001d053572	PB.12497_size61	GTCCACC	CATTTGT	4	0	0	2	2	4	2	3
Zm00001d027448	PB.124_size87	CTCGAACATA	ACTCGGGGCG	12	0	0	11	4	5	4	10
NA	PB.12500_size179	GGGTAGT	AATCGAA	11	0	0	6	4	2	7	7
Zm00001d053580	PB.12501_size230	TGGAAGCGGGTTGCCGAGGAC	CTACCTTAATCCTTGCTTAGG	10	0	0	15	8	7	16	11
Zm00001d053591	PB.12505_size43	GCTGTTAAAA	AACAGGGGGG	1	0	0	3	0	2	2	1
Zm00001d053595	PB.12508_size589	CAATACGAAATAGT	TCCCGTAGGCCCTG	75	0	0	48	20	34	39	43
Zm00001d029684	PB.1250_size130	AAGGG	CGAAA	23	0	0	8	9	9	8	3
Zm00001d053609	PB.12512_size1785	TCCAG	CTTGA	134	0	3	76	69	88	257	244
Zm00001d053610	PB.12513_size95	GCGGACG	AACAGGA	4	0	0	2	6	0	5	0
Zm00001d053611	PB.12514_size544	GTCTGGTATTACGCTGTTAC	TGGCACATCCGTATCAAAGT	60	0	0	26	33	29	18	21
Zm00001d053616	PB.12518_size156	CTACGTA	TGGTACC	11	0	0	8	5	3	5	12
Zm00001d029686	PB.1251_size75	CTGGATGCTCTCCTTCCTTCC	GCCACGAGGGAAGGCTTCGAA	0	0	0	2	0	0	1	1
Zm00001d053620	PB.12520_size170	ACGAACAAATTAGTCGGACACCCGG	CGTGGGGCCCCGACTTAGTGATTTA	3	0	0	5	3	5	17	13
Zm00001d053622	PB.12522_size88	CTGGAAG	TCCACCC	4	0	0	3	1	5	1	4
Zm00001d053623	PB.12523_size377	TGCCATCACTCGGCCCCAAAGTATGCCCCCT	GATTGGTGTCTATTTTTGGGAGCGAGTGTAG	30	0	0	60	14	50	40	108
Zm00001d053624	PB.12525_size43	G	T	9	0	0	1	1	0	0	0
Zm00001d029688	PB.1252_size167	AGCACACTCCGTTC	GAGTTGTCTTAGGT	38	0	0	48	10	17	17	15
Zm00001d053634	PB.12534_size96	GCGTGCCCAGGTTTAA	CACCATGTGAAGCGCC	5	0	0	2	0	1	3	2
Zm00001d053642	PB.12540_size106	CATGTCTGGATTCATTC	TGGACTCATGGCGGACT	6	0	0	5	0	2	2	3
Zm00001d053649	PB.12544_size223	GCTTGGCTCATC	ATCCAAGCTGGT	13	0	0	11	4	8	8	7
NA	PB.12545_size46	TCTAGGTCCCTCG	ATATTACGTTCAA	3	0	0	4	0	1	1	1
Zm00001d029699	PB.1254_size74	AGGAGCCCG	TCAGATGTA	20	0	0	10	11	9	4	6
Zm00001d053662	PB.12551_size93	CGACG	TAGTA	2	0	0	3	2	0	1	0
NA	PB.12555_size304	ACTGA	GTCAG	46	0	0	20	18	14	21	16
Zm00001d053672	PB.12556_size86	GCAATTACCCGTCG	TTGGCCGTTTTCTT	4	0	0	4	3	5	18	22
Zm00001d053674	PB.12557_size213	ATTCTGACG	GCCTGACTC	23	0	0	19	9	8	14	16
Zm00001d053675	PB.12558_size190	CATAACACCCTCGGTGGAACTCCTTTCA	TGCGCGGATGCTTACCACTTATAAGCGG	32	0	0	33	10	28	16	41
Zm00001d053685	PB.12563_size75	TATTA	CGCCT	2	0	0	1	0	2	0	2
Zm00001d053686	PB.12564_size44	AGCCACAG	TCTACTGC	7	0	0	4	2	1	2	0
Zm00001d053688	PB.12566_size89	CCGTCCGATTCTATAACAGCT	TTAATAATGAACGCGGTCCTC	13	0	0	1	6	5	7	12
Zm00001d053696	PB.12569_size113	GGCGC	CCACG	1	0	0	17	2	4	3	10
Zm00001d053697	PB.12570_size175	AG	GA	8	0	0	5	5	6	6	6
Zm00001d053698	PB.12571_size232	ATCTGGTCCCTCATCAA	GGTCACCTTTCGGATCG	20	0	0	18	3	8	10	12
Zm00001d053706	PB.12575_size405	GAG	TCC	22	0	0	18	33	48	40	60
NA	PB.12587_size211	CGCTTTTGGCTCATCA	GAGCCCAATAATGCTG	0	0	0	2	0	4	0	3
Zm00001d029708	PB.1258_size54	GACCCTGATAAT	AGTGAGCGGCGC	4	0	1	1	0	0	2	0
Zm00001d053732	PB.12590_size77	TATAGCCTGCGCCCAGGA	CGGTATTCAGAGAGGCTG	1	0	0	3	0	2	1	1
Zm00001d053738	PB.12595_size66	ATAGATCCGAAGC	GCTACCGTTGTAT	5	0	0	3	3	1	2	1
Zm00001d029714	PB.1259_size243	GGA	ACG	9	0	0	5	7	5	7	14
Zm00001d053747	PB.12601_size87	TTGAAAGAACCGC	CCAGGGAGGTTAT	4	0	0	5	1	0	1	7
Zm00001d053753	PB.12604_size473	TGTCGTCGGGTG	CCCTACTTCACA	46	0	1	69	19	29	50	27
Zm00001d053761	PB.12607_size73	GATACTTTACAACCGG	AGCGACCAGTGTAAAT	2	0	0	2	5	0	4	4
Zm00001d053762	PB.12608_size40	CTGTGGTA	TACCACCC	2	0	0	2	0	0	0	1
Zm00001d053765	PB.12610_size1299	ACATGAGAAATG	CTGCAGAGGTCT	97	0	0	100	31	28	52	52
Zm00001d053776	PB.12611_size134	C	T	6	0	1	1	1	3	3	5
NA	PB.12618_size148	GAGC	ATCT	0	0	0	0	0	0	0	0
Zm00001d053786	PB.12619_size64	GAACACTACTCAATGATAGT	CGGTCTCCTCTTGCAGCGAC	1	0	0	1	0	0	0	2
Zm00001d053798	PB.12620_size209	AGAAAATAAAAACTGGCAGTAT	GACGGGCGGGGTTCAATGCACG	8	0	0	2	2	2	5	4
Zm00001d053800	PB.12622_size105	CAGGGCGCGT	GGCCCACGAC	6	0	0	7	9	6	9	6
Zm00001d053813	PB.12628_size2261	GCAACTAGCCG	AAGTTATAGTT	67	0	0	23	61	46	143	98
Zm00001d053819	PB.12630_size1121	TTACGATCG	CGCACGGGC	184	0	0	56	46	61	25	30
Zm00001d053822	PB.12631_size59	CCGATA	TAAGCG	4	0	0	3	3	4	4	5
Zm00001d053825	PB.12633_size66	AGTCCCACCT	GACTTTGTTC	20	0	0	6	6	0	11	6
Zm00001d053834	PB.12639_size799	GTTCCTCTGGCGAC	ACCTTCTCCATTGA	205	0	0	14	90	16	124	12
Zm00001d053838	PB.12640_size2589	ACTTCAGTTTCTCCGGCACTGATGGTCCTCC	GACCTGACCCTGTTTATGTAAGCACGTGCTT	441	3	1	74	116	86	181	117
NA	PB.12642_size50	T	G	0	0	0	0	0	0	0	0
Zm00001d053852	PB.12644_size85	GGGTGCGCCCGGACATCGC	TAACATCTTGAAGTGCTAT	6	0	0	6	8	5	1	3
Zm00001d053855	PB.12645_size76	ACCGA	TGTCG	5	0	0	4	1	4	1	1
Zm00001d053857	PB.12647_size1366	GGGTC	AAACT	120	0	0	43	36	23	43	56
Zm00001d029722	PB.1264_size46	TCATAC	CTGCGT	3	0	0	1	0	3	0	4
Zm00001d053863	PB.12652_size340	GATTGCTAG	CGGGCGGGT	28	1	0	10	8	9	7	5
Zm00001d053864	PB.12653_size88	CG	AA	2	0	0	1	1	3	1	1
Zm00001d053865	PB.12654_size90	CGCGGTCTTGAGCAACCTTCCCGCACCTGGTGCCAGGCTTAG	TATAAGTCACGAGCCTTCCTTTTACTAGAACATGGAATGCGT	6	0	0	34	11	19	2	14
Zm00001d053866	PB.12655_size874	CAACATCTACGGAGCAGACAGGGGAATATAGTATCAATCTCCTGAAAGGGCGCGCTTC	GGGTGCTCGTATGAACACTTCAAACCGCCCACTATGTCTCTGCAGGTCAAGAAATCAT	136	1	0	211	100	145	99	144
Zm00001d053872	PB.12657_size569	GTCGCCTTTTCCTCGTCCGGCAGTC	CCTAGTCGCGTTCTACGTAAGGACA	22	0	0	8	10	4	25	9
Zm00001d053874	PB.12659_size53	TATACAGACCGATCTATTTGCGATGCGTGAACAGAA	CGCGTGCGTTAGCTCTGCAATCGCATACATGTCAGG	1	0	0	4	0	1	1	0
Zm00001d053875	PB.12660_size177	CGTGAACGCGCGGGGTAGCTCGTGTTA	ATCTGTTATAGAAATCGTTCTCCTCAC	14	0	0	4	4	0	7	3
Zm00001d053881	PB.12661_size1100	ACTCATGCTAGGAGTTATACGGTGCGAAAT	GAATGCAGCGCAGAACGCGTAACCTTGCCG	34	0	0	20	17	12	108	106
Zm00001d053882	PB.12662_size365	CCCCCTATTGAAAAGGCCCCGACAG	TTGGTCTCCAGGGGTATTTGAGTGA	17	0	0	9	9	6	15	15
Zm00001d053886	PB.12666_size526	ATCAGTTATCTCCGGCACGACCAAGAAG	CCTGAGAGGTGTTAAATGCTGAGGTGGC	38	0	0	47	48	48	77	95
Zm00001d053889	PB.12668_size130	GACCTCCTCCGCCGTA	CGTTCTTCATATTTCG	6	0	0	9	4	3	4	1
Zm00001d053891	PB.12669_size383	GGTGAGAGCTTAGTGGATTCGCCCTACA	TACTGTGCTCCCCCAAGCCTATTTCGTG	33	0	0	8	12	7	23	13
Zm00001d053899	PB.12671_size47	C	A	1	0	0	2	0	0	1	1
Zm00001d053900	PB.12672_size55	AAACTCTA	GGGTCTGG	1	0	0	2	1	0	1	0
Zm00001d053901	PB.12673_size103	TACAAAGGTAATA	CGGGGGAACGGCC	3	0	0	5	1	2	2	6
Zm00001d027037	PB.12674_size132	GTTT	AGCC	7	0	0	10	0	2	0	0
Zm00001d053909	PB.12675_size113	GTTTTATCA	ACCACTCAG	4	0	0	4	6	0	3	2
Zm00001d053917	PB.12678_size108	GATAGGACGTGT	CGGGAACGACAC	4	0	0	2	6	3	8	9
Zm00001d053919	PB.12679_size120	CTTTCCGAC	TCCGAAAGT	5	0	0	4	1	3	2	2
Zm00001d053923	PB.12680_size103	GGGGGAGATGG	CTACACATGCT	7	0	0	3	0	2	4	0
NA	PB.12681_size104	AGTCCCCAACGCCAACTGCATAACT	GCCTTTTGGTAGAGGTCATGGGGTC	0	0	0	2	0	1	2	0
Zm00001d053927	PB.12683_size44	ACAAGC	GTGGAG	3	0	0	0	0	1	3	0
Zm00001d053931	PB.12687_size41	GAATGTCTACGT	AGCCAGACGTAA	6	0	0	4	0	2	1	3
Zm00001d053932	PB.12688_size83	TATACATTACTT	CGCGTCACGGCG	9	0	0	5	4	4	3	1
Zm00001d027038	PB.12689_size964	G	C	55	0	1	37	59	56	108	94
Zm00001d053960	PB.12698_size82	CTCGTATTGAGAGAACTTA	TCTACCCCATAGTGGGCCC	0	0	0	1	1	1	3	1
Zm00001d053965	PB.12702_size40	T	G	11	0	0	8	4	1	3	2
Zm00001d053968	PB.12704_size95	GGTGAACGAGC	AACAGTTAGAA	8	0	0	3	1	1	4	3
Zm00001d029740	PB.1270_size75	CTACTT	TGCAGC	8	0	0	7	5	6	8	6
Zm00001d053979	PB.12711_size69	GCTGTTA	ATGACCC	6	1	0	3	0	2	2	0
Zm00001d053983	PB.12714_size113	CCCAATG	GTTGGCT	5	0	0	5	1	2	0	3
Zm00001d053987	PB.12718_size150	ATGTGGTTATCAAGAACAT	TAAAACCCGAATCAGGAGG	10	0	0	5	2	6	7	5
Zm00001d029744	PB.1271_size49	ACA	GAG	31	0	0	11	0	0	0	1
Zm00001d053989	PB.12720_size316	CAACCCGGGCGTCCCCGCAGATGTAGTTAAGGCCACAAGTAACCATAATT	TTCTTTAATTTCTTTTATGTGCACGAGCGCTATTGTGGTGGGAGGAGTCC	39	0	0	14	8	13	20	16
Zm00001d053994	PB.12721_size291	ATGCTGGCTACACTCCCG	GCATCCCTCCTGTCGTTA	36	0	0	27	13	7	18	11
Zm00001d053997	PB.12724_size68	TATGCGC	GCCATAT	6	0	0	6	3	7	3	6
Zm00001d053998	PB.12725_size110	CCCGAT	TGGCCG	2	0	0	4	2	1	4	7
Zm00001d054000	PB.12726_size67	GCTACCGTCTATCCCGTTAGCCCC	AGCGTTCCTCGCTATAGCGCGGAA	3	0	0	20	2	3	2	7
Zm00001d054002	PB.12729_size75	TGGTTGATTACACCGCCCGA	CAAGATGCACAGTATTATAG	18	0	0	1	4	2	7	1
Zm00001d029747	PB.1272_size71	CTCAGGGAT	TGTCATAGG	24	0	0	11	10	7	9	8
Zm00001d054003	PB.12730_size208	GTCAT	CGGTG	42	0	0	12	8	7	8	13
Zm00001d054012	PB.12736_size81	AGCAATCTTCGATAGGCGTAA	GTTGGCTCGTAGGGCTGAGGG	7	0	0	16	5	6	4	22
Zm00001d054013	PB.12737_size40	AAAT	TGTC	5	0	0	2	1	0	2	1
Zm00001d054016	PB.12738_size130	GTGATTAGTGTAGTGAACGCAGCT	ACAGAAGACACTTCATGTATGCAG	15	0	0	4	8	5	35	28
Zm00001d054038	PB.12747_size60	C	A	2	0	0	1	2	1	1	0
Zm00001d054043	PB.12749_size1092	ATTGTCGATAG	TCCAGTTGCTA	71	0	0	105	38	39	39	34
Zm00001d029750	PB.1274_size515	GGGACCGTCCCTAGCCCG	AAAGTACATTTCTTTGTA	43	0	0	52	29	26	53	41
Zm00001d054044	PB.12750_size46	AGC	CCT	19	0	0	5	4	3	4	4
Zm00001d054047	PB.12752_size343	GATCTGGATATGGTAAC	AGAGAAACGTCAACGGT	35	0	0	6	7	5	17	5
Zm00001d054057	PB.12757_size52	AGGCACGCACCTCCTGACCGGCTCT	GATTGGATCGACTACCGTTCTTCAC	19	0	0	7	8	4	10	4
Zm00001d054065	PB.12760_size70	TGCCTG	GAATCC	2	0	0	1	4	3	1	1
Zm00001d054066	PB.12761_size83	CAGACGATCGAGAGG	TGACAACGGCGAGCA	3	0	0	23	0	0	7	7
Zm00001d054067	PB.12762_size291	TCGCATATCCCTTT	GAAAGGTCGAGCCC	135	0	0	27	30	20	32	28
Zm00001d054070	PB.12764_size222	AACGCGATGCGCTCCCATGCGACCAT	TTGAATCCATATGTTGGCCGAGATGC	45	0	0	20	6	12	7	11
Zm00001d054076	PB.12767_size323	CCGTTCGATCTTACGGAAAGTTCTTGCAG	ATTGCTAGATCGGAAAGGGACCTGCTACA	22	0	0	8	12	18	20	24
Zm00001d054078	PB.12769_size64	CCACG	TTGAA	6	0	0	2	5	0	0	0
Zm00001d029754	PB.1276_size177	TGCTATCCTGCTAG	CATCGAAGGATAGA	18	0	0	7	6	16	4	17
Zm00001d054084	PB.12773_size129	CTCCTGC	ACATCAT	15	0	0	9	6	2	5	3
Zm00001d012811	PB.12796_size219	GGCAATGATTGTTA	ATGGTGTGACCCCC	23	0	0	9	4	6	13	9
Zm00001d012815	PB.12799_size443	C	T	38	0	0	19	17	16	18	13
Zm00001d029758	PB.1279_size117	TTA	GCG	12	0	0	1	1	2	1	2
Zm00001d012820	PB.12804_size133	G	A	14	0	0	3	5	2	3	3
Zm00001d012821	PB.12805_size223	TACGCCCTTCGTGTAGTTACGCC	CTTCGTTCGTACAGGAACGTATT	5	0	0	9	2	9	3	8
Zm00001d012822	PB.12806_size142	CTG	ACA	7	0	0	0	0	0	8	15
Zm00001d012827	PB.12809_size101	CTATGCTCTTATAT	GGTCTACTCAGCGC	18	0	0	6	8	6	12	9
Zm00001d029762	PB.1280_size569	CGCTATCT	ATTCGATC	26	0	0	42	33	23	24	19
Zm00001d012831	PB.12811_size144	ATCGTGACTTATAA	TCTTCAGTGCGGGG	6	0	0	9	5	6	5	6
Zm00001d012837	PB.12815_size352	GTCTAGAC	TGTCGCTT	14	0	0	8	6	8	5	7
Zm00001d012838	PB.12816_size190	GCGGACA	CGTCGGG	16	1	0	10	7	3	4	7
Zm00001d012839	PB.12817_size118	TTC	ACA	5	0	0	9	1	1	5	4
Zm00001d012846	PB.12820_size72	GGTTGGACC	AAGCTAGAT	4	0	0	3	0	1	1	1
Zm00001d029768	PB.1282_size87	TACT	CCTC	2	1	0	4	1	0	0	1
Zm00001d029777	PB.1285_size86	AGCCATCCTGCTAAG	GAGTCCGTCATGGTA	13	0	0	10	2	2	0	1
Zm00001d012916	PB.12863_size262	TCAGAGTTA	GGCAGACGG	27	0	0	25	18	14	32	24
Zm00001d012923	PB.12868_size180	TA	GG	13	0	1	15	8	4	7	5
Zm00001d012930	PB.12872_size44	GGGAATCGT	TATGCATAC	3	0	0	2	2	1	1	3
Zm00001d012931	PB.12873_size155	TAACGC	AGGGCT	15	0	0	6	4	5	7	5
Zm00001d012932	PB.12874_size60	TCAATTTAGTAGAAGCAG	GTGCCAAGACGAGTCTGA	6	0	0	1	9	5	1	0
NA	PB.12879_size49	CGAATCAAAA	GCGGCTGGGG	3	0	0	3	0	3	5	2
Zm00001d029782	PB.1287_size873	TTTGCCCCCAGG	CAAAATGTAGAA	46	0	1	45	17	16	36	30
Zm00001d012964	PB.12885_size99	CTCGAGCGACGTCGTGAATGCCTGGGTCGCTT	TCGATTTATTACTACAGGCCGTCCACGTAAAC	8	0	0	1	3	1	2	4
Zm00001d012966	PB.12887_size606	GCCG	ATTA	85	0	0	33	46	34	30	30
NA	PB.12890_size83	GGGACTA	AAAGGAG	9	0	0	4	5	4	7	2
Zm00001d012970	PB.12891_size53	CCGGGCGAATATTGACGA	GTACCTAGTCCCCTGTCG	4	0	0	16	2	4	2	3
Zm00001d012974	PB.12894_size50	TGGT	AATG	3	0	0	1	0	1	2	1
Zm00001d029785	PB.1289_size56	TCCAAAACTCGCG	GTTGGTTTCTTTT	18	0	0	6	5	3	5	1
Zm00001d013027	PB.12924_size85	TTGGTATACCATTG	GCCCCGCCTTTCCA	8	0	0	4	7	3	6	6
Zm00001d013056	PB.12948_size192	CACA	GGGC	10	1	0	14	7	4	8	8
Zm00001d013058	PB.12950_size128	TGGCCGATAC	CTAATTGAGA	1	0	0	5	2	2	1	10
Zm00001d013059	PB.12952_size220	TGCGATACAGCAC	CAGAGGGATATGG	5	0	1	9	7	4	14	5
Zm00001d013060	PB.12953_size53	TGACCCGGTA	CTGTGTAACT	1	0	0	0	0	1	2	5
NA	PB.12957_size48	AAGTGCTC	GGAAATGA	3	0	0	3	2	1	0	3
Zm00001d013066	PB.12958_size638	TTGCAGAGTG	ACAGCAGCGA	42	0	0	17	26	22	23	24
Zm00001d029808	PB.1295_size73	T	G	6	0	0	6	2	2	4	3
Zm00001d013067	PB.12960_size498	ACAAGTACCTGAACGAGAT	CTTGACGTTGATCTAGCGC	67	0	0	6	20	5	15	5
Zm00001d013072	PB.12963_size73	CCTGTGGGAAACGAGT	TAACGCAAGTGTAGAG	6	0	0	0	2	2	3	2
Zm00001d013076	PB.12966_size67	TCGCTGG	CTAAACA	9	0	0	3	3	0	4	3
Zm00001d013078	PB.12968_size72	CGTCCCTA	TTCTAGCG	3	0	0	2	3	4	3	1
Zm00001d029810	PB.1296_size97	T	C	7	0	0	1	5	1	2	0
Zm00001d013083	PB.12973_size681	T	G	62	0	0	24	30	24	63	42
Zm00001d013089	PB.12975_size70	CTGT	ACAC	21	0	0	25	3	5	4	4
Zm00001d013092	PB.12977_size92	GT	AC	9	0	0	5	3	3	6	7
Zm00001d013097	PB.12981_size66	GGGGCCAC	AACAGGCG	24	0	0	8	2	7	3	3
Zm00001d013108	PB.12986_size196	GATGCT	AGGAGG	6	0	0	15	3	0	12	1
Zm00001d013109	PB.12987_size59	GTGGGGGCCCGCGGTCAGTGGA	AACCCCCGGGCGCACGTCCTTG	7	1	0	13	4	1	1	2
NA	PB.12989_size45	C	T	0	0	0	1	0	0	0	2
Zm00001d013116	PB.12991_size88	TATTAAGCG	CGGAGGATA	1	0	0	1	2	2	3	0
NA	PB.13000_size601	ACGT	CTTA	29	0	1	24	12	40	16	23
Zm00001d013139	PB.13003_size150	GGAAGGGA	AAGGAAAG	16	0	0	16	5	14	7	15
Zm00001d029818	PB.1300_size491	CTGGCTTCTGAAAAGCGCTGTCGGAACAGT	TACATCATGAGCCGATCTCACTTATGTCAC	61	0	0	28	29	18	12	11
Zm00001d013185	PB.13024_size375	CAGCGG	TGCTAA	147	0	0	50	37	38	30	38
Zm00001d013192	PB.13026_size45	TATGTGCTGGTGGGGTCGCAGCAGGGTTATAAGAAGCTTAA	GGCCGAGCCCGCAACGTAGTTAGAACCCCGGCAGCAACCGC	6	0	0	6	1	0	0	1
Zm00001d013195	PB.13028_size77	GTCTTTTACTCTCCG	CCAGGCCGTCTCTTA	15	0	0	7	0	2	5	5
Zm00001d013196	PB.13029_size78	TACACGAATGACCGAGA	AGTCTCCGCAGGATGTG	16	0	0	3	8	4	7	4
Zm00001d013217	PB.13038_size85	TGCTTC	AATCAT	14	0	0	7	2	3	3	3
Zm00001d013222	PB.13043_size66	ACGCTCCTGTAAGAG	TTCACTACAAGCCGC	1	0	0	1	0	1	1	1
Zm00001d013223	PB.13044_size50	ATACTCAGGGAGCATAGTGCGGG	TAGAAGTCAAGATGAGAGAAATC	7	0	0	2	0	2	2	1
Zm00001d013231	PB.13048_size196	GAGTCCAGCCG	CTCCGTCTTGA	73	0	0	24	16	28	19	34
Zm00001d013241	PB.13052_size365	GATGCGAGACTTCGCTCATACCCGACGAGTTCCATGAC	ATCCTACACAACTTTCTCAGTTTAGTTTCCGTTCGCGG	58	0	0	9	33	11	31	19
Zm00001d013243	PB.13054_size42	AATGCCTGA	GGCATGCTC	0	0	0	10	0	1	1	1
Zm00001d013245	PB.13055_size5510	GACCCAACTGAGAGGTGGGA	ATAAACCGCAGAGCAGAAAT	2210	1	0	426	442	448	595	635
Zm00001d013247	PB.13056_size188	TTCCGTGCCTCGACGGCAGGCTTGTCGGACAAGTGTTAGTG	GGTTAACTTCTACTCATGATTCAAATTAGTGGACACCCACA	23	0	0	14	10	9	26	26
Zm00001d013249	PB.13057_size70	GC	TT	9	0	1	10	3	4	4	5
NA	PB.13058_size78	CATAC	TGCTG	0	0	0	0	0	0	0	0
Zm00001d013251	PB.13059_size309	CAAGTGTCGAGAGACCGATTCGCATGATGGCGTTTCGTTTGTATCC	TGGAGCAATGATACTTCCCCATTTGTTGTCACAAGATCAGAAGCTT	41	0	0	9	24	16	47	36
Zm00001d013253	PB.13061_size148	GGTTACACCAATC	AACCGTCGTGGCA	13	0	0	12	2	2	4	1
Zm00001d013254	PB.13062_size307	AACGACAA	GGTATTGG	27	0	0	67	17	18	29	17
Zm00001d013256	PB.13063_size409	GAGTCGCCCTGTAATGAAGTT	ATCCTATTTCAAGGCAGCCCA	80	0	0	28	36	9	48	18
Zm00001d013262	PB.13067_size99	C	G	10	0	0	1	8	4	6	4
Zm00001d013267	PB.13071_size212	GTCTATGTGAGCCGATGACTGT	CCTGGCACAGATTATCACACAG	14	0	0	8	8	6	8	10
Zm00001d013271	PB.13073_size50	GTCAACCTGATTAA	ACTGTTTCAGCCGG	7	0	0	1	1	5	1	2
Zm00001d013272	PB.13074_size85	CAAAGGATATCACATGAG	TGGTACGCGCTCTGCCGC	7	0	0	8	2	2	3	10
Zm00001d013273	PB.13075_size191	AGTTGCAATTCT	CAACATGGCCGC	12	0	0	13	4	5	9	11
Zm00001d013274	PB.13076_size137	AAGAACAGGATTCGTCTG	GGAGGTGAAGAAGTCTCT	8	0	0	4	3	3	11	7
Zm00001d013276	PB.13077_size213	GCCCTGTACTACATTTGGTAC	ATTTCAAGTCGTTCGCAACCT	41	0	0	42	14	23	46	41
Zm00001d013278	PB.13078_size468	TGTGAGGGATCCATGGTTATGACTGACTTACTATTCAGGTTCG	CTCCCACTTCTGTCATCCGCAGTCACGCCCGCGCCTGTACCGC	37	0	0	23	23	15	16	10
Zm00001d001500	PB.13079_size134	TCCTACAC	CAACTGTT	7	0	0	8	5	9	1	6
Zm00001d013283	PB.13080_size55	GTCTCACTCCAG	ACGCTGTCTTGT	4	0	0	2	1	1	2	0
Zm00001d013290	PB.13083_size118	GAG	AGA	14	0	0	1	5	1	7	2
Zm00001d013300	PB.13085_size153	T	C	3	0	0	1	5	4	3	6
Zm00001d013301	PB.13087_size86	GACGCCGGACGATAGAG	CGAATTTACTATCGACA	25	0	0	12	13	10	8	7
Zm00001d013307	PB.13091_size41	GAGC	ACAA	1	0	0	1	0	0	0	1
Zm00001d013309	PB.13092_size42	CGGGGTGTGGCG	TCCACCACACTT	7	0	0	2	2	0	3	0
Zm00001d013310	PB.13093_size72	GTGACACAGCTCA	AATGGGGCAGCGG	3	0	0	5	0	6	2	7
Zm00001d013314	PB.13095_size54	GAGCAATTGCC	CTATCGCAAGT	0	0	0	1	5	0	1	2
Zm00001d013318	PB.13097_size271	CAATCGCGCTCCGAACAATGTTGCCAACTC	TGTCGAGATGTTAGGTGGGACCATTGGTAT	7	0	1	1	4	4	42	32
Zm00001d013319	PB.13099_size316	GCTTACGACAGTCCA	ATGCGTACGCAATTC	21	0	3	110	21	12	22	23
Zm00001d027460	PB.130_size143	GAAACCAG	AGTGTAGA	8	0	0	1	10	4	10	8
Zm00001d013323	PB.13101_size65	ACGCGCCA	GTCGAATG	4	0	0	6	0	2	0	0
Zm00001d013330	PB.13106_size185	GGAAGTTTGAC	TCGGACACCGA	6	0	0	5	1	0	5	11
Zm00001d013336	PB.13111_size145	GTCGTCGGGCACAAGCTCGACTCA	AGTCCGAACTCTGGCTCTTGTATG	5	0	0	7	2	5	8	4
Zm00001d013336	PB.13112_size55	TTTACTAGGA	CCGGACGAAT	1	0	0	1	2	1	0	1
NA	PB.13124_size194	CCTCTGTGCGCGGTGGCTG	TTCTCACCTTGACCCATGT	25	0	0	10	3	4	9	12
Zm00001d013367	PB.13125_size6096	GGGACAATA	ACTGAGGGG	468	1	1	282	238	213	238	269
Zm00001d013370	PB.13126_size206	ACGGCACCCCTGGCCGGGGGTGCAACTACG	GTTAATATGGGCCGTCACCTCCGGCTAGTC	96	0	0	22	20	8	33	25
Zm00001d013371	PB.13127_size136	TACGACTATAGCATAA	GGGAGACTAGAGGGCG	18	1	0	6	6	4	7	8
Zm00001d013380	PB.13131_size182	CTAACCCATAATGCTAA	GCGTAGTTGGGCTTGCC	19	0	0	5	9	8	7	5
Zm00001d013389	PB.13135_size262	TAGAATGGTGCTC	AGACGACAAATCT	39	0	0	9	12	12	10	12
Zm00001d013391	PB.13137_size76	CGCTTCCGCCCC	TATGCTTCTAGT	11	0	0	2	1	1	4	7
Zm00001d013392	PB.13138_size50	AGACCAGC	GAGATTAT	1	0	0	0	1	0	0	1
Zm00001d013398	PB.13142_size65	GATCTCATGCCT	AGCTGTGCCTGC	6	0	0	6	2	2	6	6
Zm00001d013402	PB.13143_size358	AGCACATATTGGGTGGCGTGGACA	GATCTCCGGCAAACACTACAAGTT	45	0	0	55	54	49	18	25
Zm00001d013405	PB.13145_size281	CTTCTTA	GCCACGT	20	0	0	7	5	7	9	12
Zm00001d013410	PB.13146_size68	AGAA	GAGG	8	0	0	2	2	3	2	3
Zm00001d013412	PB.13148_size86	GGCTCGGTGATTGCCAGTAAGGCCTAGGTA	AATGTCAGTGCCATTGAAGGTATTGGCACG	2	0	0	7	5	3	2	4
Zm00001d013415	PB.13150_size219	CCCATCCAAACACATCCTCATCCCTGTGGGTTGTTG	AGTTGTTGGCTTTGCATCTTCGTGCACATCGCACGA	1	0	0	3	3	2	14	13
Zm00001d013417	PB.13152_size117	TGTATC	CACCCT	0	0	0	2	1	0	2	0
Zm00001d013420	PB.13154_size76	TT	CG	4	0	0	1	0	3	2	3
Zm00001d013421	PB.13155_size46	GTCT	CCTG	1	0	0	5	2	3	3	2
Zm00001d013424	PB.13156_size653	CAGACAGCTTCC	AGAGGTCTCCTT	26	1	0	85	28	13	13	16
Zm00001d013426	PB.13157_size176	TA	CG	12	0	0	13	7	4	8	5
Zm00001d013427	PB.13158_size318	C	T	19	0	0	24	8	8	16	6
Zm00001d029849	PB.1315_size451	G	C	43	0	1	57	29	37	81	99
Zm00001d013430	PB.13160_size190	GCGTACGCACACGCTGCTGCCGCTTATCGTCAAACTCCTTCT	TGCCGTATGTGTATCATGTTTAGGCGCGACTGGGTCAAGGTC	4	0	0	7	3	1	4	0
Zm00001d013442	PB.13167_size404	CT	TC	48	0	0	27	6	12	25	12
Zm00001d013444	PB.13168_size113	AACTGCTA	GGTGATCG	3	0	0	13	5	5	3	2
Zm00001d013452	PB.13173_size83	GGTGCTTGTAGGACTCGCCGTTGGGACCGATCCGTCTTGAGCCGGCGCTGCACG	AAAATCCCCGATGGGTTTGCAGCTAGATAGCTTCCTCCAGCGTTAACTGAACTA	31	0	0	23	3	2	2	1
Zm00001d013465	PB.13178_size116	TCCTCGGACTCGATGTG	GTGGTAAGGCTCGCACT	7	0	0	39	3	4	3	5
Zm00001d013466	PB.13179_size119	AC	CT	18	0	0	3	5	8	5	13
Zm00001d013469	PB.13181_size74	TTTTCG	CGGCAT	1	0	0	1	0	2	2	2
Zm00001d013485	PB.13186_size52	GCGGTTTATC	ATAACCACCT	7	0	0	2	2	0	2	1
Zm00001d013486	PB.13187_size108	TTGTGAAGTAAATCCCTGTCACTC	CGACTCGTACGGCTTTGCCGGTCT	5	0	0	17	3	4	6	13
Zm00001d013493	PB.13189_size63	ATTAGACTTGCGCC	GACCCGGCCAGATT	4	0	0	2	1	6	5	19
Zm00001d013494	PB.13190_size338	CG	GA	0	0	0	0	0	0	0	0
Zm00001d013497	PB.13193_size50	GAGTCCAGAAACGGTGAT	AGAGTTGACGTGTACAGC	2	0	0	3	0	0	6	6
Zm00001d013498	PB.13194_size42	C	A	2	0	0	2	2	2	2	2
NA	PB.131_size49	GCA	CGG	0	0	0	0	0	0	0	0
Zm00001d013507	PB.13200_size217	TGTGGGGTGAGGGAG	GTCAAAACATAAAGA	0	1	0	2	0	1	0	1
Zm00001d013521	PB.13205_size84	C	T	3	0	0	1	2	1	3	3
Zm00001d013526	PB.13209_size57	G	A	5	0	0	0	0	1	0	0
Zm00001d013528	PB.13211_size177	TA	CG	4	0	0	4	5	2	3	3
Zm00001d013529	PB.13212_size466	GGGGTTGAAAAAATAGG	CCCACGAGGGGGGGGCT	140	0	1	85	57	30	58	36
NA	PB.13213_size51	TAACGCGGCGCGCCGG	CGGTAGAATATAGGCC	0	0	0	0	0	0	0	0
Zm00001d013540	PB.13217_size260	ACTTAAATTT	GTCCGGGACC	21	0	0	12	8	10	12	8
Zm00001d013544	PB.13220_size81	C	T	4	0	0	3	2	4	1	2
Zm00001d013547	PB.13222_size109	CAATCCGTAATGCGCGACCT	GGCCGTAGGGCAGATAGTTG	15	0	0	32	7	15	9	16
Zm00001d029856	PB.1322_size66	TACGGTGC	CGTAACAT	6	0	0	4	4	1	0	2
Zm00001d013566	PB.13235_size79	CAAGC	TGGAT	0	0	1	3	3	0	0	1
Zm00001d013568	PB.13236_size1371	GT	AC	168	1	4	54	1	2	5	1
Zm00001d013590	PB.13246_size389	GGGTGAGAC	AACCACTGG	87	0	0	15	4	3	14	5
Zm00001d013595	PB.13247_size62	CCCATT	TGGGCG	2	0	0	4	1	0	2	2
Zm00001d029859	PB.1324_size244	CCGGGCG	TGACATA	78	0	0	66	28	34	21	16
Zm00001d013607	PB.13254_size258	TATGGATGTG	CGCACTCAAA	14	0	0	20	9	2	5	9
Zm00001d013612	PB.13256_size114	GCCGTAAAACCG	AAAACGGGGGGA	23	0	0	27	19	16	14	12
Zm00001d013626	PB.13259_size116	GGACCACGTCC	AAGGACTTCTT	8	0	1	1	7	3	4	2
Zm00001d029860	PB.1325_size71	AATG	GGAA	7	0	0	4	2	1	0	4
NA	PB.13265_size46	TCACA	ATGTT	1	0	0	3	5	5	9	2
Zm00001d013642	PB.13266_size201	GTG	CGC	13	0	0	6	9	4	6	3
Zm00001d013644	PB.13267_size1126	AAAATTG	GGTTCGC	88	0	0	215	85	65	59	61
NA	PB.13268_size108	CGTTTGCCT	TAGGGAGTC	8	0	0	8	4	3	4	6
Zm00001d013652	PB.13270_size113	TGCACCTGGCCCGACAC	CCTGTTCTTAATAGGTG	15	0	0	11	17	3	7	4
Zm00001d013653	PB.13271_size56	TCTTCAGGGACAATTGGGTTGTTCTCCTCA	CTCGTGCAAGTCGAGAATCCAGGTATAGTG	4	0	0	2	2	0	2	4
Zm00001d013654	PB.13272_size496	GGATCGGCGGGCACT	CCGGTAATCATTCTG	9	0	0	32	3	1	4	3
Zm00001d013656	PB.13274_size47	CT	TC	3	0	0	1	2	0	0	1
Zm00001d013667	PB.13277_size178	CGCCTCTTCCA	GCTTCTCGTTG	22	0	0	4	8	9	10	2
Zm00001d013669	PB.13279_size170	TGCATGATGTAAATT	GCTGATGCAGCGGGA	26	0	0	10	12	9	8	3
Zm00001d013672	PB.13280_size139	TATGTTGCAGTGAGTCG	CTATGCCTTACTCAGTA	9	0	0	8	2	4	10	5
Zm00001d013673	PB.13281_size109	TCTG	CTCC	8	0	0	9	6	4	2	4
Zm00001d013680	PB.13284_size300	T	C	24	0	0	10	2	4	2	1
Zm00001d013683	PB.13285_size568	GGAGGT	CAGAAA	34	0	0	14	12	19	49	66
Zm00001d013692	PB.13287_size268	AACTGCATCGACTAACGT	CCTCATCCTATTCGGTCG	7	0	0	19	7	3	3	8
Zm00001d029868	PB.1328_size104	GAGTGTTGACACGTCTCTGACACT	AGTCACCAGTGTACGGGCATGGTC	10	0	0	6	3	1	2	4
Zm00001d013699	PB.13290_size79	ATCTGGTTTCAGAAGCCCAG	GGACAACCCGGCGCCGTTGA	6	0	0	3	4	4	14	13
Zm00001d013707	PB.13295_size57	GCTTGGCTTTG	AGGCATGCCCC	21	0	0	3	13	5	7	3
Zm00001d013712	PB.13298_size53	CTGTCGCATCTC	ACACGCAGGAAT	8	0	0	2	2	0	0	0
Zm00001d013716	PB.13299_size155	GTTCTGCTTAGTTAGGAAATCCAGCGTAACAT	CCGTCTTACGAGCGAAGCCGTTGAATCGTTGC	14	0	0	7	7	7	16	18
Zm00001d013725	PB.13305_size354	CCACGTTA	TTCGTCCG	1	1	0	1	0	0	0	0
Zm00001d013736	PB.13308_size238	CCCAGTGTCCCG	TTTGTCACTTTA	11	0	0	4	4	1	6	1
Zm00001d013745	PB.13314_size57	CCAGGTGC	TTCAACAT	7	0	0	4	2	4	1	0
Zm00001d013746	PB.13315_size298	TGATGCCTCTTGGGATTTCGCTCGACTGAGAG	ATGCTTTCTCCAACGCCCGCTCTAGTCATTTA	1	0	0	9	2	1	0	1
Zm00001d013751	PB.13318_size397	GATTC	TCCCT	68	0	0	32	31	27	37	41
Zm00001d013757	PB.13321_size220	CGGCGA	TTATAG	5	0	0	5	5	6	8	5
Zm00001d013758	PB.13322_size492	ATAT	TGTC	44	1	0	11	17	18	17	14
Zm00001d013767	PB.13325_size356	G	T	36	0	0	17	7	13	11	15
Zm00001d001520	PB.13334_size146	GAAGG	ACCAC	8	0	0	3	11	3	2	5
Zm00001d013796	PB.13339_size210	CTAGGGAGGGCTCTATTACA	AATATCTTTATCTCGCCGGC	13	0	0	1	10	10	9	7
Zm00001d029889	PB.1336_size812	GCTTGCCCGCAAAATGTGTCAAT	ATCAATTTAGGGGTCACAGTGCC	60	0	1	33	18	24	38	39
Zm00001d013863	PB.13377_size226	CCACCATAGAA	GTGATGCGCCC	11	0	0	14	3	6	12	6
Zm00001d013865	PB.13378_size42	CAGTGTTAGCGCAGGGAGGAAGCC	GGCAACCGTGTTTAAAGAAGGCGT	5	0	0	5	2	4	2	6
Zm00001d013873	PB.13380_size43	ATATT	CCCCA	1	0	0	2	0	0	1	2
Zm00001d013890	PB.13386_size74	C	T	7	0	0	2	3	4	2	0
Zm00001d013908	PB.13394_size306	CTATAGATGG	TGTCGACAAC	25	0	0	31	21	24	29	23
Zm00001d013910	PB.13395_size249	C	A	31	0	0	16	4	8	5	12
Zm00001d013927	PB.13401_size333	TCACAGAGGGCCATCGATACT	CTGTGAGATATACGTCGCGGG	31	0	0	11	5	9	8	4
Zm00001d013934	PB.13402_size65	AGTGTGACGAGG	GACAGCGGAGCT	7	0	0	5	3	2	0	3
Zm00001d013935	PB.13404_size66	AGTCGAACCG	GCGTATGAGA	3	0	0	2	0	1	5	7
Zm00001d013940	PB.13406_size147	CCACGGACGAC	TAGGATTTAGT	6	0	0	11	3	5	6	5
Zm00001d029899	PB.1340_size113	ACCAGTCTC	GAATACTCG	14	0	0	19	8	7	2	6
NA	PB.13410_size53	AGCCGA	GATACC	0	0	0	0	0	0	0	0
NA	PB.13418_size101	A	G	6	0	0	3	4	1	3	1
Zm00001d013976	PB.13419_size53	ACGGCCCAACCTGGTATGTGTAAGGTCACTGCC	TTAATTTGGTTCTAAGCACACGGAACTGTCTTA	4	0	0	3	1	0	1	4
Zm00001d013989	PB.13425_size404	AG	GT	23	0	0	11	14	12	36	22
Zm00001d029906	PB.1342_size75	ATTAGG	CCCGTT	18	0	0	15	5	4	21	9
Zm00001d013999	PB.13430_size220	ATAC	GCGG	14	0	0	8	6	5	6	13
Zm00001d014017	PB.13439_size61	GT	TG	6	0	0	2	8	3	4	2
Zm00001d029910	PB.1343_size561	TGCTAACCGG	CTTCGGGAAT	110	0	0	17	43	34	49	40
Zm00001d014019	PB.13440_size446	CACCTAAGACTCCAACGACCTTGG	TGTTACGAGTCTTGGTTGTGCAAT	28	0	0	12	18	16	18	18
Zm00001d014037	PB.13450_size164	T	C	3	0	0	19	3	4	2	4
Zm00001d014058	PB.13458_size376	TCGTCCACCCCATGT	CGAGTTGTTGGGGAC	32	1	0	8	5	1	7	14
Zm00001d029913	PB.1345_size81	ATTA	GCCC	21	0	0	4	3	4	5	6
Zm00001d014063	PB.13461_size52	CGGTTCAGGTTTAGGGGCAGGTTACCTGCC	GTACCTGAACCCGTAACTGATCCGAGCAAA	11	0	0	2	1	3	6	15
Zm00001d014065	PB.13462_size40	GTCTG	AAACC	6	0	0	0	0	1	2	2
Zm00001d014073	PB.13466_size44	CTGCTTC	TCATCCG	2	0	0	0	1	1	0	0
Zm00001d014079	PB.13468_size44	CT	TG	1	0	0	2	1	0	2	1
Zm00001d029918	PB.1346_size40	TTGGATTAGTA	GCATCCAGCGC	4	0	0	3	1	1	0	2
Zm00001d014085	PB.13472_size192	TGCTA	CTTGT	9	0	0	10	6	3	4	2
Zm00001d014090	PB.13474_size979	CGGTAAAAACCATGTAGTTC	GAACGGGGGTTGCACGACCA	51	1	0	44	19	15	26	25
Zm00001d014093	PB.13476_size139	GGCGTATGGTAGGGGTA	ACAACGAAACGATCAGG	19	0	0	12	2	3	6	5
Zm00001d014108	PB.13481_size151	GGGG	CAAA	19	0	0	8	20	7	12	6
Zm00001d014112	PB.13484_size136	ACCATCCGGAGTCCCACATCCTTTCTCGAATCATGCACGCAAAAAACACCTTGTCTGCAGATCGATGATGAATTCATCCCACGGCCTT	GTACCTTAAGAGTTTGTGCTTCCCTCATCGCTGCATTTATCTGGGGTCGTCCACACATGAGCAAGCAGGACTCCTGCTGTGGTATGCC	13	0	0	1	2	4	6	8
Zm00001d014122	PB.13487_size65	GGAG	ACTA	0	0	0	1	2	1	0	2
Zm00001d014124	PB.13489_size622	ATAAAAGTAAGAAAGTA	GGTGGGAAGGACGGCCG	46	0	0	65	25	34	49	26
Zm00001d014138	PB.13495_size280	CGAGTGGGAAACTAGGCTC	TTCTACAAGGGTCGACACG	19	0	0	24	5	14	13	17
Zm00001d014150	PB.13501_size128	TAACCGTACCGCTCCACGTTCTTAAGGGTGG	AGGATAGGGAAGCTTGTTGCTCCGGTACAAA	14	0	0	2	6	6	6	8
Zm00001d014152	PB.13502_size78	CCTCAAACTA	TTCTCGGTCC	2	0	0	0	2	3	2	1
Zm00001d014159	PB.13506_size1809	GCCGTGGCGAAGCACGT	CATACCTTATGTTGTCC	141	0	0	81	78	88	187	174
NA	PB.13507_size41	GAC	CCA	1	0	0	1	1	1	0	1
Zm00001d014166	PB.13510_size111	CACCAATCACCAGTTG	AGTTGGGAGAGGACCT	32	0	0	39	3	5	9	18
Zm00001d014175	PB.13512_size72	AT	GG	5	0	0	3	1	2	8	0
Zm00001d014179	PB.13514_size143	T	A	2	0	0	0	1	0	1	1
NA	PB.13524_size62	AAT	TGG	6	0	0	3	0	0	1	0
Zm00001d014199	PB.13525_size112	AT	GG	17	0	0	8	2	2	2	5
Zm00001d014203	PB.13528_size319	CGAGATGTCAGG	TACTGCCGTGCA	57	0	0	31	17	14	24	20
Zm00001d029932	PB.1352_size101	CCCATTACGGGGCGCCACG	TTTCCCGACCAAACTTCAC	12	0	0	33	5	16	9	20
Zm00001d014232	PB.13534_size583	GGTACG	CAGGTA	47	0	0	20	16	25	20	34
Zm00001d014246	PB.13539_size43	A	G	8	0	0	1	0	2	3	2
NA	PB.13542_size133	A	G	0	0	0	0	0	0	0	0
Zm00001d014255	PB.13545_size396	ACGCGC	GAATAG	4	0	0	5	2	3	1	3
Zm00001d014258	PB.13547_size747	CATCGAGG	TTCTAGAA	12	2	1	1	4	1	2	3
Zm00001d029938	PB.1354_size322	AC	GT	11	0	0	14	11	15	20	15
Zm00001d014280	PB.13556_size46	GTA	ACG	1	0	0	3	0	0	2	2
Zm00001d014282	PB.13557_size67	GA	AG	14	0	0	15	8	18	6	5
Zm00001d014285	PB.13559_size46	GGCGGA	AATATG	15	0	0	6	10	7	4	4
Zm00001d014286	PB.13560_size1506	C	T	147	0	2	132	89	95	173	171
Zm00001d014291	PB.13561_size305	CACACACT	TGAGTTTC	64	0	0	41	21	12	25	26
Zm00001d014297	PB.13566_size100	T	C	14	0	0	6	8	16	16	15
Zm00001d014314	PB.13573_size73	TCCGCTCTTCGTCAGGTGATA	CTTTTATAGTCCACTAGCCGT	4	0	0	0	0	0	5	3
Zm00001d014321	PB.13577_size178	ATTGGCAGAGAAAGTTCAGAGGGC	TCCCATCTGAGGGACCTGAGCCAT	7	0	0	14	5	7	4	16
Zm00001d029948	PB.1358_size143	TCCTTTAAAGAGTGTATCTT	CTGGCCCGGTCAGAGGGTGA	1	0	0	0	1	0	1	0
Zm00001d027468	PB.135_size364	CTCCCCCGCCCTGCCCTAGTGGCTCCGTA	TATTTTTATTTCATTGGTACAAAGTTACG	49	0	0	11	7	5	14	3
Zm00001d014377	PB.13600_size602	ACGACAGATTA	GGACGGCGCGT	75	0	0	40	36	27	22	12
Zm00001d014378	PB.13602_size161	TTAAATCGTAAT	CAGGGGTAAGGC	9	0	0	9	5	2	4	5
Zm00001d014391	PB.13609_size183	G	C	40	0	0	30	11	7	19	22
Zm00001d014413	PB.13613_size223	TCCACTA	ATACTCG	27	0	0	2	10	15	16	14
Zm00001d014417	PB.13616_size172	TAGC	GCTT	11	0	0	4	3	6	9	10
Zm00001d014418	PB.13617_size378	CCA	GGG	17	0	1	35	22	31	43	57
Zm00001d029963	PB.1361_size56	GTT	TAC	13	0	0	5	11	4	10	3
Zm00001d014422	PB.13621_size615	GGGCGAAGCACTCTACGAATCTTTAATTGCTC	TCTGAGGATGGCTCGTTGGCAGACGTGGAACA	135	0	0	55	42	38	93	102
Zm00001d014423	PB.13622_size135	GACGCTCGTAGTGATACTCTACA	TGTAGCGACGACCGCGAAACGGG	10	0	0	21	4	7	11	6
Zm00001d014425	PB.13623_size53	TCCCCGCA	CTGTTAAG	9	0	0	1	2	2	1	2
Zm00001d014428	PB.13624_size71	ATT	GCG	8	0	0	4	8	2	8	2
Zm00001d014435	PB.13625_size160	CA	AG	21	0	0	12	3	4	12	15
Zm00001d014436	PB.13627_size207	TGCGA	GATTG	25	0	0	7	4	13	13	12
Zm00001d014438	PB.13628_size71	GGG	AAA	7	0	0	5	2	4	2	5
Zm00001d014442	PB.13629_size103	TGTA	CCCT	5	0	0	7	0	5	0	4
Zm00001d014449	PB.13633_size72	ACGAAAAGGCAGC	GGACGGGCATGAA	7	0	0	3	5	0	1	1
Zm00001d014458	PB.13637_size268	TCATGGGCCGATCCTAGGACT	CTGCACAGGAGGTTGCAAGTC	19	0	0	10	13	11	52	53
Zm00001d014467	PB.13641_size418	AGGGGGAGTCTTC	GCTCAACTCGGGA	72	0	0	89	57	73	60	45
Zm00001d014472	PB.13646_size201	ATCGGCGGA	GGTAAGAAG	21	1	0	12	9	5	25	16
Zm00001d014486	PB.13649_size218	TTTCGTTG	CGGTACCA	4	0	0	2	1	0	2	4
Zm00001d014491	PB.13652_size491	C	G	175	0	1	67	68	62	40	41
NA	PB.13653_size129	TAAGTTGTTA	CCGACCACGG	44	0	0	11	6	8	12	3
Zm00001d014495	PB.13654_size101	CTTCCAGCGGGCGCCCTCACTGTATGGGTCA	TCCAAGCAACCGCTTGCGGTAACGCACACTG	2	0	0	0	2	1	3	3
Zm00001d014496	PB.13655_size59	AGGGCTATTAAGGCGCGGG	TAAATCTGCGGCATATCTC	6	0	0	7	4	3	2	3
NA	PB.13666_size74	CT	AG	11	0	0	17	9	15	6	8
Zm00001d014519	PB.13667_size202	TTTCAA	CGATGG	17	0	0	14	8	13	14	12
Zm00001d029973	PB.1366_size131	ATAATCCC	GGGGCATA	7	0	0	5	5	2	6	2
Zm00001d014524	PB.13670_size80	TAGTCGTCGAATCACT	AGACTACTAGCCAGTC	4	0	0	8	6	7	9	10
Zm00001d014525	PB.13671_size59	AAGCGACT	GGAGAGGG	8	0	1	6	0	4	2	1
Zm00001d014526	PB.13672_size436	CCCCCGCGA	TGTAGATCG	46	0	0	31	10	18	20	22
Zm00001d014557	PB.13680_size197	AAAAACAGTAGTAAAGAAATGCGACCA	GGTGTTGACGAAGGCAGGGCAGAGTTG	65	0	0	28	17	33	11	27
Zm00001d014575	PB.13690_size61	A	T	6	0	0	10	1	1	1	0
Zm00001d014585	PB.13693_size116	C	T	8	0	0	1	2	2	4	4
Zm00001d014608	PB.13700_size43	TTGAGG	CCCGCA	2	0	0	5	1	0	0	1
Zm00001d014609	PB.13701_size135	AAACATAGTCAAGGCTAAAGTACCA	CCGGTCGACTGGAATCGGGACTGTG	24	0	0	12	8	5	13	8
Zm00001d014640	PB.13713_size970	TTATGTGTCACTCCTC	CCCCACACTCTCTTCT	60	0	0	38	29	42	103	115
Zm00001d014652	PB.13718_size76	TACGA	CTAAC	1	0	0	5	2	9	6	9
Zm00001d014654	PB.13719_size49	TT	AG	9	0	0	6	2	4	4	7
Zm00001d029979	PB.1371_size57	TCGGCG	CTCTTT	7	0	0	3	0	1	3	3
Zm00001d014664	PB.13725_size84	GTCCAAGCACGGCCTCTACCGA	TCGTGGAGGTACTGCGCGTTTT	4	0	0	2	1	3	0	2
Zm00001d014665	PB.13726_size272	TTAGTCCCTCGGCGAAGGGGTTTTTCATCGGA	CGGAGTTACTCCTATGTAAACCCCCACCTAAG	5	0	0	5	4	4	10	19
Zm00001d014668	PB.13728_size275	GGGTGAATGCGGT	CAACAGCCCGCCA	28	0	0	13	4	10	19	26
Zm00001d014669	PB.13729_size401	ACCAACAGAAATACGGGAGTGAGTCGAATTCGGGTCGCCGT	GTTGGGTCGGGGGTAAAGTCAGCCTAGGCCTCCTCGTTAAG	88	0	1	49	37	40	36	34
Zm00001d014679	PB.13733_size133	GGAGA	AAGTG	10	0	0	4	4	8	4	5
Zm00001d014689	PB.13737_size237	GACATGTGAAATCGGAG	ACTGGAGAGGTCTACGA	24	0	0	4	10	1	16	21
Zm00001d014690	PB.13738_size347	ACGACCCAATC	GGAGGTTGGAT	66	0	0	29	18	22	43	51
Zm00001d014692	PB.13739_size52	C	T	13	0	0	0	4	2	3	4
Zm00001d014701	PB.13743_size118	GC	AT	40	0	0	5	14	4	22	8
Zm00001d014715	PB.13747_size161	TAAAAAA	GGGGGGG	14	0	0	3	1	1	4	3
Zm00001d014719	PB.13749_size57	ACAATCGGCAGTTGGGTA	GAGGGGAATGAGCACACG	2	0	0	0	5	3	5	4
Zm00001d014722	PB.13752_size64	TGC	CCG	7	0	0	7	1	1	6	9
Zm00001d014726	PB.13754_size368	TTATTGTTCGCTGC	CCGGCACCTATGAG	23	0	0	34	17	12	17	17
Zm00001d014732	PB.13758_size387	TTAC	CCGA	39	0	0	27	11	16	8	17
Zm00001d014742	PB.13765_size161	TCGGGGA	CTACTAG	4	0	0	4	0	2	3	4
Zm00001d014756	PB.13773_size130	GTCCGAGAGTGATG	ACTTATATACACCA	13	0	0	3	3	0	1	1
Zm00001d014759	PB.13776_size198	AACCCGC	CGATGAT	17	0	0	12	3	6	4	4
Zm00001d029997	PB.1377_size94	A	C	6	0	0	1	2	4	3	3
NA	PB.13783_size88	T	C	5	0	0	2	1	1	1	0
Zm00001d014771	PB.13784_size55	CGA	GAG	7	0	0	5	1	2	5	4
Zm00001d014772	PB.13785_size364	A	G	27	0	1	11	16	15	20	13
Zm00001d014775	PB.13788_size65	ACTGCGGGATA	GTCCTAAACCT	6	0	0	1	0	1	2	1
Zm00001d014785	PB.13793_size492	C	T	16	1	1	5	12	9	10	12
Zm00001d014792	PB.13799_size700	ACGCCAACCATTCCCGAAC	GTATACCTGCCCTTTCGGT	15	0	0	23	7	10	14	14
Zm00001d030005	PB.1379_size127	TAATATGCGGGAGCAGGATG	ACGCTAAACACGTTGAATCA	6	0	0	18	4	6	5	12
Zm00001d014793	PB.13801_size56	CCTTACGGGTCTGG	TTCCTTTACCGCTA	12	0	0	2	0	3	8	3
Zm00001d014812	PB.13809_size166	G	T	1	0	0	0	4	0	2	2
Zm00001d014813	PB.13811_size54	GT	AC	2	0	0	1	1	0	1	1
Zm00001d014844	PB.13815_size2556	TACA	CGTC	3	0	0	2	1	0	2	4
Zm00001d014848	PB.13818_size809	TCTGC	CTCAG	148	0	0	22	37	25	47	29
Zm00001d014862	PB.13825_size834	ACTTGATATTTTCAGAAA	GACCACGCACCCTGATCC	64	0	0	26	43	23	58	48
Zm00001d030011	PB.1382_size424	ATGAAGA	GAACTAC	16	0	0	7	12	9	12	5
Zm00001d014876	PB.13830_size88	CATCACC	ACCAGTG	7	1	0	32	5	10	8	25
Zm00001d014876	PB.13831_size1156	TGCAGA	GATGCG	212	0	0	107	103	103	147	152
Zm00001d014887	PB.13835_size6524	ACAC	GGGT	780	1	0	360	283	282	390	399
Zm00001d001571	PB.13838_size63	TTCACACTAG	GCTCGGTAGA	0	1	0	1	0	3	0	1
Zm00001d001571	PB.13842_size553	TAGGAGACG	AGTAGAGAT	57	0	0	8	18	2	31	6
Zm00001d001572	PB.13843_size215	CCTACTCTCGTATTCGCGGTCGTCC	TTCGTCTCAACCCCGAGCACTACTT	31	0	0	8	10	12	9	10
Zm00001d014900	PB.13844_size130	TCAG	CTCT	7	0	0	6	5	6	8	7
Zm00001d014901	PB.13845_size286	TGTAAGCCT	GACGGATTC	40	0	0	13	9	6	19	18
Zm00001d014903	PB.13846_size50	CTGTAGGATAGCC	GAACGCTCCGATG	7	3	0	5	3	1	2	2
Zm00001d014909	PB.13848_size321	C	T	11	0	0	5	4	3	24	11
Zm00001d014911	PB.13849_size102	C	G	3	0	0	3	4	4	8	7
Zm00001d030014	PB.1384_size83	T	G	2	0	0	1	2	3	2	2
Zm00001d014912	PB.13851_size207	GTGACACAGTTATCTGTTCAGGGCATGG	AGCGAGTCTCCGATGCGCTCACATGAAA	27	0	0	6	4	8	8	8
Zm00001d014920	PB.13854_size63	G	C	6	0	0	3	3	2	2	2
Zm00001d014920	PB.13855_size722	G	A	68	1	0	29	20	11	22	26
Zm00001d014944	PB.13862_size64	A	G	21	0	0	3	5	12	7	5
Zm00001d014946	PB.13864_size98	AGAAC	GTCCT	11	0	0	0	1	2	2	3
Zm00001d014950	PB.13868_size51	GCGGCCATCACAGCGCACTTCATACGACTCG	ATAATTGGGCGGAAAGTTAATGAGATGTCGA	2	0	0	0	1	1	1	1
Zm00001d014953	PB.13870_size81	AGAAGTGCC	GACGACCTT	13	0	0	2	3	4	5	8
Zm00001d014954	PB.13871_size211	GTCGGGTA	ACAAAACG	14	0	0	17	8	9	4	16
Zm00001d014957	PB.13872_size519	GTTCAGAGACCCATG	ACCAGCTAGTTTGCA	50	0	0	15	29	20	23	20
Zm00001d014961	PB.13874_size104	TCTCCTGAAGTACGGCTAGAAGGTTACGCAA	CTCTGCAGCACGTAATCGCGGCTCCGTTAGG	6	0	0	22	6	2	8	8
Zm00001d014967	PB.13879_size154	GCGTCACTTGCGGTGGC	CTCCAGTCCAGCACAAT	3	0	0	2	5	7	5	7
Zm00001d014968	PB.13880_size224	GCGGCAGGTATC	CTACTTTAAGCT	3	0	0	27	3	10	1	14
Zm00001d014969	PB.13881_size277	GCCGCGC	AGTCTTT	28	0	0	4	16	9	11	9
Zm00001d014977	PB.13888_size715	TCC	GTT	54	0	0	25	15	20	40	35
Zm00001d014986	PB.13892_size68	GAGGTGGGAAG	CGATGTCCCGA	11	0	0	2	2	3	2	5
Zm00001d014993	PB.13895_size4076	GTCTGAGGA	ACTGAGAAG	202	1	0	398	124	115	137	159
Zm00001d030020	PB.1389_size1980	A	G	12	0	0	6	3	2	5	5
Zm00001d015006	PB.13900_size73	ATAATTACAG	TCGGCGGAGC	3	0	0	1	2	0	0	1
Zm00001d015007	PB.13901_size89	ATTATGGT	GACGCATC	7	0	0	6	7	2	16	15
Zm00001d030021	PB.1390_size92	GATC	AGCT	6	0	2	8	1	0	0	1
Zm00001d015020	PB.13910_size47	TCATAACGATAT	AGGGGCTTTCCC	5	0	0	0	2	0	1	1
Zm00001d015025	PB.13911_size71	GCGCAATA	ATCGGCCG	9	0	0	27	1	4	6	5
Zm00001d030026	PB.1391_size472	GACGCTTGGGACA	CGTTGCATAATTC	36	0	0	31	24	23	40	29
Zm00001d015082	PB.13927_size119	ACG	GTT	21	0	0	8	3	5	4	7
Zm00001d030028	PB.1392_size61	GCACGCGGCCGACCCG	CGGGAACCATAGGAAA	14	0	0	18	1	2	4	3
Zm00001d015088	PB.13931_size321	AAGGGGGCTATCA	GCAAACATAGCTT	6	0	0	2	0	4	4	3
Zm00001d015091	PB.13933_size99	TATAGAAGGTTC	GTCCCCGCCCAT	13	1	0	2	3	1	4	0
Zm00001d015114	PB.13945_size252	CCAAGTGCACTCCACCACCGGGGGGTA	TGGCTCAAGTCTTGTAGTTAAAAAAAT	15	0	0	5	6	5	7	10
Zm00001d015115	PB.13946_size54	CGAT	GAGC	0	0	0	3	1	3	1	0
Zm00001d015120	PB.13949_size73	TCACATGGGG	CGCGGCAAAA	6	0	0	1	1	1	4	2
Zm00001d015121	PB.13950_size83	GACGCAC	CGTATGG	3	0	0	5	1	1	1	2
Zm00001d015135	PB.13963_size70	C	T	3	0	0	7	2	0	3	3
Zm00001d015138	PB.13964_size246	ACAAGAACTCCAACGCCATTTGTCTCCCTCT	TATGATCACTTGCTATAGGCGACGAGGGATA	78	0	0	32	9	8	54	47
Zm00001d015148	PB.13968_size53	A	G	0	0	0	3	0	0	3	1
Zm00001d015156	PB.13973_size76	AACCCAT	GCTAACC	1	0	0	1	1	1	8	3
Zm00001d015164	PB.13975_size91	CACGTAGCCATGTCTGGTCGGGAATA	TCTACGATTGGCATCCAGGAAAGGCG	35	0	0	12	5	8	8	13
Zm00001d015168	PB.13976_size932	TTCAATCAGGGATAG	CGTGGCTGAAAGCCA	119	2	0	27	28	15	43	56
Zm00001d015174	PB.13977_size262	GC	AT	34	0	0	34	9	12	20	9
Zm00001d015180	PB.13979_size199	TATGCGATTTGA	CGCAACCGCCAC	12	0	0	5	9	8	12	6
Zm00001d015183	PB.13983_size104	AATGTCATCGCGTAAGGTTATGTATCAATGCCG	CGAACTGCTTGACGGAAACCCACGCTGGCATTA	0	0	0	8	2	0	0	1
Zm00001d015196	PB.13987_size558	TTTCATGCTCACGGG	CCGTGAATCTGTTAA	29	0	0	16	21	18	38	41
Zm00001d015195	PB.13988_size139	AAGATG	GCCGGA	11	0	0	2	0	2	3	3
Zm00001d015203	PB.13993_size232	GT	AC	16	0	0	13	7	5	9	11
Zm00001d030051	PB.1399_size708	GTTCTAAG	TGCTCTTA	59	0	0	32	34	40	52	56
Zm00001d015212	PB.14001_size200	ATCTA	CCTCG	11	0	0	6	5	6	18	7
Zm00001d015213	PB.14003_size173	T	A	4	0	1	22	0	1	3	1
Zm00001d015227	PB.14005_size48	ACCGCGGTCGT	GTTTGCTAGTG	10	1	0	1	3	4	1	5
NA	PB.14006_size238	TGTTCCGAATGAAATG	CTGGTTAGGGTGGGCT	6	0	0	9	6	4	3	8
Zm00001d015231	PB.14007_size240	CTTGCACT	GGCCTGGC	13	0	0	22	8	6	5	11
Zm00001d015234	PB.14009_size40	AACTAGAGCTCCGGGAATCGT	GGTCGAGAACTTAAAGGCTAC	0	0	0	0	2	1	2	1
Zm00001d030053	PB.1400_size75	CGTCCGTTTAAGGGA	GCGATCCCCGGAAAG	12	0	0	2	0	0	2	3
Zm00001d015243	PB.14012_size175	CAAAGT	TGCGTC	12	0	0	7	1	2	6	2
Zm00001d015248	PB.14016_size576	A	G	33	0	0	12	20	11	18	13
Zm00001d030061	PB.1401_size119	GCACTGCTGACGTCCAGTTGCGTAATTCGTAGATTCATAGTGTTGGCGCTAAAACCA	CTGAAAAGAGTTCAGGACCATTCGGAATACGAGACAGCCACAACCTTAACCGTCTTG	15	0	0	5	10	5	5	5
Zm00001d015259	PB.14020_size1686	A	G	77	0	0	56	55	51	181	194
Zm00001d015260	PB.14021_size61	AG	GA	4	0	0	0	1	1	3	1
NA	PB.14022_size61	AGCAAACCCT	GATCGTGGGG	3	0	0	1	0	0	0	1
Zm00001d015269	PB.14023_size94	TCGGGTTAC	CTAAACACG	11	0	0	4	3	0	5	4
Zm00001d015272	PB.14024_size307	TTATAAAAACGTTCCCGGTCTGCTTCTGCATAA	CGGCGGGCGAACCATGATCTCCTCCGCAGTCTC	37	0	0	13	15	21	28	20
Zm00001d015290	PB.14031_size91	T	G	3	0	0	4	4	1	2	3
Zm00001d015292	PB.14032_size119	TAGCGCTGCG	CCTACAGATC	31	0	0	33	7	4	19	11
Zm00001d015293	PB.14033_size416	ACTACGGCGCGTA	CTACAAAGAGAGG	8	0	1	4	2	3	3	4
Zm00001d015300	PB.14037_size451	A	G	31	1	1	22	14	8	6	8
Zm00001d015313	PB.14043_size67	ATTTCCC	GCCGATT	3	0	0	2	1	2	0	0
Zm00001d015314	PB.14044_size566	CAACTGATACCGGCCTC	TTTTGAGGGTTAATGGA	19	0	0	5	24	18	31	22
Zm00001d015325	PB.14046_size126	ACCA	GAAC	10	0	0	3	3	4	12	6
Zm00001d015326	PB.14047_size45	CC	TT	1	0	0	0	4	2	2	3
Zm00001d015329	PB.14050_size355	ATGCTGGAA	TCAAAATCG	16	0	0	20	8	7	11	15
Zm00001d015348	PB.14054_size76	A	G	6	0	0	1	1	4	8	1
NA	PB.1405_size254	AC	GG	0	0	0	0	0	0	0	0
Zm00001d015361	PB.14060_size176	GCGTTT	TTACGC	8	0	0	17	0	0	1	0
NA	PB.14061_size66	AT	CC	7	0	0	5	2	5	2	1
Zm00001d015375	PB.14068_size134	GCTGGCGA	AGCAAATG	10	0	0	3	7	7	3	4
Zm00001d015376	PB.14069_size4787	CAGCTTCCGGCCGCCTCACAAC	AGATACTGCATTAGTCTGTGGT	200	1	4	96	65	59	54	74
Zm00001d015378	PB.14070_size156	T	G	16	0	0	11	8	10	8	6
Zm00001d015389	PB.14073_size69	A	C	6	0	0	4	3	3	7	2
Zm00001d015399	PB.14075_size72	T	G	0	0	0	0	1	0	2	1
NA	PB.14078_size71	TTTGACACAGGCAA	CCCATTCGTCATTG	12	0	0	3	1	3	1	2
Zm00001d015415	PB.14083_size49	TTCCATGCTC	GGATGGAACG	7	0	0	4	1	4	2	2
Zm00001d015421	PB.14084_size100	GAAGTTAAGC	AGCACCGGAT	11	0	0	4	2	2	2	2
Zm00001d015427	PB.14086_size292	G	A	56	0	0	8	14	5	31	2
NA	PB.14089_size407	GGTGGCTTC	TCCATTACT	30	0	0	23	18	25	15	28
Zm00001d030079	PB.1408_size48	CG	TT	4	0	0	0	2	2	2	3
Zm00001d015446	PB.14093_size353	AAGACGGGTCCAACGTCCGGGCGAA	TCAGTAAAGTATGTACTTAATTACG	20	0	0	14	2	10	6	27
Zm00001d015459	PB.14096_size515	ATTTACGG	GGGGGAAC	144	0	0	141	49	62	50	42
Zm00001d015460	PB.14097_size74	GATCAGA	TGATGAG	1	0	0	3	5	3	3	1
Zm00001d015464	PB.14098_size209	CCCTAGGTCGGGACACGCGTGGGTGGCGGGCACGGTTCTGGCGGGGAGCGCAGGGTGCGCTGTGTAATTGATAAAGAGTGGCAAGACAGCATGGTGCGCACTCACGTGGTCGCTTGCCCGGGGTAGGGATCAGGCGCCACGTTATACGGGTTATGCA	CCCTAGGTCAGGACACATGTGGGTGGCGGGCACGGTTCGGGCGGGAAGTCCAGGTCAAGTCCTGTGACTGAAGAAGAGTGGCAAACTAGCATGGTGCACACTCACGTGCTTGCTGGCCCGGAGTAGAGATCAGGCGCCACGTCATACGAGTTATGCA	23	0	3	25	12	5	7	11
Zm00001d027479	PB.140_size53	CCAACCAGTGCACGGCAGAC	TTGCTTGCGCAGGTTGTTCA	4	0	0	1	2	1	3	2
Zm00001d015473	PB.14100_size103	TAAAAT	GCTCCC	7	0	0	2	3	4	4	3
Zm00001d015474	PB.14101_size149	GTGAACGCCTACAGAGACAG	TCTGGTTATCGTGAGAGAGA	2	0	0	3	2	2	0	4
Zm00001d015493	PB.14109_size212	CA	AT	10	0	0	9	17	10	20	21
Zm00001d030083	PB.1410_size53	C	T	3	0	0	1	1	0	0	0
Zm00001d015495	PB.14110_size281	G	C	7	0	0	10	8	9	26	23
Zm00001d015499	PB.14112_size405	TTGGGA	GCAATC	7	0	0	8	6	16	39	59
Zm00001d015504	PB.14113_size185	GTCCTTTATTCTTGTCGACAA	AGTTCGCGCCTCCACAACGGG	83	0	1	3	24	2	22	4
Zm00001d015515	PB.14120_size343	TAGGAGCCG	CCTTTCGGT	178	0	0	66	14	29	20	22
Zm00001d015520	PB.14123_size367	CGAGTGGGCTGAATCATTAGG	TTCACTACTAAGGCAGGCGAA	11	0	0	11	4	2	5	8
Zm00001d015521	PB.14124_size148	CTAAAGAGCAACCAC	TCGGGTGCTGGAGTG	24	0	0	46	14	15	23	12
Zm00001d015526	PB.14126_size50	CTCAC	AGTCT	3	0	0	3	2	1	4	2
Zm00001d015613	PB.14153_size171	GCA	ATC	5	0	0	2	2	2	2	1
Zm00001d015618	PB.14155_size703	T	C	172	0	1	113	89	80	103	84
Zm00001d030094	PB.1415_size208	TGT	CTC	7	0	0	9	8	5	30	22
Zm00001d015702	PB.14180_size41	CC	TT	16	0	0	6	2	3	1	7
Zm00001d015729	PB.14192_size216	CCGCGATGATCTACA	TTCAAGGAGCTCTTT	8	0	0	2	5	1	5	3
Zm00001d015746	PB.14198_size3794	ATTTGACGTCG	CCCCCGGTCGA	8	3	0	3	1	0	0	0
Zm00001d027480	PB.141_size56	GATTTCATTCCCAGCGCAC	CGCACTGCCTTAGATTTGT	4	0	0	9	2	4	3	7
Zm00001d015778	PB.14208_size91	A	G	5	0	0	10	4	3	6	6
Zm00001d015829	PB.14230_size723	A	T	77	0	0	49	24	24	146	167
Zm00001d015837	PB.14231_size112	A	G	0	0	0	4	1	2	1	3
NA	PB.14233_size243	T	C	27	0	0	14	11	15	17	10
Zm00001d030108	PB.1423_size174	C	A	15	0	0	16	14	10	34	30
Zm00001d015886	PB.14247_size187	TCGCCGGAA	CGTTTTATC	30	0	0	15	8	8	10	13
Zm00001d015893	PB.14251_size674	G	A	55	0	1	41	33	28	19	17
Zm00001d015905	PB.14253_size162	C	G	60	1	1	15	17	19	16	16
Zm00001d015914	PB.14255_size155	GCGA	CTTC	4	0	0	4	2	5	2	1
Zm00001d015927	PB.14262_size40	GGCC	AAGA	10	0	0	9	3	3	6	3
Zm00001d015932	PB.14264_size87	CGGAATCGT	TAATGATAC	8	0	0	6	2	2	10	1
Zm00001d015956	PB.14271_size305	G	A	2	0	0	1	1	4	4	2
Zm00001d015962	PB.14274_size105	T	C	4	0	0	5	8	2	4	2
Zm00001d015971	PB.14282_size91	TTCAGCCAC	CAAGATGGG	4	0	0	4	0	2	2	1
Zm00001d015973	PB.14283_size45	CCAA	GGGC	0	0	0	1	0	1	2	0
NA	PB.14289_size80	AG	CT	0	0	0	0	0	0	0	0
Zm00001d015992	PB.14293_size161	AACTCCGGG	CTAAGTACA	7	0	0	20	3	8	10	4
Zm00001d016008	PB.14299_size77	ACAATTTGGGAA	TTGGCCCTTCGG	13	0	0	18	8	6	5	2
Zm00001d027484	PB.142_size1091	TCAAAATGTAGGTACCGTGGC	CGGGCGGAAGAACGTACGATT	123	0	0	56	28	25	58	37
Zm00001d016034	PB.14304_size453	CTCTGTTAGCTCGGATCCCTGGAATC	TAAACCACAGGTATGCTTTCCTTTCA	15	0	0	29	8	8	11	16
Zm00001d030126	PB.1430_size126	CGGAATCGA	GAAGGCTAG	19	0	0	9	7	3	4	5
Zm00001d016063	PB.14316_size51	CCCGCACAG	TTAAAGTTA	4	0	0	5	4	3	3	5
Zm00001d016070	PB.14318_size892	CAATAGCGACAAGTCCGGCA	GGGCGATCTTTCACTGAATT	149	0	0	40	77	52	259	156
Zm00001d016075	PB.14320_size62	ACCTCTAACAGTTGTAA	GTTGACGGATACAACGG	0	0	0	8	1	5	4	1
Zm00001d016081	PB.14323_size123	GCCCACGTGGATAATCTCAAACATGGCGCG	ATTTGTAGATCGCCCTAAGCGTGCAAGTAA	2	0	0	1	1	3	11	6
Zm00001d016082	PB.14324_size225	CCATCCTATGGAAAAAAGGGAGGGGCAC	TTGCTAGGCACCGCTGCATTGAACCATT	6	0	0	10	2	6	4	9
Zm00001d016084	PB.14327_size42	GATTGT	AGCCAG	2	0	0	0	4	3	3	3
Zm00001d016105	PB.14333_size61	AGTTC	GAACT	10	0	0	7	6	8	6	7
Zm00001d030132	PB.1433_size40	T	C	0	0	0	0	1	0	0	0
Zm00001d016129	PB.14342_size41	GGCCAGAATAGAA	ATTAGTGGGGTGG	0	0	0	4	2	1	1	0
Zm00001d016130	PB.14343_size104	CAAC	TGGT	25	0	0	14	7	7	12	6
Zm00001d030133	PB.1434_size92	AAGCTGAGCGT	GGATCAGAGAA	4	0	0	1	0	0	4	0
Zm00001d016149	PB.14350_size194	GGGGA	CAACG	5	0	0	2	5	2	2	5
NA	PB.14354_size43	AAGGAGGGAAGTCGCTC	CCAAGAAAGGACGAAGG	13	0	0	6	3	3	6	6
Zm00001d016159	PB.14356_size113	TA	CC	5	0	0	4	2	3	1	3
Zm00001d016165	PB.14359_size1159	CTGCTCCCCGATGCCCTGGC	GCTACTTTTTTCATTTGCTA	46	0	0	29	37	32	83	76
Zm00001d016181	PB.14364_size301	ACATGTTGATCA	GGGCTACCGCTG	21	0	0	12	9	4	21	24
Zm00001d016188	PB.14368_size208	GAAGAACCGCAG	CGCCTGTTATGC	28	0	0	17	10	10	7	14
NA	PB.1436_size162	CGCCAGT	GCTAGCC	10	0	0	8	5	5	3	5
Zm00001d016198	PB.14371_size811	AAC	TGG	20	2	2	6	2	4	5	11
Zm00001d016200	PB.14373_size171	AGACGAAGAAAGTCAGAC	CCGATTGAGCGACGCAGT	17	0	0	2	4	4	13	3
Zm00001d016228	PB.14377_size174	C	T	6	0	0	2	0	2	2	6
Zm00001d016234	PB.14379_size47	TGGCAAGCGACTATGCACTGAA	GTAGGTTAAGTAGAATTTCATG	7	0	0	4	3	6	9	4
Zm00001d030143	PB.1437_size152	CGCCCAGACGAGCCATGCGGCTCTATAACCATTGTTTCCTACT	GATTTGATGATAATGCCTTATATCGCGGTTGACACCCGGGCTC	12	0	0	4	6	0	2	3
Zm00001d016248	PB.14385_size328	AA	GT	58	0	0	13	7	12	15	15
Zm00001d016276	PB.14392_size101	GGGA	CATT	5	1	0	1	1	4	3	5
Zm00001d016285	PB.14395_size95	CTGTGCCCCATGTTGGCCGGAACA	TCCCAAGGTTAACCATTTTCCGGG	21	0	0	4	13	4	35	18
Zm00001d030146	PB.1439_size184	CTGAC	TACGT	5	0	0	6	2	0	2	4
Zm00001d016298	PB.14400_size214	GAT	CGC	0	0	0	2	0	0	0	1
Zm00001d016305	PB.14403_size40	GGGTTGCATGTGGCTTCG	TACCAATGGAACATAGGA	0	0	0	2	0	0	1	1
Zm00001d016311	PB.14405_size110	GATCGGCTCTG	TGATAATGACC	10	0	0	5	6	5	7	8
Zm00001d016326	PB.14409_size828	AATCGCATCGAC	CGCTCGGCGACT	26	0	0	31	27	19	30	33
Zm00001d016332	PB.14410_size52	CAGCAAACCACCAA	TCATCTGGTCGGGG	11	0	0	4	6	2	0	2
NA	PB.14414_size361	CTTACGTCATCCC	TCAGGACGGCTTT	0	0	0	0	0	0	0	0
Zm00001d016358	PB.14415_size125	ATCATGAGT	GGGGCAGAA	10	1	0	2	6	3	5	3
Zm00001d016364	PB.14417_size100	GAGCCAGA	CGCTAGCC	10	0	0	1	3	3	3	1
Zm00001d016365	PB.14418_size446	GGGGGGACTTGAGC	TAACAAGTCACGAT	68	0	0	40	16	12	40	26
Zm00001d030149	PB.1441_size56	GGGT	AACG	2	0	0	1	0	0	1	0
Zm00001d016373	PB.14420_size748	CTGATAGGAGTACTT	TCTGCGAAGAGCGGC	25	0	0	15	19	17	17	12
Zm00001d016378	PB.14422_size79	CCGGCCCTA	AGAATTTCC	6	0	0	2	1	3	3	3
Zm00001d016379	PB.14423_size49	TGGCC	CAATT	16	0	0	4	4	6	7	2
NA	PB.14428_size166	CAA	GCG	0	0	0	0	0	0	0	0
Zm00001d016402	PB.14431_size1600	TCATGTCGTTTTGACCTT	CTCCACTACCCCAGTTCC	147	0	0	84	83	66	163	179
Zm00001d016406	PB.14432_size100	GGAAGCGTAGGTGTATCAGG	ATGGAGACGAAAACGCTCAA	2	0	0	14	0	2	3	0
Zm00001d016407	PB.14433_size445	TTTATTTGTGGATGGCCGCAGGGCGTGGGGGCGACACCGAAA	ACGGACCACATCGATTGATTTATAACAAATAGTGTCGGATCG	37	0	0	37	19	27	17	17
Zm00001d016410	PB.14435_size141	ATGAAGTC	CAAGGAGT	4	0	0	5	2	1	1	1
Zm00001d016411	PB.14436_size1465	AATAGAATCGC	GTAGAGGCGAT	6	0	0	16	3	6	4	4
Zm00001d016438	PB.14439_size77	GCCCTA	CGTTCG	34	0	0	3	5	3	9	1
Zm00001d016441	PB.14442_size569	CTGGACTAGT	TACCTTCTAC	296	1	0	70	34	32	48	31
Zm00001d016442	PB.14443_size47	TTGAG	CCTGT	3	0	0	2	0	3	1	2
Zm00001d016446	PB.14445_size1147	CCACA	TTTAC	146	0	0	215	75	140	72	126
Zm00001d016452	PB.14447_size1100	TTCGGCCGAGCGATTTCGTTTCTATACA	GCTCTTAAGCTATCAAAACGCGATCGTG	69	0	1	55	44	30	80	107
Zm00001d016458	PB.14450_size53	CG	TA	4	0	0	3	5	0	7	0
NA	PB.14451_size222	GCTATGAGTTGC	ATCGCCGCGCAT	0	0	0	0	0	0	0	0
Zm00001d016463	PB.14452_size265	CT	TC	26	0	2	14	11	9	18	9
Zm00001d016469	PB.14454_size199	TT	GC	7	0	0	5	4	1	4	3
Zm00001d016474	PB.14459_size484	AGTGCAGAAGTCGTGGGCACCGC	GTCATGACGACAACATCTGGTAG	35	0	0	57	9	28	63	57
Zm00001d016477	PB.14461_size43	GGAAGTTAGACTG	AAGGAGCGTCTCT	12	0	0	1	5	3	2	1
Zm00001d016479	PB.14462_size1505	AA	TG	230	0	0	78	78	78	72	73
Zm00001d016483	PB.14463_size172	TCTTGAATT	CACCAGGCG	25	0	0	34	10	10	10	11
Zm00001d016486	PB.14464_size80	CCAGGCAATGTGTCACCGGCG	AAGAATTTCTCAGTTGTAAGC	8	0	0	12	0	0	0	0
Zm00001d016496	PB.14469_size202	TTCCTCG	ACTGCTT	6	0	0	23	15	5	7	7
Zm00001d030158	PB.1446_size71	TACGCCACGTACG	GGTATTGACCGTA	19	0	0	11	5	6	4	8
Zm00001d016512	PB.14476_size220	C	T	10	0	1	23	2	14	19	8
Zm00001d030159	PB.1447_size669	GTCTGAGACGGGTT	ACTCAGATTAAAGG	138	0	0	79	35	46	49	57
Zm00001d016521	PB.14480_size264	AG	TA	9	0	0	6	9	4	13	10
Zm00001d016528	PB.14482_size257	GT	AC	29	0	0	10	4	7	9	7
Zm00001d016531	PB.14484_size123	GGTAGGGATA	AACGAAAGGG	9	0	0	8	3	1	10	6
Zm00001d016549	PB.14491_size227	AGGTCCCCAA	CCTCTTTTGG	20	0	0	9	9	4	8	11
Zm00001d016552	PB.14494_size146	CAACAGAGATGGTG	AGGTGACCGGTCAA	6	0	0	13	7	6	4	3
Zm00001d016553	PB.14495_size99	ATATGTGCCGCTGTGCGCTTGTTGA	GAGCTACATCTCACCTCTCCAAATT	20	0	0	3	5	3	9	3
Zm00001d016559	PB.14498_size213	CTATACGGATACT	TCGCGTACTATTA	13	0	0	6	7	5	9	5
Zm00001d030163	PB.1449_size137	CCCGTGCAGA	AGGCCCAGAG	13	0	0	27	10	10	6	9
Zm00001d016568	PB.14502_size90	TCTT	CACC	2	0	0	1	3	1	0	3
Zm00001d016572	PB.14504_size1881	TGCCGTCTCTCTGA	CATTCAGGGCACAG	20	2	1	40	5	8	12	9
Zm00001d016581	PB.14507_size246	AGCTG	GCTGC	3	0	0	5	7	2	4	4
Zm00001d030164	PB.1450_size586	GCAAATACTCCCAATTAGGTTCCAGGCCC	ATTCCCTTCTTTGGACGAACCTTCAATTA	28	0	0	10	17	6	53	30
Zm00001d016588	PB.14512_size612	TAGTCCCACCTTGGCCA	AGCAGATGAAGCACAGG	79	0	0	21	38	24	34	21
NA	PB.14513_size197	GCCCTACT	CGTACGTC	0	0	0	0	0	0	0	0
Zm00001d016606	PB.14520_size2078	T	G	147	0	0	82	102	129	264	266
Zm00001d016615	PB.14523_size45	GACCGT	TTTTAC	5	0	0	5	3	0	4	2
Zm00001d016619	PB.14524_size143	CTAAAGACCCACA	ACTGGCGTTGCTG	14	0	0	6	11	7	6	5
Zm00001d016625	PB.14525_size134	GGCCTGCGAT	TTAAGCTAGC	62	0	0	10	27	14	7	12
Zm00001d016640	PB.14528_size1188	ACTCGCGGAGGCGCAAGGTCCT	GTATAAACCAAAATGGAACGTG	24	0	0	68	14	53	45	119
Zm00001d016653	PB.14533_size41	CG	TC	8	0	0	2	1	0	0	1
Zm00001d016665	PB.14541_size119	GTACTAAC	ACGTCGGA	8	0	0	1	1	3	2	1
Zm00001d016675	PB.14544_size65	GTTCGCGGATTATTACGTGATTAGCAACCCACA	ACCACTAAGGAGACGTACACCGTTTGGTGTGTT	4	0	0	3	0	3	15	18
Zm00001d016684	PB.14547_size5217	TATAAGCTCTT	CGACGATCTCC	1	0	0	1	0	0	0	2
Zm00001d016687	PB.14548_size111	ATGGTGGATCGGCG	TCAAGAAGGGTCTA	2	0	0	5	1	3	2	0
Zm00001d016691	PB.14549_size643	GGAACTCACGTTGGGCGG	ACGGTCGGGACAAAATCC	145	0	0	17	33	15	33	21
Zm00001d030172	PB.1454_size110	CTCTTCCTAACGGGCGG	GATCATTGTCTTTCGCA	8	0	0	2	1	1	3	1
NA	PB.14551_size64	AGTCAATCCCGTGTGTTTGACCTAGAGACCG	TACTGGGTGTCCACAGCCTGTTCGTGAGTAA	0	0	0	0	0	0	0	0
Zm00001d016702	PB.14555_size41	AGGTTCATTCTCTCACTTAA	GATGGTGGGTCTGTGTGCGG	0	0	0	7	0	2	1	4
Zm00001d016704	PB.14557_size76	CTCCATATAAGTCTT	TCAACCGCGGACGCC	8	0	0	5	8	3	3	2
Zm00001d016708	PB.14559_size141	AGGCCGACGCGGGAGAGGCAGAAA	TCCGGCCGAGCACCCCCCTGAGGG	57	0	0	23	17	11	8	10
Zm00001d030173	PB.1455_size145	G	T	14	0	0	21	6	5	4	2
Zm00001d016720	PB.14563_size58	CGAGCGAATTGTTGCGGCGTGC	TAGCATGTCCTCAATAATACAG	5	0	0	2	1	1	4	3
Zm00001d016722	PB.14564_size67	CA	TG	3	1	0	2	2	7	2	5
Zm00001d016723	PB.14565_size394	GTATTTTGCCC	AAGCCGCCTGT	12	0	0	8	9	10	7	9
Zm00001d016731	PB.14567_size85	GGGAGACGTAT	AAAGAGTAGGC	13	0	0	11	3	2	10	4
Zm00001d016733	PB.14569_size207	GCGTGTACT	TATGCGTAC	24	0	0	9	28	7	25	8
NA	PB.14577_size142	ATGAGCCTAACGCT	CCATTTACTGTCTC	0	0	0	0	0	0	0	0
Zm00001d016755	PB.14578_size88	TCGCGCTGTCG	CGTGTGGAGTA	9	0	0	4	6	4	2	3
Zm00001d016765	PB.14581_size52	AGTC	CACT	7	0	0	7	0	0	3	0
Zm00001d016766	PB.14582_size61	C	T	7	0	1	4	1	3	2	2
Zm00001d016768	PB.14584_size187	AGC	GTT	23	0	0	33	9	13	16	9
Zm00001d016770	PB.14585_size77	GCAATTGTCAA	ATCTAGAATGG	4	0	0	4	1	0	2	2
Zm00001d016772	PB.14587_size82	AGG	TAA	1	0	0	0	1	0	15	11
Zm00001d016783	PB.14588_size64	AGAGA	CTGTC	1	0	0	1	1	0	0	0
Zm00001d016784	PB.14589_size52	G	C	0	0	2	6	3	1	1	0
Zm00001d016797	PB.14594_size365	CATGGTTATCG	TGCAACAGCAA	35	0	0	47	15	13	26	19
Zm00001d016803	PB.14598_size84	ACAGAT	GTCTTA	3	0	0	3	2	3	1	5
Zm00001d027487	PB.145_size514	GTGCAGACATTCTTAATAAAGTACT	ACAGGACTTGGTCCGTAGCGTCGGA	26	0	0	7	21	9	88	68
Zm00001d016811	PB.14602_size98	GCA	CTG	0	0	0	1	0	0	0	0
Zm00001d016816	PB.14605_size65	CGG	AAC	5	0	0	1	2	3	2	2
Zm00001d016822	PB.14607_size314	CCACCAA	TAGTTGG	40	0	0	60	20	14	19	23
Zm00001d016835	PB.14616_size242	GACAGTCG	AGAGACTA	30	0	0	11	8	5	14	10
Zm00001d016838	PB.14619_size360	GGGGGAATGTTCA	CTCTATGAAGCTC	9	0	0	8	6	15	2	11
Zm00001d016849	PB.14622_size102	GTATCCGCCGTTATCGGAGTAA	CCGGTATGGAGAGCGAATACGG	0	0	0	4	1	1	0	0
Zm00001d016854	PB.14627_size52	ATTGCGGCTACCATATGTA	GCAATTCAAGTTGGGCAGG	3	0	0	7	1	4	3	3
Zm00001d016855	PB.14628_size267	GGAGATCCGACTATCAAAGTACGACCT	TATCTGTAAGTCCATGTGACGTAGTGG	26	0	0	28	30	21	48	44
Zm00001d016856	PB.14629_size149	GTCTTCCGGACTGTGG	TCGCCTTAATGCACAA	16	0	0	31	10	12	8	13
Zm00001d030199	PB.1462_size90	GGAAGAG	ACGTAGA	42	0	0	12	8	5	16	6
Zm00001d016858	PB.14631_size299	T	A	26	0	0	27	9	13	16	18
Zm00001d016860	PB.14632_size59	GTAA	ACGC	10	0	0	5	4	2	4	5
Zm00001d016861	PB.14633_size113	CGAC	TAGT	8	0	0	5	4	3	3	1
Zm00001d016866	PB.14637_size49	A	G	12	0	0	7	2	10	3	7
Zm00001d016902	PB.14653_size172	TCTTAGAGGGTATCCTAAGGCAT	CGACTCTAAACGCTTCGGTTTGG	36	0	0	35	16	4	15	15
Zm00001d016908	PB.14654_size41	GCGAGATAG	CTACAGCGA	3	0	0	4	1	3	1	1
Zm00001d016922	PB.14663_size52	TTAAGGCAACGCTGGGCCGA	GCGGACACTGATCAATTTCG	5	0	0	1	1	0	1	1
Zm00001d016928	PB.14665_size179	TCGCCTC	CAATTAG	19	0	0	22	10	13	11	14
Zm00001d016941	PB.14670_size40	GCGAACG	TTACGTT	5	0	0	2	1	1	2	0
Zm00001d016949	PB.14674_size46	GCGGTTCCAAGG	AGACCCTTGGAA	8	0	0	1	3	2	7	2
Zm00001d016990	PB.14688_size92	CTC	TCT	5	0	0	1	2	0	20	21
NA	PB.14691_size48	TTAGGGCGCTATTTATGCGGCAGCACCGGACGCAGCT	CCGAAATATCTCCCTCATACTGCTGTTATGTATCATC	5	0	0	1	1	3	4	6
Zm00001d016999	PB.14693_size71	GCACTC	ATGGCG	16	0	0	2	3	3	4	5
Zm00001d017000	PB.14694_size45	CACAAC	GTTGCT	4	0	0	4	1	0	0	0
Zm00001d017026	PB.14698_size52	CGTTGACTC	TACCAGTAG	5	0	0	2	8	1	2	3
Zm00001d030217	PB.1469_size487	TTAAAATGTGAC	CCGGGGCACTGT	95	0	0	34	28	41	33	23
Zm00001d017029	PB.14701_size416	CATTTGCATCCTCCAGTGTTAGCTGTCTTGGCTGT	TTGGAAACCTTCATGACTCCGATCAGAAAATGCAC	73	0	0	26	20	12	17	19
Zm00001d017036	PB.14704_size175	CGTAAGA	TACCGTT	7	0	0	11	6	6	3	1
Zm00001d017042	PB.14705_size83	TATCAGGGGGGATGCGT	CTATGCACTAACCCAAC	34	0	0	8	4	1	16	5
Zm00001d017046	PB.14708_size51	TCAATAAAATGTGCGGAA	GAGCCCCTGCACAGAAGC	3	0	0	2	3	3	0	1
Zm00001d017047	PB.14709_size201	GATGATCCTA	AGGAGCGGGG	19	0	0	8	8	8	9	9
Zm00001d017060	PB.14713_size129	CGCCT	ATGAA	21	0	0	3	11	4	8	5
Zm00001d017067	PB.14714_size97	GATTTTGCACTATACCCATGACTGCTCCCCCGGGGCTTTGAACCTACT	CTGCCCCGTAGCGGAAGGCAGTGAGCTTTTTAACCTCCCACGATCGGC	1	0	0	18	4	8	6	10
Zm00001d017070	PB.14715_size56	TGC	CAG	4	0	0	1	0	3	1	6
Zm00001d017072	PB.14717_size684	GGGGACG	AACAGTA	42	0	0	40	28	26	88	106
Zm00001d017085	PB.14722_size155	GAGCGCCGGCCTTCAGG	AGATAGGCTTGGGGGAC	44	0	0	10	9	11	16	13
Zm00001d017096	PB.14729_size187	CGGTCTAAACCGAGACGGTA	TAAGACGTGAAAGAGACACG	23	0	0	15	10	4	16	5
Zm00001d017099	PB.14731_size71	TGCAACCTCGATTG	CATCGTTCAAGACA	14	0	0	6	2	5	9	2
Zm00001d017106	PB.14735_size288	CCTAGTGCCTGCGGAGCGGGG	ATAGACATTCATTAGATCACT	21	0	1	6	1	5	9	5
Zm00001d017110	PB.14737_size41	TCGAATACAATA	ATTCCCGTGGGG	2	0	0	5	1	2	2	0
Zm00001d017111	PB.14738_size69	TTGCTGAGGC	CCATCAGCCT	16	0	0	18	0	1	0	2
Zm00001d017113	PB.14739_size399	TGGCCGGGGTTCAGCCCAGCCCCGTACCGCTGCGAGGGTCCCCTATCGCGGGTTGCA	GTTTTATAAGGTGTATGTTTATACCCGTAACAACTAAAGTTTAGTGTAATCACCATG	36	0	0	18	33	34	44	37
Zm00001d017117	PB.14742_size422	GGCGTATTCCGCTCG	TCTTCCGCTTAACAA	34	0	0	8	12	14	14	13
Zm00001d017119	PB.14744_size304	CCCGTTGGCGCCGACTGTT	TTTACGAATATTATGCCGA	85	0	0	25	22	20	35	41
Zm00001d017121	PB.14746_size3130	CTAA	GCGG	97	0	0	30	24	12	34	29
Zm00001d017125	PB.14748_size114	GC	CT	9	0	0	30	8	2	7	4
Zm00001d017139	PB.14757_size72	GGAGGCTAGCAGGAGGCGCCC	CCGAATCTATGAACAAGAAGA	17	0	0	6	11	3	6	1
Zm00001d017141	PB.14758_size53	CTCTC	GCACT	3	0	0	0	1	0	2	0
Zm00001d017146	PB.14761_size47	GTCGCTACTGTTGCCAA	TCGCGGCGATCGTTTGG	3	0	0	1	2	2	0	0
Zm00001d017150	PB.14763_size236	TCCCAGTAAATGGTT	CATTGCCGGGATACC	25	1	0	10	6	13	9	18
Zm00001d017164	PB.14769_size163	GTAG	ACCA	5	0	0	4	10	1	14	14
Zm00001d030235	PB.1476_size41	TTTGTGCTGGGCGTCACCATCATTCAGAG	CCGAGCTCCATGACAGATGCGGCCTGTTT	5	0	0	9	4	3	5	6
Zm00001d017165	PB.14770_size41	TAATTCCCAC	CGGCCTGTGA	3	0	0	1	0	0	2	1
Zm00001d017169	PB.14773_size97	CTT	GCC	4	0	0	1	2	2	2	0
NA	PB.14776_size70	CCT	ATA	12	0	0	5	1	3	1	6
Zm00001d017175	PB.14777_size115	GG	AC	10	0	0	1	0	6	3	3
Zm00001d030239	PB.1477_size426	TTGGACTACACCAGG	GCAAGTACTGTAGCC	28	0	0	21	19	10	40	36
Zm00001d017185	PB.14781_size241	GCAGCGT	ATGATTC	9	0	0	17	6	4	4	4
Zm00001d017197	PB.14789_size355	TACCAAGCC	AGTTCGAGG	7	0	0	8	5	6	10	13
Zm00001d017203	PB.14790_size176	C	T	15	0	0	23	8	2	7	8
Zm00001d017213	PB.14797_size162	AACGAACGACGGCTT	GGAAGGTTGAAATGG	2	0	0	0	1	3	9	8
Zm00001d017216	PB.14799_size310	AACT	GTTC	11	0	0	3	2	10	13	24
NA	PB.147_size221	GGATACGT	ACGGGGAA	19	0	0	6	9	6	10	5
NA	PB.14801_size164	ACA	GGG	5	0	0	8	4	7	3	4
Zm00001d017242	PB.14806_size143	AGTCG	TCCTA	5	0	1	6	3	6	3	2
Zm00001d017251	PB.14810_size381	GGTCCCTCGGGATACTACAGTGA	CACGGTGTCAACCGTCGTGCCCG	1	0	0	0	0	0	0	0
Zm00001d017258	PB.14813_size342	TCAA	CTGT	16	0	0	23	9	24	11	14
Zm00001d017261	PB.14814_size183	GGCTGCG	ATTCATA	11	0	0	10	3	1	11	5
Zm00001d017271	PB.14817_size754	ATTCC	GCAGG	89	1	0	54	33	36	36	27
Zm00001d017274	PB.14819_size3731	TATCGAGG	CGGTTCCC	422	0	0	1713	431	385	300	262
Zm00001d030266	PB.1481_size1330	ACGAAACCGGGGTTACTTCGCTGAG	CGAGCTTTAAAACCCTGCTCGGATA	98	0	1	48	21	40	31	40
Zm00001d017275	PB.14820_size459	ATGAGGCA	CCAGCAGG	67	0	0	164	37	30	30	27
Zm00001d017276	PB.14821_size357	TTTCGAACCCAGCGCTTCAACACATAACCCGCTAGAGAAA	CCCAATCTTTCATATGCGGGTGTGCTGGGGAACGAGAGGG	55	0	0	127	51	55	14	40
Zm00001d017279	PB.14822_size456	TTCTCCCATCAGGTGCCTTCTGACAACGGCAGGT	CATCGATGCGCTCCATTCCTCAGTGGTACTCCTC	102	0	0	153	68	44	45	25
NA	PB.14823_size98	GAGGC	TCTCT	0	0	0	1	0	0	1	0
Zm00001d017282	PB.14824_size80	AAGCGTCT	CGCTCCAC	19	0	0	21	11	7	10	9
NA	PB.14826_size86	CAGCTG	AGCGGA	0	0	0	0	0	0	0	0
NA	PB.14827_size154	CAG	TCA	0	0	0	0	0	0	0	0
Zm00001d017288	PB.14828_size173	TACCAGA	GGGGCAC	42	0	0	35	15	32	18	27
Zm00001d017291	PB.14830_size241	A	T	48	0	0	33	36	26	52	37
Zm00001d017292	PB.14831_size68	C	T	3	0	0	1	1	0	3	1
Zm00001d017303	PB.14835_size474	CGACCACCACA	TATGTGGTCAG	31	0	0	14	22	26	31	66
Zm00001d017320	PB.14839_size51	CGGAGT	TCAGAA	5	0	0	0	1	1	1	2
Zm00001d017338	PB.14851_size86	GAG	CCT	9	0	0	5	4	3	3	4
Zm00001d017345	PB.14852_size93	AT	GC	7	0	0	7	1	0	9	4
Zm00001d030282	PB.1485_size47	GTGG	ACTC	7	0	0	4	2	2	5	2
Zm00001d017373	PB.14862_size218	GAACGCTTGC	CTGTATCCAT	37	0	0	8	9	11	10	13
Zm00001d017384	PB.14870_size143	CC	TT	6	0	0	18	8	4	11	7
Zm00001d017387	PB.14873_size43	GTTAGCAACGGTCTG	ACCGATTGGTTCGGT	2	0	0	0	1	0	0	0
Zm00001d017398	PB.14879_size267	CTAAGTTGTG	AAGGACATGA	21	0	0	60	10	12	6	21
NA	PB.14880_size98	C	T	0	0	0	0	0	0	0	0
Zm00001d017429	PB.14894_size62	TAGGGGCACATTACGCCA	CCAAACGGAGGCGTAGGC	20	0	0	18	6	3	8	5
Zm00001d017449	PB.14902_size52	ATCTATCTGTGCCT	GCTCGCTGACATGG	2	0	0	1	1	0	2	1
Zm00001d017456	PB.14907_size61	TTGACGG	CCCGTAT	8	0	0	7	1	2	2	5
Zm00001d017467	PB.14917_size234	AATCCAA	GGGTTCG	11	0	1	3	5	6	5	9
Zm00001d017469	PB.14919_size109	GAG	CTA	8	0	0	2	3	5	4	5
Zm00001d017472	PB.14921_size195	CGCCATAATTACA	TCTTGCCGCCTGG	45	0	0	18	12	16	20	16
Zm00001d017475	PB.14924_size80	CCACCTATGCCTA	GGGTGCGCATTCG	4	0	0	5	1	2	5	0
Zm00001d017476	PB.14925_size163	GTATGGT	CATACCG	16	0	0	7	3	4	3	3
Zm00001d017485	PB.14928_size745	TGTCACGCAT	GCAGGTATGG	82	0	0	230	50	206	36	120
Zm00001d017492	PB.14931_size98	ATGTTAAGAGGCGACAAAA	TAAACTGAGAATAGTGGCT	1	0	0	6	0	0	2	0
Zm00001d017493	PB.14932_size130	TAGAGC	CGAGTG	0	0	1	0	0	0	0	0
Zm00001d017494	PB.14933_size66	GCCCTCATGCCTTTATG	ATTGCTGCCATGCAGGT	18	0	0	7	5	6	18	11
Zm00001d017502	PB.14937_size69	TGTTTATTCAC	GACGCCCCTGG	28	0	0	8	5	4	9	8
Zm00001d017508	PB.14940_size338	CAGG	TGAA	50	0	0	92	32	63	24	74
Zm00001d017512	PB.14942_size50	CCA	TTG	4	0	0	0	4	1	8	1
Zm00001d017525	PB.14949_size1070	T	C	276	0	0	153	117	125	135	148
Zm00001d030304	PB.1494_size98	AACAGACTT	GTGGATTCC	53	0	0	16	4	0	4	5
Zm00001d017525	PB.14950_size409	CTGTGGG	TGACAAA	59	0	0	26	23	16	18	23
NA	PB.14952_size291	G	A	2	0	0	0	1	0	0	1
Zm00001d017539	PB.14957_size784	CAGGGTTCGCACCGCGCCGGGATACGCGAGTCTTGTGTTAGTGA	GGATCGCGTGCTACTTTTAATGCTACATGCCTGGACAGCGTCAG	8	0	0	4	6	4	21	11
Zm00001d017544	PB.14959_size101	CCAATGATCACCT	TGGCCAGCATTTC	7	0	0	6	1	2	8	0
Zm00001d017545	PB.14960_size266	CGTTGTACG	TTGCACTTC	1	0	0	1	0	0	0	1
Zm00001d017547	PB.14961_size104	C	A	26	0	0	12	3	3	9	14
Zm00001d017557	PB.14965_size403	CAACGCGGA	ATGGCGACG	77	0	0	26	27	24	29	35
Zm00001d017560	PB.14968_size332	CGTGCATCAAAGTGAAAT	TACAATCTGGGAAAGGGA	2	0	0	13	7	8	2	2
Zm00001d017566	PB.14970_size345	TTTTT	CGCCA	13	0	1	14	13	4	11	8
Zm00001d017568	PB.14971_size150	ACCTCTCGGGAGA	GTTCACAAAAGAG	3	0	0	12	4	3	2	9
Zm00001d017570	PB.14972_size116	TTCACCGACTAACGATGTGTCAACCACACA	GCTTTTAGGCGGACGGACACAGCGACGCGC	39	0	0	18	5	10	13	30
Zm00001d017584	PB.14979_size58	TTCCCCTGAAAG	CGGTTTCAGCGA	10	0	0	4	6	6	5	6
Zm00001d030310	PB.1497_size1019	GATAGAGGCCCGCAC	TGCGTGTAGGAATGT	78	0	0	30	26	19	44	25
Zm00001d017601	PB.14985_size111	TT	AC	28	0	0	8	10	4	4	4
Zm00001d030314	PB.1498_size263	G	C	0	0	0	1	0	0	0	0
Zm00001d017613	PB.14994_size66	AGACCCGTCG	GATTGTACAA	15	0	0	18	3	3	5	2
Zm00001d017625	PB.15003_size108	C	T	6	0	0	7	5	1	4	0
NA	PB.1500_size46	ACCCCTCTTATCTTCGCACACT	GTTGACTCCCCTCCTTTGTCTC	0	0	0	0	0	0	0	0
Zm00001d017651	PB.15011_size59	CGTGTCTTGTTCCCCTAGCGGGCCCGGAATCTA	TACTCTGCCCCAGTGCGATAAATTTAATGCAAG	7	0	0	2	5	2	0	2
Zm00001d017660	PB.15014_size107	CAG	TTA	8	0	0	3	3	3	8	11
Zm00001d017699	PB.15031_size60	AGTGG	GCCTT	14	0	0	10	7	2	2	2
Zm00001d017704	PB.15035_size326	CAGTCCGGAA	ATACTTTCCG	62	0	0	21	17	15	25	17
Zm00001d017707	PB.15037_size229	CGGGTACCCATCCCAAA	TATACGTATGCGAGTCT	16	0	0	7	2	2	4	6
Zm00001d017718	PB.15044_size86	ATATTAAAGCCGGTTGTGCGGC	TCCGGTGGAGAAAAGTAAGTAG	3	0	0	5	5	2	1	0
Zm00001d017720	PB.15046_size1479	GTTCAGATA	TCCTTAGCG	22	0	0	0	19	2	36	9
Zm00001d017721	PB.15047_size103	GTACC	ACGTG	7	0	0	8	4	11	10	6
Zm00001d017729	PB.15053_size421	ACGACGTTACG	CTAGTTACCTT	21	0	0	58	8	15	19	16
Zm00001d017730	PB.15054_size58	TCGCAGGTACGGACGGCGA	CTAGGTACGTCCCGATTTG	3	0	0	2	2	0	5	3
NA	PB.15055_size66	ATCTAGTTCTCGA	GGTCCACCTAGCG	0	0	0	0	0	0	0	0
Zm00001d017762	PB.15061_size199	TTGTGGACACGAGTTGG	ACAATAGACGAGACATT	59	0	0	56	16	16	16	25
Zm00001d017768	PB.15064_size79	CGATCGTCAGAGCTGTAGAATACTGT	TAGATACTTTGTTCAAGAGGCGGCAC	18	0	0	11	4	14	4	7
Zm00001d030339	PB.1506_size57	CACCGGGATGG	AGGGAAAGCTC	22	0	0	9	8	6	5	2
Zm00001d017773	PB.15070_size287	CCCGAAACTCAACCCCTTAAGCACCC	ATTCTCGTCTGCTTGTCGGGAGGATG	13	0	0	16	6	2	8	13
Zm00001d017780	PB.15073_size288	ACAGTAGTAGGGTATAATGCATAG	TTCCCCACGATACGCGGCATGGGC	43	0	0	27	14	23	57	62
Zm00001d017783	PB.15074_size44	TGAA	CAGG	4	0	0	0	1	0	3	0
Zm00001d017785	PB.15076_size43	CCTAGCCGCTGTCTACG	GACCAGATGCAGTCGTT	11	0	0	6	8	7	8	2
Zm00001d017787	PB.15078_size104	GATGAAACA	ACAACCGTG	19	0	0	1	9	2	4	4
Zm00001d030340	PB.1507_size247	GGGGCAGAGCACGTCATTTTAGAAG	AAAATCAGATGAAGTGCCCAGCGGA	12	0	0	7	6	5	8	7
Zm00001d017790	PB.15081_size75	TATCGCGTAACGCG	CCCTAGACGGAATA	11	0	0	5	1	1	4	5
Zm00001d017791	PB.15082_size42	CAG	TCT	1	0	0	3	1	1	1	1
Zm00001d017793	PB.15083_size131	GGCCCCACTGTGAGAGGTAC	AAAGTTGTCCGCGACTCGTA	9	0	0	8	2	5	2	12
Zm00001d017801	PB.15085_size94	ACATCTACAGAACCT	CTGAGCCTGAGCTTC	7	0	0	2	1	2	3	5
Zm00001d017808	PB.15088_size157	CAGTCACGTAGAAGATTCTATTGAC	ATAAACAACGTCGATACTCGCCTGT	7	0	0	4	5	1	19	14
Zm00001d017809	PB.15089_size500	GCTGGTACCACGAGGAG	AGCAAGGTTGTAGTAGT	17	0	0	6	7	9	89	79
Zm00001d030343	PB.1508_size83	AA	GG	20	0	0	18	13	10	12	6
Zm00001d017811	PB.15092_size46	AAAAAGGGG	GGCGTTCAT	5	0	0	1	0	0	2	4
Zm00001d017818	PB.15094_size1233	CAGACAAGGGCC	TTAGTGGAAATT	154	0	1	75	54	61	32	44
Zm00001d017823	PB.15097_size90	AGG	GCA	14	0	0	4	0	1	5	7
Zm00001d027502	PB.150_size41	ACCC	GTTA	2	0	0	2	0	1	4	0
Zm00001d017832	PB.15103_size349	T	C	35	0	0	13	14	16	31	31
Zm00001d017833	PB.15104_size153	GCTTGA	ATCCTT	49	0	0	5	14	7	15	9
Zm00001d017836	PB.15106_size75	AAGGCCGAAGCCTG	TGAAGTCGGATGGA	15	0	0	2	1	0	4	1
Zm00001d017840	PB.15109_size714	CCTGACGCGGTGTCGG	GACACGTGCCAACTCA	56	0	0	20	11	18	21	42
Zm00001d030346	PB.1510_size83	CA	TC	20	0	1	15	8	10	11	7
Zm00001d017846	PB.15111_size121	GGGTAAGAAGCTAAGATGTTGATCCCGGAGCTAAACTGCTGCTAGTGCC	CAACTGAGTAGCTGCGGTGATCAAATACGATAGCGTACTGAAGGAATAT	6	0	0	15	9	5	1	5
Zm00001d017847	PB.15113_size223	TT	CC	19	0	0	7	9	9	13	4
Zm00001d017848	PB.15115_size989	ATAGCCTGCGG	GCGATGCAAAA	105	0	0	25	67	47	73	71
Zm00001d017850	PB.15118_size127	A	T	9	0	0	3	8	2	2	0
Zm00001d017857	PB.15122_size934	CATCG	TGCTA	94	1	0	64	27	35	41	40
Zm00001d017860	PB.15124_size57	CTACAGTCACACCCAGAAATTGA	TCGTCACTGTGTTTGAGGGCGAG	4	0	0	13	9	5	4	3
Zm00001d017865	PB.15128_size82	GAAACTACTGCTGAATGAGCTACGTATGCGTTACG	ACTGAGGTGATCAGGACTAACCTACGGTTAGCGTC	5	0	0	7	4	1	14	14
Zm00001d017876	PB.15134_size113	ACGCCCTAAGCGGTAGTTTGCCGA	GTTTTAATGATAACGACCCAATAC	4	0	0	15	2	2	3	3
Zm00001d017877	PB.15135_size165	CTAAAACC	TCGTGTGT	10	0	0	12	8	5	8	10
Zm00001d017881	PB.15138_size57	CA	TG	2	0	0	1	2	2	1	3
Zm00001d017883	PB.15140_size1168	TATTTGACTGTATTACTAGCCACCCGAGAGTCA	AGAGCTGACACCCCGACCAGTGTGTAGAGACTG	56	0	0	14	35	32	79	60
Zm00001d017885	PB.15141_size52	CTAAAGAATAG	TCCGGAGGCGT	22	0	0	9	1	8	4	6
Zm00001d017887	PB.15142_size235	AGGGGTTGCTATCTCTCTCATCCCACA	TAAAAGGATGGCTCTGAATGATGAGTC	5	0	1	19	1	7	6	10
Zm00001d017895	PB.15145_size74	AGTATATCGGTCTACAG	GACGCCCTAACTCGAGC	9	0	0	18	6	4	10	5
NA	PB.15147_size90	TCTCACCAGTGCG	CTCTGGGGCGAGC	0	0	0	0	0	0	0	0
Zm00001d030357	PB.1514_size1034	AG	GA	76	0	0	54	34	36	137	85
Zm00001d017925	PB.15158_size695	CAGCTCGCAGCCGTGTAATTCAAAATAGCGGCGTGCAGAT	TGAAGGTGGATTACACGGCCGGCCGCCTTAATCCAAGAGC	36	0	0	68	48	40	100	100
Zm00001d017926	PB.15159_size333	ACCACGGACCTTAAAGGCC	CTTGTAAGTTAGCCTATTA	17	0	0	3	4	2	5	8
Zm00001d017932	PB.15163_size98	CCTGGTAAACTAGGAATCCTTGCTGCAGTGTTATGAGTCCCTATTCAA	TAAATAGGCTCGAAGTGGGGCAGCATGACTAGGCTCTATTTGGGCTGG	21	0	0	7	12	4	11	19
Zm00001d017946	PB.15169_size986	CCAACACTGCAGCACATAAC	ATGCAGAAAATATGTGGCCG	47	0	0	35	49	49	93	82
NA	PB.15175_size171	GAGCT	AGCGC	10	0	1	6	9	9	11	6
Zm00001d017957	PB.15176_size134	ATGCTCAAGACGGAGAAGTACCTGTGATTAATTCCCCCAATTGCCGTGTCAGTG	CCTTCACCTTACAGATGAGGTACTGAGCAGTACTTTTTCGACAAATCACTGAGA	9	0	0	3	5	12	5	6
Zm00001d017958	PB.15177_size277	GTCGGGCGCG	ACTAAAGCTA	72	0	0	11	32	8	36	13
Zm00001d017959	PB.15178_size139	GGGAGTG	AAAGTAA	25	0	0	12	3	8	5	5
Zm00001d017961	PB.15180_size108	GTGTGTGTGC	ACACTGCCTT	3	0	0	2	2	2	1	8
Zm00001d017962	PB.15181_size430	A	G	83	1	0	62	37	56	32	22
Zm00001d017966	PB.15183_size95	GTCTTGTGGCT	AAAGCACAATC	13	0	0	3	9	6	4	3
Zm00001d017967	PB.15184_size126	GTCGCTTGGCTTCATCACAAGCTTACCCCAGAGTGCTCTAGTCTGGAGA	TCACTCCAATACTGATCTGCAACCGGGTAGCGACATCGCGTCTCATCCT	5	0	0	0	6	2	7	6
Zm00001d017977	PB.15188_size542	AACCCTCTAGCGCGCATTTGTGG	GGTGTATCGATAGTTGCCGAGCA	45	0	0	40	37	24	75	39
Zm00001d017978	PB.15189_size765	GCCCATGCGTAGTAGCGGTAGGC	CTGAGGCTAACCCGCTCACGCAA	253	0	0	110	60	99	86	127
Zm00001d030366	PB.1518_size81	CGGAA	TACTG	3	0	0	8	1	3	5	1
Zm00001d017985	PB.15194_size121	ACGATGCTCACGCGGAGGTCGGAAA	TTACAATCACGATAAGTTATAAGGG	22	0	0	1	5	1	11	2
Zm00001d017987	PB.15196_size389	TTATTCGCCGCACTAGCTA	ACGCCTATTATGGCGAGCT	5	0	0	56	3	3	6	10
Zm00001d017988	PB.15197_size52	AGCAACG	GATGGTA	9	0	0	0	0	1	0	0
Zm00001d017995	PB.15199_size63	CGTAAGTA	TACGCCGG	7	0	0	2	1	0	3	2
Zm00001d027503	PB.151_size546	AGCCCCGGCTGCTCTTAGCAGAACGCTCC	GAATTGAAGCATCTCGGATGAGCTTAAGT	37	0	0	58	23	37	32	45
Zm00001d018001	PB.15201_size562	GCTGTGGCTA	ATAACTCGCG	12	0	0	10	5	7	9	10
Zm00001d018005	PB.15204_size312	TAGGTTCGTGCCGA	CGAAAATACATGAG	20	0	0	19	7	5	7	13
Zm00001d018009	PB.15206_size883	C	T	14	0	0	9	12	8	22	27
Zm00001d018010	PB.15207_size47	TCTA	CTAT	14	0	1	1	2	8	4	3
Zm00001d018014	PB.15210_size647	ACGCAGA	CAATTTG	5	0	0	5	5	10	10	14
Zm00001d018019	PB.15213_size106	GGCCACGTGGCCGAG	AAGTCATGAAGGCGT	5	0	0	6	1	5	0	4
Zm00001d018025	PB.15216_size315	TTCGAAGACTTCAACACTGGGCAC	CCATGGAGTCATCTTCTCCATTTT	75	0	0	15	31	15	35	14
Zm00001d018036	PB.15224_size86	A	C	6	0	0	3	1	5	3	0
Zm00001d018037	PB.15225_size265	CCACCAAACGC	GGCGGCGGTAG	81	0	0	15	52	15	79	22
Zm00001d018040	PB.15227_size167	CACGTG	TGGAAC	25	0	0	10	6	8	2	3
Zm00001d018043	PB.15230_size64	TA	CG	2	0	0	8	1	2	3	2
Zm00001d018050	PB.15236_size60	T	G	3	0	0	2	6	3	2	2
Zm00001d018060	PB.15242_size117	CCCAGATGAACCG	TTGGAGCACGTGC	7	0	0	8	5	1	8	3
Zm00001d018080	PB.15249_size293	CCACAGCAAGTGCA	ATGGGATGGAGCGG	6	0	0	106	8	33	12	18
Zm00001d018087	PB.15252_size74	CGGACATGGCAGGCG	GAAGAGCAATGATTC	8	0	0	6	1	2	1	2
Zm00001d018090	PB.15254_size170	TCAATAAACCTGG	AACTCGTGTAGCT	59	0	0	13	18	16	23	10
Zm00001d018098	PB.15258_size94	CACATAGC	TGTGCCCT	4	0	0	3	3	3	2	5
Zm00001d018103	PB.15261_size49	GGAAGTTATGTAGTATACACAGG	CTGCCCCGCCCGACTCTAGTCAA	13	0	0	9	5	2	8	9
Zm00001d018106	PB.15262_size54	CTGTCTCCG	ACCCTCGGA	36	0	0	9	1	2	0	2
Zm00001d018111	PB.15264_size128	CCCCCGAGTTGCTC	TAGGTCGCCGTAAT	6	0	0	4	7	4	6	6
Zm00001d018112	PB.15266_size218	ATCTAGTAGTGCCCCGAGCGTC	TGGCGAATAAATTGGAGAGTCT	7	0	0	3	6	6	9	6
Zm00001d018126	PB.15272_size68	TCTCCGGGCTTACACCCATGTAAGGAGGCGGACGCGA	CTCGGTCCTCGGGGGTTTCACCGCAGTATCCTTATTC	2	0	0	5	0	2	0	2
Zm00001d018128	PB.15273_size107	ATAGGGCGC	CCGAATTAG	25	0	0	4	1	1	3	5
Zm00001d018134	PB.15277_size316	GC	CT	14	0	0	8	11	6	9	4
Zm00001d018135	PB.15278_size66	GTGATATGGGT	TCCGCCGAAAC	11	0	0	4	1	7	2	11
Zm00001d018144	PB.15281_size41	CTTATTAGGATTAAAGAACGAG	TACGCGGCCGCGGGCATTTAGA	1	0	0	2	1	1	1	0
Zm00001d018145	PB.15282_size1635	TACGTGACTGGTCTAACTTGACA	CGTACAGTCAACTGGGGCCCGTT	116	0	0	100	24	31	31	35
Zm00001d018147	PB.15285_size282	GTTCAGAAA	AGATGCGGG	29	0	0	6	8	8	8	6
Zm00001d018155	PB.15290_size275	TGAAGTCGATTCGTC	CCCGAGTCGCCGCAT	92	0	0	51	20	22	41	31
Zm00001d018161	PB.15293_size107	CCACCC	GGGTTA	55	0	0	17	14	4	13	4
Zm00001d027504	PB.152_size99	GCTGAGTGCTCCCCGCGTGGGGCAAGATATCAGTC	AGAATCGAACATTGCGCCACCCTGGTGCCCGCCCA	4	0	0	4	8	8	26	25
Zm00001d018177	PB.15306_size145	G	A	21	0	0	9	2	0	0	0
Zm00001d018179	PB.15308_size86	CAGCCGGGAATTC	GCAGTACAGTCCG	6	0	0	8	0	2	1	1
Zm00001d018180	PB.15309_size193	ACTC	TGAT	7	0	0	3	5	2	21	26
Zm00001d018195	PB.15317_size231	ACGTTAGG	GACCGGCA	55	0	0	36	29	33	33	43
Zm00001d018201	PB.15322_size192	ACTATCCAGGCAACTCGAGGGGGAG	GTCGGGTGTTTGGTGTACAATACGA	1	0	0	0	2	0	1	0
Zm00001d018208	PB.15327_size112	CGACTTTCAGGG	TTGGACCACCCT	7	0	0	6	4	2	1	0
Zm00001d018211	PB.15330_size75	TACCAGGCGCT	CGAGCCCACTC	16	0	0	14	4	8	3	4
Zm00001d018214	PB.15331_size558	GAATCAGGTGCGGCGGTGTGCCGGCGC	ACCATCACGTTTAGCTGTCCGTCCGAA	37	0	1	25	10	13	23	21
Zm00001d018217	PB.15332_size64	CGCCAGTTAGTCGTCAGTTTT	GATAGCACGAAAACTCTCCCC	2	0	0	2	2	3	4	1
Zm00001d018226	PB.15337_size67	TAGGCATTTTCCGAGGACTACCTCTGCCTTTTAATTTCGGC	CGAAAGCCACTGAGAAGTAGTTCTCTTTCCGAGGCCCGAAG	7	0	0	0	4	4	8	6
Zm00001d018229	PB.15338_size49	AG	GA	2	0	0	0	0	0	0	1
Zm00001d018233	PB.15340_size46	ACGTA	GGCCC	3	0	0	1	0	0	0	0
Zm00001d018258	PB.15351_size133	CTCAACCACT	GCTCGTTGAA	21	0	1	19	2	12	10	7
NA	PB.15353_size69	CAACCAAA	TTGTTCGG	0	0	0	0	0	0	0	0
Zm00001d018277	PB.15361_size51	AGGATACTGATTACTGGTCACCATGT	CAAGGGGCAGACTTCATCTGTTGCCC	7	0	0	8	3	6	2	3
Zm00001d018286	PB.15367_size59	GTCAAACAACTATGTAGGGGTCCGCCGAAGTC	ACTCGGTCGTCGATCGAAAACGTATTTTCCCA	12	0	0	9	3	5	4	3
Zm00001d018303	PB.15377_size51	T	A	4	0	0	1	3	2	0	1
Zm00001d018305	PB.15378_size126	G	C	4	0	0	2	1	0	4	2
Zm00001d018318	PB.15382_size262	AG	GA	16	0	0	5	3	4	27	25
Zm00001d018328	PB.15388_size628	CTTTCCGGGCATGGT	TCCCATCCATGCAAG	84	0	1	30	15	22	40	38
Zm00001d018330	PB.15389_size40	A	G	3	0	0	1	3	0	1	3
Zm00001d018339	PB.15397_size67	CACCAAGTAGGAGTAAAGGCGCCTGACGTCT	GTTAGGCCGAAGACGGCAATATTCAGTAAAC	4	0	0	5	5	4	8	3
Zm00001d018342	PB.15400_size108	GGTGTACGGTCTCT	TCCTGCACTCTCTC	53	0	0	11	3	0	7	1
Zm00001d018350	PB.15404_size194	ACTCCTGACTGG	GTCGTCTTACAA	30	0	0	11	11	11	11	8
Zm00001d018359	PB.15407_size185	CCAGGGTTGGCTA	ATTAACCCACGAC	31	0	0	17	9	14	15	10
Zm00001d018360	PB.15408_size53	ATCTTTGTCATCGTTGAGTGT	CCTCCAAGTTCTACCCGCCAC	2	0	0	1	2	5	1	2
Zm00001d018362	PB.15410_size51	TTCAGACCTTACACCCTCATCATATGCAGGCTACAAATAGCAACGTAGCTTGCTTGGGA	ACGCACTGCCGTGAGTATGAGGGGCAAGATTGGTGTGCGATGGTTGGATCCATGAATCC	0	0	0	1	0	1	1	4
NA	PB.15411_size213	TTCC	CGGT	15	0	0	4	8	4	11	3
Zm00001d018370	PB.15417_size1919	ATGAACTGTTTTCTATT	TCTCCACACCCCACGGA	205	0	1	204	66	88	96	104
Zm00001d018375	PB.15420_size46	GTC	ACT	6	0	0	6	0	2	1	1
Zm00001d018380	PB.15423_size50	CGAGCCACGACGCG	ATGCTAGGACTTTA	1	0	0	3	0	2	2	3
Zm00001d018382	PB.15424_size790	CAGG	TTCA	119	0	0	30	65	56	81	51
Zm00001d018384	PB.15426_size103	TG	AA	2	0	0	5	1	1	2	4
Zm00001d018386	PB.15427_size347	AGG	GAT	16	0	0	9	6	3	6	3
Zm00001d018389	PB.15429_size402	ACATGCAAAGGTTGG	GATAATGGGTACCAC	12	0	0	56	19	14	11	4
Zm00001d018391	PB.15430_size108	CTGCTAGGCGTCGCGTATT	TACTCGAATACACAAAGGA	15	0	0	6	2	5	6	7
Zm00001d018399	PB.15435_size567	GGCAGTAACATCTTCA	CTTGCAGGTCCGGCTG	29	0	0	40	10	21	19	22
Zm00001d018403	PB.15438_size142	CATCTGTGT	AGATCTCTC	16	0	0	1	12	0	6	4
Zm00001d018404	PB.15439_size59	GTCTTAACGCGGCTGA	ACTCCGGTTTACTCCG	9	0	0	17	4	6	6	9
Zm00001d018408	PB.15442_size286	GCGATAAGT	CAAGAGGAC	24	0	0	13	9	6	10	10
Zm00001d018410	PB.15443_size245	T	A	15	0	0	10	13	8	7	7
NA	PB.15445_size51	TGCGGTACGG	GATATGGTAA	4	0	0	2	2	0	3	0
Zm00001d018413	PB.15447_size117	CACG	AGTT	9	0	0	7	1	2	5	4
Zm00001d018415	PB.15449_size55	CCCACATGTTAGCCTTC	ATACACCCCCGCTTGCT	2	0	0	0	2	3	3	2
Zm00001d018418	PB.15451_size49	TCAACC	CTTGTA	0	0	0	3	0	3	2	0
Zm00001d018420	PB.15453_size106	CGGTAC	TAAAGT	7	0	0	3	1	5	7	8
Zm00001d018421	PB.15454_size93	GTAGGCACACGTGCAA	CGCCCTGACGTCCTGG	9	0	0	26	3	5	3	4
Zm00001d018422	PB.15455_size64	AGAAGGTTCAAA	GAGCACCGTGGG	14	0	0	4	3	3	22	17
Zm00001d018423	PB.15456_size505	GATGTAACAAACAATC	AGCACGGTGGGAGGAT	46	0	0	19	20	18	60	56
Zm00001d018429	PB.15458_size54	CA	GC	3	0	0	0	0	0	0	0
Zm00001d018432	PB.15460_size51	TCTCCCCAGC	CTATGGGGAT	1	0	0	1	0	0	1	0
Zm00001d018439	PB.15463_size55	TCAGATGGTGGGACCGGCGAACACCACGTATCC	ATGCGGAACAAAGTTAATCGCTCTTTTAGCCTT	5	0	0	4	3	1	2	1
Zm00001d018440	PB.15464_size179	TAGACCCCAGGGGA	CGCGAGGTGAAAAG	21	0	0	31	8	11	9	14
Zm00001d018441	PB.15465_size206	G	T	4	0	0	1	2	0	4	3
Zm00001d018443	PB.15466_size70	CGGGTTCGGCTAACGG	TACCGGTAAAGGCTAC	6	1	0	13	1	1	1	0
Zm00001d018444	PB.15467_size223	CCAGTACTAACGTTTTCTACAAATCGTT	TTGAGGTCGCTAGCACTCGGTCGCTAAA	7	0	0	1	2	3	14	14
Zm00001d018445	PB.15468_size135	GAACTGACTCGGCGAGT	CGTTCACTATATTCGTG	32	0	0	38	7	10	13	16
Zm00001d018447	PB.15469_size332	TGGTACCTATTCTCGT	GAAGTGAAGCCGCTAG	17	0	0	10	7	1	6	4
Zm00001d018450	PB.15470_size232	A	G	5	0	0	7	4	6	4	5
Zm00001d018460	PB.15475_size156	ATCACGTTATTCCAGC	GCTGTACCCCCTTCAG	3	0	0	1	1	5	6	4
Zm00001d018466	PB.15480_size456	CAGCC	TGTTT	36	0	0	10	6	12	10	14
Zm00001d018468	PB.15481_size382	GAAG	ACGT	35	0	0	11	3	6	5	12
Zm00001d018473	PB.15486_size262	CAACACTAACGTGGTAAGTATCTAGAT	TGGTGGCCCAACAACGGCGGCTCTCCG	15	0	0	4	2	0	3	0
Zm00001d018477	PB.15488_size217	CAGC	AGCG	5	0	0	2	1	3	3	5
Zm00001d018478	PB.15489_size137	CTCTATCTTCGAGAG	TAGGGGGCGGATAGA	10	0	0	6	4	6	2	3
Zm00001d018479	PB.15490_size162	CACCACGGACCTAA	TGTTCTAAGTGCTC	17	0	0	4	2	4	8	4
Zm00001d018481	PB.15491_size808	GTCTCACCTTCTGCCTCCCTTA	CCTCTGTTCCTAATTCATTCCG	78	0	0	56	43	33	61	71
Zm00001d018487	PB.15495_size102	TTACGGATGCCCAACG	CCTTCAGGATTGGGTA	14	0	0	6	8	5	4	4
Zm00001d018496	PB.15502_size288	GCAATAAGACTACTAACCAG	ATCGCCGCCTAGTGGGTTGA	58	0	0	30	19	17	14	20
Zm00001d018497	PB.15503_size133	ATGTCACA	GCACTGTG	4	0	0	0	1	0	1	2
Zm00001d018499	PB.15505_size101	C	T	5	0	0	2	2	0	4	3
NA	PB.15506_size91	AGAGTC	GTGAAT	19	0	0	14	6	3	9	6
Zm00001d018506	PB.15508_size57	GCC	ATT	5	0	0	2	2	1	1	3
Zm00001d018512	PB.15511_size50	AAAACTC	CGTGTCT	5	0	0	5	0	0	3	3
Zm00001d018515	PB.15513_size92	TGAGAGC	CAGACCA	8	0	0	4	2	2	1	6
NA	PB.15516_size44	G	A	3	0	0	1	0	4	4	4
Zm00001d018522	PB.15517_size376	GATGTAA	AGCAGGG	30	0	0	33	11	12	20	9
Zm00001d018523	PB.15518_size329	ACACCTCA	CTGTGCTG	20	0	0	5	12	8	12	8
Zm00001d018524	PB.15519_size98	CGGGCGTCCAG	TAAATTCTGGA	5	0	0	19	7	9	6	5
Zm00001d030508	PB.1551_size45	A	G	2	0	0	4	1	1	3	4
Zm00001d018525	PB.15520_size210	CCGACGCAA	TTAGTATCC	25	0	0	14	5	11	10	6
Zm00001d018527	PB.15522_size120	GGTATTCAA	ATATCCTCC	7	0	0	10	6	7	1	5
Zm00001d018531	PB.15527_size58	AAGTGC	GGTCAG	2	0	1	1	1	2	2	1
Zm00001d018532	PB.15528_size89	GTCACGACGCTGCTA	ACAGTACTCAACTGG	4	0	0	2	0	0	4	0
Zm00001d030509	PB.1552_size239	C	G	11	0	0	8	4	4	8	8
Zm00001d018535	PB.15532_size419	ATT	GCA	23	1	0	33	18	9	10	14
Zm00001d018541	PB.15533_size44	TG	CC	0	0	0	2	2	0	1	0
Zm00001d018542	PB.15534_size363	CCCTAGTT	GATCGTGC	30	0	0	10	8	16	7	9
Zm00001d018545	PB.15537_size46	G	A	6	0	0	1	2	1	1	3
Zm00001d018573	PB.15547_size70	ATC	TGT	7	1	0	7	3	4	6	5
Zm00001d030518	PB.1554_size1161	CTCGAG	TCTACA	70	1	0	70	59	36	109	108
Zm00001d034964	PB.15551_size288	CACTCAC	GGACTCA	9	0	0	16	9	11	21	27
Zm00001d034968	PB.15554_size56	AAACGGG	TGCTTAA	1	0	0	2	2	1	6	1
Zm00001d034970	PB.15555_size118	GGGTTATACGTGCG	AACCAGCGTAAATA	8	0	0	10	2	3	4	4
Zm00001d035014	PB.15570_size73	G	T	5	0	0	4	2	0	2	3
Zm00001d035015	PB.15571_size47	C	G	11	0	0	2	5	4	4	5
Zm00001d035019	PB.15572_size81	CCCTATGACG	TATCGCTCTA	13	0	0	1	2	1	2	4
Zm00001d035023	PB.15574_size118	TAGTCAGGTCAA	AGCGTTCTATGG	10	0	0	8	0	1	2	0
Zm00001d035029	PB.15578_size67	TTGTAATCAGCCCCGGCCC	CCTCGGATGATTGGTCTTA	8	0	0	2	1	2	1	2
Zm00001d035030	PB.15579_size152	GCCGCCACGGTAGGGCCA	CGTATACTATAGTAAATT	8	0	0	4	6	3	32	15
Zm00001d030526	PB.1557_size201	TAACGGTGCGTATTACTTGC	CGGTAAACGACGCAGGCCTG	34	0	0	48	28	16	40	14
Zm00001d035031	PB.15580_size68	CGCCGCCCCTGAATTTTAGTAGCC	ACTTATTGTCATGCCCCGACTTTT	6	0	0	2	0	1	1	4
Zm00001d035032	PB.15581_size111	TGAGTC	CTGCGA	24	0	0	4	6	3	8	3
Zm00001d035037	PB.15583_size1320	GCGGCCGTTT	AGAATAAGGA	67	0	0	54	39	60	30	44
Zm00001d035039	PB.15584_size1161	CTCAGCATTTGCTCTGGGGGCAC	TCTGATTGCAATCTCATAATAGG	259	0	0	180	71	112	103	142
Zm00001d035040	PB.15585_size92	GTGCTTCTC	ACAGACTGA	9	0	0	0	1	2	16	17
Zm00001d035041	PB.15586_size93	CG	TC	6	0	0	5	1	0	1	2
Zm00001d035044	PB.15587_size864	G	A	42	0	0	6	12	12	17	25
Zm00001d035047	PB.15589_size233	C	G	3	0	0	4	2	4	4	1
Zm00001d030527	PB.1558_size97	AAC	GGA	6	0	0	13	7	4	3	7
Zm00001d035050	PB.15591_size140	ACCTGCAGTAGGTTGAAAAGCGACAAT	GATACTGAAGAACGAGGGGTTAGGGGC	27	0	0	4	6	1	27	15
Zm00001d035052	PB.15593_size66	CGCATCCG	TTAGCTTA	4	0	0	6	5	6	5	1
NA	PB.15595_size180	TGAT	GAGC	10	0	0	4	16	3	3	2
Zm00001d035065	PB.15598_size203	ATTAGT	TCCGAC	9	0	0	7	3	3	9	5
Zm00001d035066	PB.15599_size43	AGCCTA	GAGTCG	2	0	1	3	3	3	3	2
Zm00001d035086	PB.15602_size216	TAAGCCGCT	CGGAGATGC	6	0	0	13	3	3	8	9
Zm00001d035087	PB.15603_size195	ACATTCA	CACCGTC	5	0	0	4	13	2	10	2
Zm00001d035090	PB.15605_size81	AG	CA	2	0	0	1	0	2	1	1
Zm00001d035093	PB.15607_size668	TTCAGCAAGGCATTCGTACCTTGGCGGG	CCTGATGGAATCCCAAAGTTGGCTTTCA	61	0	0	34	29	39	36	40
Zm00001d035094	PB.15608_size306	TAGGGTGT	CGAACCAA	12	0	1	10	7	10	3	13
Zm00001d035113	PB.15612_size169	TGGGCCAGGGTGAAACTAAC	ATAATTGAAACAGGGTCGGT	4	0	0	10	5	9	17	13
Zm00001d035115	PB.15613_size54	CCGTGACGG	TAACAGGAT	16	0	0	11	3	4	9	9
Zm00001d035133	PB.15619_size55	AACACTTGTGTGCGGAATTCATGTGGA	GCAGACGAGCCAACTGGCCTGCACAAG	8	0	0	8	4	4	12	18
Zm00001d035136	PB.15620_size41	GTC	AGT	3	0	0	1	1	1	0	0
Zm00001d035139	PB.15621_size194	CACGTCACACCG	TGTACTGTTTTA	7	0	0	6	3	0	3	0
Zm00001d035140	PB.15622_size136	GCGTGAGCCGCTACTCCCTCG	AAAGATATAAACGTCGTTCGA	11	0	0	27	6	8	5	7
Zm00001d035156	PB.15626_size971	GCGTCGTTTTTCAAC	TTCCAAACCCGAGGT	107	0	0	44	40	24	44	47
Zm00001d035157	PB.15627_size43	TCCCCTCGGAGA	GGGTGCAACGAT	16	0	0	4	3	4	7	6
Zm00001d030533	PB.1562_size316	C	T	23	0	0	14	5	5	10	8
Zm00001d035167	PB.15630_size225	CATTGTATCTATCGGC	TGGCAGGCTAGCTAAT	7	0	0	3	7	6	19	12
Zm00001d035169	PB.15632_size73	CGCGAGACTCCTT	TAGCGATACTTCC	1	0	0	3	1	0	0	0
Zm00001d035170	PB.15633_size131	TGGGGTTAAAGC	CACAACCGGGAG	19	0	0	8	6	3	5	7
Zm00001d035183	PB.15637_size243	GT	TC	28	0	0	21	15	13	43	27
Zm00001d035191	PB.15642_size183	CCAGGCCATCACC	GTGACTTGCTTTG	2	0	0	1	1	1	4	6
Zm00001d035194	PB.15643_size108	CCC	GTA	13	0	0	15	8	3	2	4
NA	PB.15644_size466	TTCA	AGAG	18	0	0	9	11	21	13	10
Zm00001d035199	PB.15647_size155	CAGGTAGAAACGCGTCTTCCTCTAACACGATTTAACTCAGGGTTGATAGCTAGCTAAC	GGAACCCGGGTATACAGCTGCACTCAGAACCCATGTCTGTAACAAGCTATGTATCGGG	4	0	0	7	6	2	4	2
Zm00001d035201	PB.15648_size2158	CCAGCACAC	TTGAACGGG	146	0	0	58	56	59	58	74
Zm00001d035208	PB.15651_size66	TCGTATAAACAGGTCACCCA	AGTCTCGGGTCACCTCTTTC	6	0	0	4	1	3	4	5
ENSRNA049478106	PB.15665_size490	GATAG	ACCGC	3	0	0	2	1	2	6	6
ENSRNA049477401	PB.15675_size2399	GCGGATAG	CTAACCGC	28	0	2	18	16	7	24	23
Zm00001d035228	PB.15689_size387	CGAACCGAACCTCGGGTGCTACTAGGTTGTAACATAGCCCT	TTGCTATGGTGCGAAACATCGTGGATCCACGTTCCGCTGTG	40	0	0	19	23	12	32	11
Zm00001d035246	PB.15695_size70	A	G	31	0	0	4	12	9	7	7
Zm00001d035254	PB.15697_size47	TGGTCTGGAGG	CACCTCAACAT	0	0	0	3	2	1	3	1
Zm00001d035256	PB.15698_size667	CCA	TTC	13	0	0	11	5	1	4	3
Zm00001d035285	PB.15702_size44	TCG	CAA	0	0	0	1	1	1	6	3
Zm00001d035288	PB.15703_size113	C	T	16	0	0	4	6	4	2	2
Zm00001d035304	PB.15710_size169	AACC	GGGA	9	0	0	6	4	9	4	2
Zm00001d035308	PB.15712_size161	ACCCGGTTGC	TGTGTAGGCG	3	0	1	3	2	4	4	2
Zm00001d035321	PB.15719_size69	TTA	AGC	0	1	0	2	0	1	1	2
Zm00001d030551	PB.1571_size406	AGAGA	CACAC	22	0	0	99	36	23	19	33
Zm00001d035337	PB.15724_size444	CTCAGTAAGGG	TCTGACGGCAA	26	0	0	23	11	15	19	16
Zm00001d030554	PB.1572_size171	CCCTCAGGA	GTTCTGATC	1	0	0	4	5	7	5	3
NA	PB.15762_size138	TGCTGGCGTGG	ACGAAAAAGCC	39	0	0	10	2	1	0	2
Zm00001d035445	PB.15766_size50	GGGAAGCC	TAAGGAAG	1	0	0	1	1	0	1	1
Zm00001d035470	PB.15770_size268	T	C	34	0	0	8	17	8	12	11
Zm00001d035479	PB.15775_size57	TGAACGAACAACG	CCGGTCGGGGTTA	10	0	0	25	5	9	4	1
Zm00001d035487	PB.15779_size612	TT	CC	52	0	0	48	29	40	53	87
Zm00001d035492	PB.15781_size288	GGG	AAA	22	0	0	17	10	10	13	10
Zm00001d035500	PB.15782_size49	TC	GT	2	0	0	0	1	1	0	1
Zm00001d035506	PB.15786_size95	GCAGGAGGACA	ATCTAGATGTG	0	0	0	4	0	0	1	0
Zm00001d035512	PB.15788_size169	CACAGAAGCACCC	TGTGACTCGCTTT	20	0	0	65	11	8	24	25
Zm00001d035514	PB.15790_size40	T	G	4	0	0	2	0	4	0	1
Zm00001d035526	PB.15793_size1274	G	A	38	0	1	44	31	31	36	34
Zm00001d035551	PB.15799_size114	TA	CG	14	0	0	2	1	6	6	3
NA	PB.15804_size351	TTTTGGT	CGGCCTG	0	0	0	0	0	0	0	0
NA	PB.15805_size641	TTACGAATACTTCTCA	CCGGCCGACAACACTG	0	0	0	0	0	0	0	0
Zm00001d035561	PB.15806_size46	CAAGTGGTGCGGAT	TGGTGAAGAGACTC	0	0	0	0	0	2	1	2
Zm00001d035562	PB.15807_size95	AAGGTGCCC	GTCACATAA	3	0	0	14	8	7	5	10
Zm00001d035574	PB.15814_size164	TCCCGTTGAAAGGGGG	GAATACCAGGCACTCT	2	0	0	5	1	1	3	2
Zm00001d035578	PB.15815_size117	AGAGCCT	CAGCTTC	4	0	0	3	3	1	2	2
Zm00001d035593	PB.15822_size267	C	T	5	0	0	2	6	5	15	14
Zm00001d035597	PB.15825_size220	CGC	ATT	1	0	0	2	0	0	0	0
Zm00001d035598	PB.15826_size96	TCATCTACTGC	CTGCTATACCT	7	0	0	11	3	6	10	7
Zm00001d035605	PB.15831_size352	CAGGGCCGCGTGCT	TCACCGTATCAAGC	114	0	0	44	38	25	78	43
Zm00001d035616	PB.15837_size287	ACATCTTATGAGTTGCAGGAGCCAACGATCTCCAATCCTTG	GAGCTGCCCTCACCAACTCTTTTGGGCTCTCTGCGCGTAGC	21	0	0	37	22	28	38	45
Zm00001d035628	PB.15838_size158	ACGGGACCTGAAC	CTAACGTTCCGCT	26	0	0	2	11	6	19	9
Zm00001d035634	PB.15841_size100	GCT	CGC	25	0	0	11	11	2	13	5
NA	PB.15842_size159	TTCCCCAAA	ACATATTGC	15	0	0	3	6	3	8	2
Zm00001d035657	PB.15845_size161	ATATGTTCAGATG	GCGCTCGTGTGCT	33	0	0	4	7	0	6	6
Zm00001d035662	PB.15848_size478	ACATAGGTACGAA	TTCGGAACGTAGG	143	0	0	33	136	40	91	15
Zm00001d035664	PB.15850_size170	AGGG	GAAT	0	0	1	0	0	0	0	2
Zm00001d035666	PB.15852_size77	GATTGGTGAAGC	ACACAACAGGTA	2	0	0	1	3	2	3	1
Zm00001d035679	PB.15856_size385	GCGTTCGACTAGTCTCCTT	TTACCTAGTAGACTATTCC	41	0	0	34	1	2	2	7
Zm00001d035682	PB.15859_size43	TCCAGTAAGCGA	CAATTCGGATAG	9	0	0	4	9	7	6	7
NA	PB.15860_size61	TAACATGAAAGT	CGTTGCACTGTC	15	3	0	2	8	18	2	12
NA	PB.15861_size198	TAACATGAAAGT	CGTTGCACTGTC	24	3	0	13	54	46	30	22
Zm00001d035689	PB.15862_size85	TTCCGGTC	ACAGCTGT	19	0	0	11	18	11	13	10
Zm00001d035693	PB.15863_size86	CTGC	TCAT	7	0	0	1	2	3	2	1
Zm00001d035695	PB.15865_size185	AGCCATTGTTCAGGGAGCGGT	TATTTCCTCGTGAATGAAAAG	21	0	0	8	15	10	11	6
Zm00001d035698	PB.15867_size91	AATAAGCTACGT	TTCGTATCGAAG	9	0	0	0	2	1	6	1
Zm00001d035763	PB.15896_size427	ACCT	GTAC	27	0	0	38	27	30	31	22
Zm00001d035764	PB.15897_size56	GCG	ATA	0	0	0	0	0	0	0	1
Zm00001d027510	PB.158_size169	GTGATAAATAGCTCGCATA	ACACCGCGCGATCAAAGCG	21	0	0	15	19	9	11	23
Zm00001d035770	PB.15900_size104	G	C	20	0	0	5	11	10	7	6
Zm00001d035772	PB.15901_size73	TGCCA	GATAG	7	0	0	2	2	3	3	6
Zm00001d035773	PB.15902_size67	GGTGC	CAATT	6	0	0	1	1	0	1	1
Zm00001d035774	PB.15903_size55	C	A	3	0	0	9	2	5	1	1
Zm00001d035775	PB.15904_size229	CTCCGGAGGAGGGGAAG	GGATTCGAAGCTTCGTA	43	0	0	15	20	49	36	61
Zm00001d035776	PB.15905_size199	G	T	1	0	0	0	1	1	4	0
Zm00001d035802	PB.15913_size832	C	T	52	0	0	49	23	24	29	16
Zm00001d035812	PB.15916_size409	A	G	14	0	0	8	6	11	15	24
NA	PB.1591_size267	CCA	TAG	15	0	0	11	24	21	10	15
Zm00001d035862	PB.15931_size92	TCACCCCTCGTGGTCGCTGCGAATGG	CTCAATACTTCATCTATAATAGGCCA	5	0	0	6	1	0	9	1
Zm00001d035869	PB.15933_size401	GCCGAA	TATTGG	25	0	0	14	26	13	122	75
Zm00001d035875	PB.15937_size59	GTCA	AGGG	2	0	0	6	1	2	3	1
Zm00001d035889	PB.15942_size583	CTTGC	ACCAT	46	0	0	35	23	44	41	36
Zm00001d035899	PB.15944_size89	GGGGACG	ATCCGTA	17	0	0	7	1	2	1	6
Zm00001d035915	PB.15950_size214	GC	AG	31	0	0	16	4	3	9	9
Zm00001d035920	PB.15952_size43	GAAATTAAGCAACTCGCGGG	TGGGCCGGAGGGGCAATTCA	3	0	0	4	2	1	3	0
Zm00001d035925	PB.15954_size1047	CAGGC	ACAAT	235	2	0	96	61	68	79	108
Zm00001d035926	PB.15955_size58	TTCGGGTTGGCCGTCAGGTGG	GAATACCGAATAACAGATCCT	1	0	0	5	2	2	1	2
Zm00001d035933	PB.15957_size490	TCGGCACATCGCCAA	CATATGGGCTAATGG	37	0	0	18	6	16	31	17
Zm00001d035934	PB.15958_size1082	GGGCGGACAGAAAACGCGAGAACGAATGTGTCA	AAATATGTGTGGGGTATAGAGGTAGCGACAATG	39	0	0	61	29	40	29	40
Zm00001d035937	PB.15960_size326	CATAAAGG	AGGTCGTA	7	1	0	13	6	8	8	8
Zm00001d035948	PB.15962_size405	C	T	32	0	1	11	16	11	12	7
Zm00001d035953	PB.15964_size106	GGA	ACC	1	0	0	2	1	0	2	0
Zm00001d035960	PB.15966_size217	GGAAGGC	CAGGAAT	10	0	0	4	4	9	17	19
Zm00001d035963	PB.15968_size50	AAAAGAGCCAGA	GGGCACCTGGAG	4	0	0	1	0	0	2	1
Zm00001d035964	PB.15969_size186	TAGGCCGTGGTCTC	CGAATGTCACCTGG	17	0	0	7	8	6	6	11
Zm00001d035973	PB.15973_size100	CGCTTCAAGCTTTTGTGTCCC	TAGCCTGGTTCAACAGACTTT	26	0	0	18	6	17	3	6
Zm00001d035974	PB.15975_size43	TACCGTGGTCCAGGAGGTA	CTTTACAAGTTGATGAAGG	1	1	0	2	2	0	0	4
Zm00001d035990	PB.15978_size299	CCTTACGAGGGCTT	TGCCTGACCCAGCC	11	0	0	10	4	1	7	19
Zm00001d036001	PB.15981_size119	TCGTGC	CTACAG	19	0	0	3	10	3	7	3
Zm00001d036004	PB.15983_size62	TGCCGGCAC	CAGTAATGT	6	0	0	4	2	0	2	0
Zm00001d036013	PB.15989_size609	TG	CC	101	0	1	86	27	22	53	48
Zm00001d036018	PB.15990_size65	A	G	7	0	0	2	1	4	5	3
Zm00001d036031	PB.15997_size1298	TATT	CGCC	84	0	0	72	26	37	34	48
NA	PB.16005_size121	CCGAA	TGCCC	6	0	0	5	1	1	4	4
Zm00001d036054	PB.16006_size81	CTCGG	TATAA	4	0	0	5	6	3	0	4
Zm00001d036073	PB.16012_size66	GA	AC	4	0	0	5	3	1	3	3
Zm00001d036108	PB.16025_size198	AGTGAC	GACCGG	22	0	0	5	8	8	12	5
Zm00001d036125	PB.16029_size452	TTC	CAA	0	0	1	0	0	0	0	0
Zm00001d036131	PB.16030_size119	GCAACCA	CAGCTTG	13	0	0	2	9	3	4	3
Zm00001d036137	PB.16033_size216	GCAGCGTAC	ATGATAGGA	12	0	0	6	4	5	7	7
NA	PB.16042_size45	CCGGTG	TTAACC	5	0	0	2	1	1	1	1
Zm00001d036196	PB.16047_size53	GACC	ACAT	2	0	0	2	2	0	0	4
Zm00001d030652	PB.1604_size126	AT	TC	6	0	0	16	6	5	3	4
Zm00001d036241	PB.16062_size50	GTCT	CCTC	1	0	0	0	0	0	1	1
Zm00001d036247	PB.16064_size65	AGGCC	TATTA	5	0	0	3	5	6	6	1
Zm00001d036283	PB.16072_size73	AATCGAAGTAGC	GGGTAGGACGCT	3	0	0	2	4	0	0	3
Zm00001d036285	PB.16073_size92	TGC	CAA	8	0	0	0	0	3	6	5
Zm00001d036293	PB.16074_size356	CT	GC	68	1	2	51	33	52	31	31
Zm00001d030659	PB.1607_size327	A	C	15	0	0	17	10	11	37	32
Zm00001d036301	PB.16080_size626	ACGCGCGTTCAGTGAGCCGGCAGCCACGGGCATAT	GATAAGACCTGAAAGATTTATGATTTTAAATGAGC	34	0	0	24	13	8	11	20
Zm00001d036305	PB.16081_size148	CTGTTCACC	TCAGCTGTT	2	0	0	6	3	2	24	29
Zm00001d036319	PB.16084_size105	TGA	ACG	6	0	0	2	5	5	5	3
Zm00001d036322	PB.16085_size50	TAATCAC	CCGGTCT	1	0	0	0	0	1	6	3
Zm00001d036328	PB.16086_size910	CTGCAAGCAAAGT	TGATGGATGGGAG	52	1	0	20	4	4	34	20
Zm00001d036334	PB.16087_size150	CC	TT	4	0	0	14	2	5	1	4
Zm00001d036343	PB.16094_size577	GCTCTA	AACAGG	52	0	0	31	23	28	34	21
Zm00001d030666	PB.1609_size641	C	T	42	0	0	22	21	25	34	42
Zm00001d027512	PB.160_size57	T	C	6	0	0	2	1	1	2	1
Zm00001d036360	PB.16100_size60	GGGTAGCGCATGTCCACT	AAAAGTTATTCTATTGAA	2	0	0	1	2	2	3	0
Zm00001d036395	PB.16109_size119	G	A	36	0	0	3	11	2	14	0
Zm00001d036422	PB.16124_size186	GTTTGTAAACATCAGGAACTTCCGACGTTATGGCTTCATCAG	CCGCACGGCTGCTGACGGGCCTTCTTAGCTATATCCTGCAGA	10	0	0	8	9	5	8	6
Zm00001d036428	PB.16128_size93	TATTGAATCCGCAACAATCAGATGGAC	CTGCTCCGTTCAGGGGGCACAGCATTT	2	0	0	12	7	5	2	1
Zm00001d036429	PB.16129_size64	CAAGCATAC	GGGAGGCCG	4	0	0	5	5	2	4	3
Zm00001d036440	PB.16133_size151	GGGTCCCA	ACACTTTG	46	0	0	16	11	10	21	15
NA	PB.16134_size85	TC	CA	8	0	0	5	4	8	8	3
Zm00001d036442	PB.16135_size249	TT	CC	37	0	0	13	19	9	8	12
Zm00001d036448	PB.16138_size212	AAGGCAGGATCAT	CGAATTAAGCGCC	20	0	0	15	9	5	10	6
Zm00001d036451	PB.16139_size83	GGGTATTATAATC	AACCGCAGCTGGG	2	0	1	2	1	3	2	1
Zm00001d030677	PB.1613_size71	CTTG	TCAA	2	0	0	1	3	1	5	2
Zm00001d036454	PB.16140_size71	AATTGCAG	GGCCATTC	1	0	0	2	0	5	7	3
Zm00001d036462	PB.16142_size130	TCG	CAC	5	0	0	1	3	4	5	3
Zm00001d036475	PB.16146_size456	TCCCCTGGCTATG	CTAGTCTTTCTAA	57	0	0	61	36	36	67	73
Zm00001d036477	PB.16147_size196	CAAAACTAACCGGTGAT	TGCGGTCTGTTCACACA	11	0	1	22	3	5	7	10
Zm00001d036480	PB.16149_size475	GCCGTCCCT	TATACTGAG	25	0	0	15	10	16	18	21
Zm00001d036481	PB.16150_size133	CCGGGTTAA	ATATACCGG	11	0	0	5	13	10	20	7
Zm00001d036482	PB.16151_size81	CGGT	TAAC	7	0	0	3	1	3	5	0
Zm00001d036483	PB.16152_size180	AGTGCTAGTACCTCATGGA	GACATGCACGATATTCACC	1	0	0	1	1	1	7	3
Zm00001d036494	PB.16157_size60	CTCCTTGATCCGGTCAG	TCGGCCCCGGTAAATGT	2	0	0	3	2	2	2	0
Zm00001d036541	PB.16174_size63	AGGCCAACCTCACGTGTGGCAGAACA	TAATAGGTTGTGAAAAGCCTCTGGGG	17	0	0	17	3	4	3	12
Zm00001d036543	PB.16175_size264	GAATGGAGTAACACGCGAT	AGGCAAGAGCCGGGTGCGC	22	0	0	20	9	4	32	10
Zm00001d036547	PB.16179_size262	ATT	GGC	6	0	0	7	8	10	8	9
Zm00001d036550	PB.16180_size57	ATC	GCG	7	0	0	2	6	2	3	1
Zm00001d036558	PB.16183_size88	CCGTCCCGGAT	TGCGAAGACGG	1	0	0	0	2	1	2	1
Zm00001d036563	PB.16186_size206	TGACCCCTCCACGATCGT	ATGATTTATTGTATCTAC	10	0	0	10	3	2	5	3
Zm00001d036570	PB.16192_size156	CGTTT	TAAGG	6	0	0	7	3	5	4	5
Zm00001d036571	PB.16193_size46	TGCGAG	CTTAGA	1	0	0	7	0	0	0	0
Zm00001d036593	PB.16196_size126	TTAGTCCACTT	CCCTCGATGCC	33	0	0	18	3	5	3	5
Zm00001d027514	PB.161_size555	CTTGGG	AGGACC	10	0	0	23	6	9	10	19
Zm00001d036608	PB.16203_size472	TTTAACCAAAACGTGACGAGCT	CGCCGATGGCCGCCAGGATAAA	2	0	1	6	2	6	2	5
Zm00001d036611	PB.16205_size44	TTTGGATA	GCCTTGGG	2	0	0	1	3	2	12	4
NA	PB.16211_size488	TGGGGGGAAGACTCAGA	CTCAAAACTAGGGTGTC	30	0	0	25	12	22	6	31
Zm00001d036629	PB.16212_size92	ACCTCGACT	GGGAGACTC	2	0	0	0	4	1	0	4
Zm00001d036630	PB.16213_size76	GTTTCCAA	ACGCTTGG	4	0	0	18	6	5	8	7
Zm00001d036642	PB.16219_size50	CGCAGAAC	AAATAGTT	1	0	0	0	2	0	0	3
NA	PB.16220_size43	ACGGGCCCT	GGTCATAGG	2	0	0	3	0	0	0	3
Zm00001d036656	PB.16226_size51	CTCCGTCGGGCC	TGTTCCTACCTT	10	0	0	3	1	1	4	2
Zm00001d036704	PB.16239_size65	GACGGCGAGCGAGCGCCGA	AGTAAGAGATCGATATTAG	13	0	0	14	5	4	2	12
Zm00001d036707	PB.16240_size374	TATCCCC	CTGGTTT	30	0	0	41	19	14	30	20
Zm00001d036708	PB.16241_size134	AAC	CCT	9	0	0	2	6	7	4	1
Zm00001d036715	PB.16246_size50	GACATCAGTGTG	ATTGCAGACACA	16	0	0	10	4	2	8	5
Zm00001d036717	PB.16247_size61	TCACAGCCCCTTCACAGCCTGCG	ATGCGGGCATCTCGCAGCCTGCG	0	1	0	0	0	0	0	0
Zm00001d036727	PB.16253_size44	GGTG	CCCA	9	0	0	4	7	4	9	2
Zm00001d036741	PB.16256_size851	TCCGCACTTGACATTTGTTGAAAGGTTCTGCAC	CTTAAGTCAACGGCCCACCCGGGAAAAAAATGT	64	0	0	39	27	26	25	24
Zm00001d036756	PB.16264_size130	GAGGTATG	ATCACCCA	14	0	0	12	3	5	3	6
Zm00001d036765	PB.16270_size701	CTGGTGGAT	ACCACTAGC	136	0	0	62	28	31	17	27
Zm00001d036785	PB.16280_size139	GGGTTTTAAGTGGG	TACCAGGGGCGAAA	10	0	0	5	3	4	10	6
Zm00001d036790	PB.16284_size88	GGTT	CACG	5	0	0	4	2	1	2	1
[truncated: 4,907 more rows]

## Sheet: endosperm
RefGen_V4 gene	PacBio locus	phase0	phase1	EM1_p0	EM1_p1	EM2_p0	EM2_p1	EM3_p0	EM3_p1	EM4_p0	EM4_p1
Zm00001d043879	PB.10007_size79	CTAAACTCATGACACCC	GCGGGTGTGCAGTGTAT	2	0	0	5	1	2	0	1
Zm00001d043905	PB.10017_size92	CAGGG	GGCTT	8	0	1	7	2	9	3	6
Zm00001d043907	PB.10019_size158	GG	CA	5	0	0	15	4	5	4	2
Zm00001d043909	PB.10020_size351	TGGTTGAGCAAGC	CCACCAGATTTAT	28	0	0	12	5	9	9	4
Zm00001d043911	PB.10021_size77	ATGT	GCTC	2	0	0	6	1	2	1	1
Zm00001d043915	PB.10023_size286	CCAGACAACGCGCGCAACATCACAAATCTTGCCATACAGG	TAGCGTCTTATAAAAGGTGCTGTGGGGTAGTGTGCGAGAA	18	0	0	22	8	7	13	11
Zm00001d043922	PB.10025_size155	AATGACGTCGGACGCTCGTGGATC	GCGCGTCAGACCTATGTCCAAGCT	2	0	0	18	1	3	1	3
Zm00001d043927	PB.10027_size136	ATCCACAC	GCTTCTGT	7	0	0	6	1	0	2	0
Zm00001d043929	PB.10028_size160	GGT	ACG	4	0	0	3	0	4	1	0
Zm00001d043942	PB.10033_size247	ACCCACGCTT	GTGTCTTGCA	34	0	0	39	10	20	21	12
Zm00001d043948	PB.10037_size50	CATCAAC	GTCGGGA	3	0	0	9	3	2	4	1
Zm00001d043954	PB.10039_size108	C	G	1	0	0	3	0	0	0	0
Zm00001d043955	PB.10040_size787	GGCAGT	ACTGAC	44	0	1	69	26	53	20	9
Zm00001d043959	PB.10041_size62	CTAATCTCTTTCCCTTCATGGAAG	TAGGGGCTCCGGTTGCTCGATGGA	3	0	0	0	1	0	2	1
Zm00001d043962	PB.10042_size209	TTTAGTTCTC	GCCGACGGCA	17	0	0	17	5	8	8	6
Zm00001d043971	PB.10045_size157	CTCGCAGGATAGGCTGTGAG	TCGCTGACCCCCATCACAGT	14	0	0	10	7	4	1	0
Zm00001d043986	PB.10053_size1694	GGCTCCTCGGCACATTGGGCTCGA	ATTGTGCAACTGTGCCAAATATAG	121	0	0	179	54	87	72	74
Zm00001d043989	PB.10055_size61	CCTCAGATT	TTATGAGCC	1	0	0	3	0	1	2	0
Zm00001d043991	PB.10057_size119	A	G	13	0	0	13	2	8	4	1
Zm00001d044008	PB.10065_size1244	GAAC	CGCT	21	0	1	13	7	12	19	3
Zm00001d044016	PB.10068_size607	GGGATG	ATACCA	14	0	0	46	5	26	10	7
Zm00001d044017	PB.10069_size91	GTA	CCG	0	0	0	27	2	3	8	3
Zm00001d044019	PB.10070_size49	AAAT	GGGC	4	0	0	3	1	2	1	4
Zm00001d044024	PB.10073_size44	CAAT	TGGG	0	0	0	1	0	1	0	0
Zm00001d044026	PB.10074_size387	CTCTGGCCCAAGGTGATAGAAAGT	TGAAACTTGGCATGTGCGTTCGAG	4	0	1	14	1	5	3	4
Zm00001d044033	PB.10075_size231	CGGCCCGA	GTCGTTAC	44	0	0	21	9	15	23	14
Zm00001d044035	PB.10076_size1602	AGAGTTC	GAGACCT	183	0	0	99	38	70	107	42
Zm00001d044042	PB.10081_size92	CCCGGTGAA	GTAAACATT	13	0	0	10	5	5	8	1
Zm00001d044054	PB.10086_size166	GG	AA	16	0	0	15	2	8	12	5
Zm00001d044056	PB.10087_size404	TCTTCCAAATCGCACC	CACAATTTGATATGTG	23	0	0	18	13	10	75	19
Zm00001d044102	PB.10116_size165	AGTATT	GAAGCA	16	0	0	12	3	7	5	0
Zm00001d044103	PB.10117_size108	TTAA	CGGG	5	0	0	24	0	22	2	8
Zm00001d044110	PB.10120_size143	AGTCAGCACGACGGC	GACTGTTGTTGGATT	4	0	0	0	0	1	9	0
NA	PB.10123_size54	GGAGAG	AAGACC	0	0	0	0	0	0	0	0
Zm00001d044121	PB.10124_size404	AACCTC	TCAAGT	6	0	0	0	0	0	3	4
Zm00001d044127	PB.10128_size292	AGTAAAA	GACGGGG	26	0	0	22	5	10	11	9
Zm00001d044129	PB.10129_size2095	ACCACAAAA	TGTCAGGGG	642	0	1	312	42	284	541	180
Zm00001d029142	PB.1012_size211	GTGGTTCTGG	ACAACCTCAT	34	0	0	42	2	12	27	8
Zm00001d044133	PB.10132_size65	CAAG	TGGA	1	0	0	4	0	4	4	2
Zm00001d044139	PB.10135_size502	ACAGCA	CTGATG	16	0	0	10	5	11	8	4
Zm00001d044157	PB.10143_size81	TGGAGATCCG	CTCCCTCTTC	1	0	0	1	0	0	0	0
Zm00001d044170	PB.10147_size57	CAACATCCCGT	TTGAGCAGTTC	1	0	0	1	0	0	1	0
Zm00001d044172	PB.10148_size170	TCCTTCC	CGGGCTT	22	0	0	19	3	9	8	6
Zm00001d029144	PB.1014_size399	GCACGCCCAAGCCATGCGCGGAGGGG	CTCAATAACGTGTCCAGATAAGTACT	17	0	0	27	8	10	9	6
Zm00001d044181	PB.10151_size96	CAG	ACA	6	0	3	42	0	6	2	7
Zm00001d044184	PB.10153_size65	CTATTCGA	ACGCCTAC	10	0	0	8	2	3	9	2
Zm00001d044185	PB.10154_size157	CTACCGAACGGTGACGGATTATAAACACGAGTATCACGAAAGTGAAGGAGG	TGGTTAGGTCCATGTAAGCGGCGGGTGTAGCCCCTGTACCGACATGACTAC	5	0	1	10	1	2	5	5
Zm00001d044188	PB.10157_size80	CGCTCCGGGGCAAGTCGACCCACCCCCGGAA	TATCTTCACATCGACTATAGTGTGTGTACGT	1	0	0	6	1	0	8	1
Zm00001d044189	PB.10158_size186	GTTGGATAT	TGCCAGCGG	18	0	0	28	3	6	11	11
Zm00001d044191	PB.10159_size167	GGTGAAGACCGGATATCACCGGCTGCGGAACAGTCCTATC	ATGTCGCCTGTAGGGCATTTACTCATAAGTGGACTTCCCA	3	0	0	2	2	0	8	8
Zm00001d044201	PB.10164_size43	CACCGGTAGTGACGATTGACCAG	AGTTTACGTCAGTAGCCACTTGA	16	0	0	6	0	1	4	2
Zm00001d044203	PB.10165_size103	GCCAGGCACATAATTTCCACAC	CTTGCATGTGCTCCCATTGTGG	5	0	0	7	1	4	0	1
Zm00001d044208	PB.10167_size59	ACT	TTC	5	0	0	6	1	5	6	7
Zm00001d044212	PB.10169_size145	GGTTGCCCG	ACCCATTGA	20	0	0	18	7	19	9	5
Zm00001d029151	PB.1016_size99	AGAAAAATG	CCTTTTTAA	17	0	0	4	1	1	5	2
Zm00001d044213	PB.10170_size126	GGG	AAA	6	0	0	12	0	3	0	3
Zm00001d044222	PB.10174_size1505	TAA	AGC	35	0	4	44	13	38	35	33
Zm00001d044225	PB.10177_size135	AATGT	GGCAC	57	0	0	20	10	3	23	3
Zm00001d044228	PB.10179_size57	CCGGG	TTCAA	3	0	0	3	6	19	0	0
Zm00001d029165	PB.1017_size121	TCATAAGTCTGAGAAAG	CTCCTGACTCCGACGGA	5	0	0	5	1	2	6	1
Zm00001d044243	PB.10183_size64	AGAACATTGTCT	CAGGTGACACTA	11	0	0	11	2	6	6	3
Zm00001d044246	PB.10184_size454	AT	GC	19	0	0	55	17	40	12	2
Zm00001d044247	PB.10185_size767	AGACTTC	GTGGAAG	28	0	0	100	27	103	14	17
Zm00001d044250	PB.10186_size130	CCATCCCGTTACGATCTGGTAAACTTCT	TTCCTGAACGGGCGCTCACCGTTTCCGG	11	0	0	2	6	2	2	0
Zm00001d044251	PB.10187_size152	ACCTGCGC	GGTCAATT	10	0	0	13	7	13	4	4
Zm00001d044253	PB.10188_size860	TTCGACGGTTGGAACTGCG	CCGCGATAGGAAGTTAATA	1	0	0	0	0	0	1	0
Zm00001d029170	PB.1018_size143	G	C	8	0	0	13	2	3	3	2
Zm00001d044255	PB.10190_size138	CCGACCCAGCAC	TTTGGAGGTTTT	26	0	0	13	7	10	12	0
Zm00001d044266	PB.10193_size137	CGCTCACCAATAACGCCACAAGC	GATCTCTTGCCGGTATTTAGTTT	15	0	0	25	4	16	23	9
Zm00001d044271	PB.10195_size145	CCGCGATCCACTCTGCG	TTATAGGTTGAGTCATT	20	0	0	35	1	5	14	8
NA	PB.10197_size491	TTCGAGCAGGACA	GCTCGATTAACTC	39	0	0	24	8	5	15	14
Zm00001d029173	PB.1019_size93	CCTCACAA	TTCTGTCG	13	0	0	7	3	11	3	3
Zm00001d044287	PB.10205_size822	CCTGGGACAT	GTCAAACGGG	70	0	0	60	38	64	40	20
Zm00001d044290	PB.10208_size79	GCCTTAGAGC	CGTCGGATAT	4	0	0	9	0	2	4	0
Zm00001d044297	PB.10210_size95	AACGGCGTACTTAGAAAC	TGTATAACGTGCCAGGCT	7	0	0	5	4	1	5	1
Zm00001d044301	PB.10212_size158	CAACTAATTAACA	TTCTGCGCCGGTC	9	0	0	10	3	7	3	2
Zm00001d044303	PB.10215_size596	ATACCGATTGGACCCAT	CCCTTTGCCCTGTTTCC	17	0	0	20	9	11	12	9
Zm00001d044307	PB.10217_size244	C	T	32	0	0	42	12	19	29	14
Zm00001d044312	PB.10218_size97	AAAAATTGTCATCGGGTCCCTGGAAGATGGA	CGTTTCCACGCCTACACTTACATGGAGGATG	6	0	0	4	2	2	1	3
Zm00001d044313	PB.10219_size261	CTGTCGGTTTGTTCAAGCAGG	TCACTTAGCCAACTGGATGTC	30	0	0	36	5	5	13	14
Zm00001d029177	PB.1021_size335	GCAGTTCG	TTGAGGTC	25	0	0	27	14	27	15	13
Zm00001d044315	PB.10220_size223	CCGACC	ATTGAG	20	0	0	8	7	10	13	3
Zm00001d044315	PB.10221_size193	TGGCATCAAGC	CAATGCTCGAT	16	0	0	27	4	16	11	4
Zm00001d044324	PB.10224_size130	GTATA	TCCGG	4	0	0	1	2	1	1	0
NA	PB.10225_size121	ATCTAGGGA	GCTCGACTC	0	0	0	0	0	0	0	0
Zm00001d029180	PB.1022_size414	CGAAATGATACATCTACCGATGGTTTCG	TAGGGCAGCGTGCTGGATTGAATCACGA	22	0	0	2	8	9	16	0
Zm00001d044339	PB.10234_size98	CCGTCACGCGGGG	TGAGGCTAGACCT	6	0	0	3	0	1	0	0
Zm00001d044340	PB.10235_size240	AATACCT	GGGGATC	14	0	0	3	0	5	3	0
Zm00001d044358	PB.10241_size84	GCGTG	ATACT	3	0	0	4	1	0	4	1
Zm00001d044363	PB.10242_size252	TAAAGACACCCTTGTCGGCGACCGTCAAGCGT	CCGGAGGCTGTCCAGTAATAGTTACTGGAGAC	17	0	0	2	0	3	9	5
Zm00001d044372	PB.10247_size319	CTGGTCGCCTACTGCC	AGCACGTAGCGTCAGT	4	0	0	32	8	22	4	3
Zm00001d044379	PB.10248_size106	TGGTTTGG	GAAACCAT	10	0	0	18	0	3	21	7
Zm00001d044390	PB.10255_size138	CCGGAGGC	TGTCCTTT	16	0	0	25	7	24	9	4
Zm00001d044391	PB.10256_size143	CTGC	TGAG	16	0	0	16	8	8	9	3
Zm00001d044393	PB.10257_size75	GACTTAGCTGCA	CTTCCCATGAAT	1	1	0	11	2	2	2	0
Zm00001d044394	PB.10258_size130	CGTTACTCCG	ATACCACGTA	5	0	0	1	1	3	8	1
Zm00001d044405	PB.10260_size105	ACCACC	GGTGTT	9	0	0	11	1	2	5	2
Zm00001d044418	PB.10268_size45	GTGCTTACACTCGCAAGGGTAAG	CCATCGGTCAGTCTCGATTGGGA	1	0	0	3	1	1	1	0
Zm00001d044422	PB.10270_size42	G	A	2	0	0	3	0	3	1	1
Zm00001d044431	PB.10274_size66	GCAA	AGGC	0	0	0	3	2	0	0	0
Zm00001d044433	PB.10276_size131	G	C	9	0	0	6	0	1	13	10
Zm00001d044441	PB.10278_size179	AG	CC	24	0	0	5	8	9	6	3
Zm00001d044442	PB.10279_size1731	TATTG	CCACC	10	0	0	1	1	5	1	0
NA	PB.10280_size452	CGGCTGTATTGAGAGGCAAAGGGTCTGGGGAGACAG	TAATCAGGCCAGAGAATGGGCAAGTCTCCCGATTCA	0	0	0	0	0	0	1	0
Zm00001d044455	PB.10286_size54	GGAGACTAAC	TCGCCGCTGT	2	0	0	1	0	0	0	0
Zm00001d044459	PB.10288_size89	TTCA	CATT	10	0	0	9	3	6	2	3
Zm00001d044461	PB.10290_size67	CAACCGTTTCATGCAC	TTTATACAGAGCTGGT	5	0	0	8	2	4	4	3
Zm00001d044463	PB.10291_size117	GTGTTTCAACTCATTCCAAATGGAC	ACCGGGTGGTCTGCGTGGGGCCAGT	3	0	0	3	0	1	8	2
Zm00001d044469	PB.10296_size59	TCACA	CTCGT	4	0	0	8	4	4	2	2
Zm00001d044475	PB.10298_size53	TCAACCAGAGCTGAGTGGACCCACTAT	GTGGTAGAGAGCACACACGTTTCGCGC	3	0	0	1	0	0	0	2
Zm00001d044478	PB.10300_size623	CCGGCCGCGCCCTGGCAAACCTGCGATAGTTTGG	TTAATTCACTTGAAATGTGTTGTTTGATAAACCA	35	1	0	38	7	17	56	30
Zm00001d044479	PB.10301_size82	CGAGCTGGCTGGATAC	TTGAGCAATCTCGAGG	3	0	0	8	2	8	2	5
Zm00001d044488	PB.10304_size46	CGCAG	TCTGA	5	0	0	3	0	4	4	0
Zm00001d044495	PB.10308_size113	AT	GC	2	0	0	1	0	2	0	0
Zm00001d029191	PB.1030_size70	GCTGTAGTGACTCTTGT	CTCACCAAATGCACCCC	5	0	0	8	2	0	2	1
Zm00001d044497	PB.10310_size65	AT	GC	8	0	0	3	1	5	4	1
Zm00001d044498	PB.10311_size452	GC	AT	39	0	0	27	5	10	48	17
Zm00001d044506	PB.10316_size146	TCACGTAAATCGCCAGAGATAGTTGCAC	CGCTCCGGTCGAGTGAGTGCGCCAAAGA	15	0	1	29	5	11	6	5
Zm00001d044510	PB.10317_size826	C	T	166	0	0	125	7	16	84	62
Zm00001d044511	PB.10319_size44	GCTTTTGAAG	TTCGCCACCC	3	0	0	2	0	0	0	0
Zm00001d029193	PB.1031_size54	AA	GG	0	0	0	6	0	2	0	0
Zm00001d044514	PB.10321_size109	ACCTAAG	GTTCCGT	11	0	0	9	2	3	5	4
Zm00001d044516	PB.10323_size228	CCAGAACCTACTTTTTCCCA	TGCCGCTTCGGAGCCCGTGG	10	0	0	15	0	6	4	2
Zm00001d044528	PB.10327_size61	ATGGCTTTCG	GCAATCGCGA	10	0	0	3	2	3	7	1
Zm00001d044533	PB.10328_size148	AATCGTGCTGCGC	TTCAAGTGCTAAG	1	0	0	2	3	4	2	0
NA	PB.10329_size42	GCTCCCACTCCAGT	AGCTAGCTAGGTCG	1	0	0	0	0	0	0	0
Zm00001d029195	PB.1032_size176	GATGCGAACGGGCGATGGAAAG	AGATGCGTGATCAAGCACCGGA	1	0	0	1	0	0	0	0
Zm00001d044540	PB.10332_size116	TAAAATTAACCT	CGGGGGCGGTGG	1	0	0	7	2	9	4	0
Zm00001d044541	PB.10333_size69	AAGTCAGCCC	TGCAGTCTGG	13	0	0	24	1	11	5	1
Zm00001d044551	PB.10338_size98	GCTGTTTCGAA	CTAACACTAGC	14	0	0	9	0	4	7	4
Zm00001d044552	PB.10339_size72	CCGAAGCTAAGT	TAAGGATGCGAG	10	0	0	8	2	6	6	5
NA	PB.1033_size357	AGATGCGTGGTAAGTAG	CACCATTCAAAGGTCGA	11	0	0	51	3	14	22	19
Zm00001d044564	PB.10343_size41	AACGG	GCGCT	4	0	0	3	0	4	7	1
Zm00001d044581	PB.10349_size113	TC	CT	1	0	0	14	2	2	0	0
Zm00001d044584	PB.10350_size134	AATT	GGCG	1	0	0	5	0	3	1	0
Zm00001d044599	PB.10354_size42	CCCTCACTATGCTGCCCT	GGACTGGCCCATCATTTC	1	0	0	2	0	0	1	1
Zm00001d044600	PB.10355_size45	T	C	3	0	0	6	2	0	0	1
Zm00001d044600	PB.10356_size602	ATGTGCGTACACCACC	GGCAATAAGTGATGAT	21	0	0	14	4	11	26	10
Zm00001d044608	PB.10363_size693	AGATTCCCGGTGGGTAGTTATTGCAGGTGTCAGCTCGTTATGA	CAGCCGGTTACAAACGACCGCCATGAACACTGATCGCCGGCAG	4	0	0	1	1	1	0	1
Zm00001d044614	PB.10364_size1884	GTTTCTGAGTCCCTGAGTTCCA	ACCCTCATACTTACAGACCTAC	58	0	1	95	31	52	82	37
Zm00001d044615	PB.10365_size75	CGGAACATAG	TAAGCGCACA	11	0	0	3	3	4	4	1
NA	PB.10372_size230	ACTCA	GGGAT	16	0	0	31	11	17	10	6
NA	PB.10376_size52	GAGCGGTCAGGTGCAACTTGCCCA	CTCTAACTGCCCATCGTACAAATG	0	0	0	1	0	2	0	0
Zm00001d044648	PB.10381_size455	GCCATATGTCAACGT	ATGGCGACCTTGTAG	3	0	0	12	2	3	2	2
Zm00001d044649	PB.10382_size74	ACCGAACTCCGCAGTTAGGTTTTGAACAGTGGTCGTTTGTATGTTG	GTTCCCTCTTATGACCTACACGAAGCTCCCAAGAACCCACGCACCA	2	0	0	3	0	1	4	1
Zm00001d044653	PB.10385_size52	CTCA	GATC	3	0	0	6	1	2	1	2
NA	PB.10395_size448	TCGTCAT	CTTGATA	28	0	0	59	24	36	8	14
Zm00001d044665	PB.10397_size47	ACGGGTGG	GTAAACCA	3	0	0	3	2	1	2	1
Zm00001d044667	PB.10398_size62	GCTAACGCTCCTTCAGTAGTGTGC	AACCTTATCTTGCGTCCGACAACT	5	0	0	12	7	3	2	2
Zm00001d027412	PB.103_size124	G	A	7	0	0	5	1	1	5	6
Zm00001d044672	PB.10400_size47	T	C	1	0	0	3	3	1	0	1
Zm00001d044673	PB.10401_size278	ACG	GAA	8	0	0	13	6	8	7	2
NA	PB.10407_size227	A	T	27	0	0	6	1	9	10	0
Zm00001d044696	PB.10417_size52	ATC	CGT	0	0	0	6	0	5	0	2
Zm00001d044698	PB.10418_size127	GCGCGCCGGAATT	ATATTAGTTCGCA	15	0	0	12	7	9	8	4
Zm00001d044699	PB.10419_size211	TGCAAAACGACG	CTTGGGGTATAT	39	0	0	39	11	10	19	13
NA	PB.10422_size51	ATATCAT	GCGGTGC	0	0	0	0	0	0	0	0
Zm00001d029212	PB.1043_size462	ACGCGAGTTCTCCGTACGGAATGAATTT	GTATAGTCCTCTTACGTAAGGCAGGCCC	27	0	0	8	3	7	37	13
Zm00001d048609	PB.10442_size86	GGAGTAT	CCGCAGA	8	0	0	10	1	2	3	5
Zm00001d048611	PB.10444_size2794	AGAA	GTGG	2	0	1	2	1	0	3	0
Zm00001d048613	PB.10446_size51	CCCTTTAATCGG	TTTCCCGTCACA	1	0	0	1	0	1	7	0
Zm00001d048616	PB.10448_size56	ACTATTTCA	CTCGCCCAG	4	0	0	3	0	0	0	1
Zm00001d048625	PB.10454_size1199	GGGGAGC	ACCCTCT	0	0	0	0	1	0	1	0
Zm00001d026715	PB.10455_size67	TCCCCAC	GAGGATG	6	0	0	15	16	19	0	0
Zm00001d048627	PB.10456_size154	CAATGAAAATACG	TGGCAGTGGCGTA	13	0	0	5	1	4	8	1
Zm00001d048628	PB.10457_size2097	GTTTCTCGACGTTTACCGAAATCTACGCTTGACGG	CGCCTCGAGTCCCGTTTTGGGCTGGAATCCACTAA	96	0	0	60	50	56	85	22
Zm00001d048632	PB.10461_size523	CGTGACTTGATAGATGTTAAAA	AAGTGTCGTGAGTGCACCGGGC	8	0	0	13	6	10	11	12
Zm00001d048655	PB.10469_size1058	AGAGTTATGGTCTGAGG	GACACATCATATCACAT	68	0	1	55	17	43	35	18
Zm00001d048672	PB.10476_size53	CCCAGGGA	ATATCCAG	2	0	0	3	1	3	1	0
Zm00001d029223	PB.1047_size120	GCAAATGGACA	TTCGGCAAGTG	6	0	0	3	0	0	4	1
Zm00001d048684	PB.10482_size148	AGTGTGTTTAGAGGGGGCCTGGG	TACACCCCCGAGATACTTGCACA	1	0	0	8	0	3	3	3
Zm00001d048689	PB.10485_size452	T	C	55	0	1	22	6	1	36	6
Zm00001d029227	PB.1048_size257	TT	CC	13	0	0	21	2	6	12	9
Zm00001d048702	PB.10494_size66	TTGGTCGTT	GGCCGGTGC	5	0	0	1	0	1	0	0
Zm00001d048707	PB.10497_size143	ACGCCT	CGCTTC	22	0	0	27	4	8	8	7
Zm00001d029231	PB.1049_size109	TCTAGTGAGGAGAATTCCCGA	AACTACATACGCGTCGTTTAG	19	0	0	4	4	4	5	1
Zm00001d048732	PB.10505_size44	GCCACTCCGTCGCCTGAC	ATTGTCTTACTCTTAACT	2	0	0	7	0	2	3	2
Zm00001d048734	PB.10506_size95	GGCGCTCATAGGCTC	CCTATCTGCGATGCA	2	0	0	6	0	0	8	4
NA	PB.10508_size45	C	A	0	0	0	0	0	0	0	0
Zm00001d048741	PB.10509_size1522	TCCGGGTCTGAAGGT	CATAAACTGAGCAAG	44	0	0	32	10	16	37	13
Zm00001d048766	PB.10517_size81	CCGGCCAGA	TACAGGGAG	20	0	0	4	3	3	4	2
Zm00001d048777	PB.10523_size228	CGGTCATTA	TCACTTCGG	13	0	0	16	5	6	11	5
Zm00001d048787	PB.10524_size299	CACTG	TGAAT	27	0	0	49	21	34	16	12
Zm00001d048794	PB.10525_size58	TCGTCACGAC	AAACAGTACT	7	0	0	2	5	1	5	2
Zm00001d048796	PB.10527_size117	GCGTTCATCGATTTCG	ATACCTCCAAGCCCGA	6	0	0	9	0	3	2	4
Zm00001d048802	PB.10529_size2696	GCGTCATTGCCGTCGAGTGTCGGGAGGACGAGACGACGCGTACTTGGTTCGCATTGACAGGT	TAAGATGCCGTCCGCTAGCGTAAAGAACGAGAGAAGTATACGTACCTCCTAAGCCCGGCAAC	180	0	0	405	34	201	169	210
NA	PB.10532_size63	CGCGCCATA	AAAATGGCG	0	0	0	0	0	0	0	0
Zm00001d048823	PB.10533_size94	TCCGTCTACCACTCG	CAAAGACGTGGTCTT	1	0	0	6	0	0	4	2
Zm00001d048824	PB.10534_size185	CCAATGTTCCCTG	AAGTCAGCTGGCT	22	0	0	16	4	11	13	9
Zm00001d048833	PB.10537_size80	CTTAT	AACTC	6	0	0	5	2	6	2	2
Zm00001d048835	PB.10539_size798	ATAACGAGAGATTATGGTGAAGACGTCTCCCGGGAGAGCG	GGTGGATCGCGCCGCCACAGCACTAATCAATATAGACCGA	30	0	0	28	9	19	40	11
Zm00001d048856	PB.10546_size66	AAGATAAGTCGCGCCAGA	CGTGCGCCCTAAATTGAG	5	0	0	9	1	3	4	2
Zm00001d048868	PB.10548_size116	CGTTGGCTGGTTC	TACGTCTCTACCT	0	0	0	7	0	4	2	3
Zm00001d029238	PB.1054_size102	CCCACCGC	GATCTGCT	2	0	0	3	2	4	1	2
Zm00001d048876	PB.10550_size40	GATCATAATACGTGCGCTGAAAGAA	AGCTGCTGCGGACCTATCAGGGTGG	0	0	0	0	1	0	1	1
NA	PB.10551_size90	GATTAGGACTCGTCCGGCCACCC	ATCCGATGTCGACAGAATTTATG	0	0	0	0	0	0	0	0
Zm00001d048891	PB.10555_size95	TGGCAGTTGCAGGTTTGTAAAAAAC	AAATGACGAAGAAGGGACCGCGGGG	7	0	0	8	1	2	2	3
Zm00001d048898	PB.10559_size217	GG	TA	0	0	0	15	1	1	0	2
Zm00001d048902	PB.10563_size308	TTTAAGATTC	ACCCCAGGCT	7	0	0	9	2	4	2	4
Zm00001d048908	PB.10566_size57	C	G	3	0	0	1	0	2	0	0
Zm00001d048924	PB.10571_size49	G	T	1	0	0	6	2	2	0	0
Zm00001d048953	PB.10582_size111	ACGCCCCCCC	CTCATAGTGT	0	0	0	0	0	5	1	0
Zm00001d048954	PB.10583_size54	ACGGGAGT	GAAACGCG	0	0	0	2	0	2	1	0
Zm00001d048959	PB.10587_size217	GCGTCC	ATAGTG	39	0	0	27	6	18	35	6
Zm00001d048962	PB.10589_size638	CAAGCACCCCCTCCATGTTGGAGTAACC	TGGCTCTTTGGCTAGCACGTACAGGCTT	1	0	0	2	2	3	1	1
Zm00001d048979	PB.10592_size204	GACATGGCGGCGGCTTAGCTCGGTG	AGTGGATTTTTATTGCGTTCTATCA	0	0	0	0	0	0	1	0
Zm00001d048988	PB.10596_size299	TGGGTCTACTCTAAGGCG	CACACTCGTCACGGTATA	11	0	0	7	3	1	33	9
Zm00001d048997	PB.10599_size109	TTTAGTG	CCCGACT	11	0	0	11	4	10	8	3
Zm00001d029249	PB.1059_size43	GTCG	CGTT	9	0	0	6	2	3	1	0
Zm00001d049008	PB.10602_size107	TTG	CCC	18	0	1	26	0	19	18	17
Zm00001d049019	PB.10606_size235	CTGAGCTCTC	TCATATATCT	21	0	0	31	2	7	10	5
Zm00001d029255	PB.1060_size53	GAATGCGGAACACTCAG	ATTCATACGGTGTCAGT	3	0	0	3	0	0	1	1
Zm00001d049038	PB.10613_size193	GCCGATGT	AGTCGATC	24	0	0	35	2	6	30	11
Zm00001d049042	PB.10615_size187	CAAAGCGGCG	TCCGATCAGC	3	0	0	11	3	7	1	1
Zm00001d049043	PB.10616_size115	GAGGT	TGAAC	11	0	0	20	1	7	0	4
Zm00001d049049	PB.10619_size61	AAAGTGTACC	CGGTAAGCGT	9	0	0	5	5	4	4	0
Zm00001d049059	PB.10622_size122	ACAC	GTGA	9	0	0	7	1	5	2	0
Zm00001d049080	PB.10631_size153	AAG	GGT	6	0	0	9	2	6	3	2
Zm00001d049082	PB.10633_size96	CCG	TTA	11	0	0	6	2	4	2	0
Zm00001d049083	PB.10634_size59	ACCCTAGAGC	GGAAAGAGAG	10	0	0	5	0	1	4	1
Zm00001d049094	PB.10639_size63	TGCTTGAGAGG	CCTCGCGACCT	2	0	0	2	0	2	1	0
NA	PB.1063_size58	AGCAATATGGCT	CATGGGGAAAAG	0	0	0	1	0	4	0	0
Zm00001d049095	PB.10640_size59	TAGTT	CGACC	4	0	0	7	1	4	1	0
Zm00001d049099	PB.10642_size3164	CTGTTCAGTCAGAGTTCTT	TAACCGGTCTGATACCGGC	665	0	0	407	181	329	501	214
Zm00001d049100	PB.10643_size249	ACTCCCGGAAAATTGGTACGCC	GTCTTTATCGGGCCAAAGTATG	13	0	0	32	4	8	11	4
Zm00001d049125	PB.10647_size591	CTCGGGATGCCGGCCCGAGCGTTAAGAAGCCTTCA	TCGACAGGATTAATTAAGATACCCGAGCATAGATG	11	0	0	23	7	11	19	7
Zm00001d029263	PB.1064_size41	ATGACAC	CGTTGGT	1	0	0	0	1	1	0	0
NA	PB.10650_size61	CAGGTAT	TTCAGTA	0	0	0	0	0	0	0	0
Zm00001d049136	PB.10654_size49	TG	CA	8	0	0	2	2	1	3	2
Zm00001d049140	PB.10657_size140	GTGTTAGAGGCGTCACTAGTATTAAGGTGCTTTTCGAGCGGTATTCGGGATTTGC	AGACAGACTATACTGGCCACGCGGGTACATGCCGGAGCTAAAGGGTACCGCCCAT	4	0	0	7	0	4	6	5
Zm00001d029264	PB.1065_size112	GG	AC	3	0	0	11	6	4	1	4
Zm00001d049155	PB.10666_size517	AGGCACAT	GATTCTGG	84	0	0	123	13	30	30	13
Zm00001d049159	PB.10672_size135	GGTCGCCAC	TCCTAAGGT	1	0	0	5	0	0	4	5
Zm00001d049160	PB.10673_size49	TATAGTC	AGCGAAT	6	0	0	4	2	2	1	0
Zm00001d029272	PB.1067_size88	CCAGTACTGGGCACGAAGTAAATCT	GAGACGAAAAATGTTGGTCGCGCAA	2	0	0	3	0	0	2	1
NA	PB.10681_size150	GATC	CGCG	0	0	0	0	0	0	0	0
Zm00001d049187	PB.10683_size369	GGATATGGGCCCCACAACT	ATGCCGCCCTGAGGGCGGC	7	0	0	10	10	16	9	7
Zm00001d049188	PB.10684_size78	GAAAAT	AGGCCC	5	0	0	11	2	3	6	2
Zm00001d049190	PB.10686_size685	ACTCACAACCGCAAAGAAGCCGGCA	GTCAGTCGTTAGGGGAGGATGAAGG	6	0	0	7	1	11	2	5
Zm00001d049191	PB.10687_size790	ACTCCCGGGGTGGGTA	GACATTTACAGATTCG	14	0	0	19	7	17	7	1
Zm00001d049192	PB.10688_size54	CAGGTTTAGGTGG	ACTACAAGAACAA	2	0	0	5	1	3	2	0
Zm00001d049208	PB.10693_size995	TCGTGAGTGC	ATAGTGACAA	102	0	0	116	31	57	32	16
Zm00001d049210	PB.10694_size190	CTAACCGTCACCCGA	TGTGTTCCTCTTTAC	7	0	0	15	3	12	5	5
Zm00001d049222	PB.10697_size85	C	G	7	0	0	14	2	2	4	5
NA	PB.10700_size203	TATGATG	CTCTGCA	36	0	0	12	14	8	15	4
Zm00001d049230	PB.10702_size388	CCGGA	GTAAG	31	0	0	32	9	31	20	15
Zm00001d049234	PB.10705_size605	TTAAATCCGTAC	CCGGGCAACACT	30	0	0	51	17	44	12	10
Zm00001d049239	PB.10706_size3663	TCCCCTGTACTCTT	CTGTTGACTTCACG	148	0	1	90	79	121	69	24
Zm00001d049243	PB.10708_size1015	C	A	350	0	2	95	13	70	332	78
Zm00001d049260	PB.10717_size107	CGGAGGCCCTAGAGGTTT	TCCGCCTGTCGACAAGGC	3	0	0	10	2	2	1	1
NA	PB.10719_size41	GATGA	TGCCG	4	0	1	6	2	1	4	2
Zm00001d049269	PB.10721_size271	ATG	CCA	11	0	0	9	2	5	16	6
Zm00001d049276	PB.10724_size228	ATAAAGCCACCC	CAGGTATGGAGT	15	0	0	0	6	2	3	0
Zm00001d049295	PB.10732_size1718	GATTG	AGGGC	25	0	0	23	4	20	58	17
Zm00001d049305	PB.10735_size262	CGTAGG	TACGAA	11	0	0	11	3	7	1	2
Zm00001d049313	PB.10736_size65	GACATACCGCTTTACG	ATAGCCTGCTCCCCAT	0	0	0	3	0	6	0	0
Zm00001d049320	PB.10737_size229	CTCATCCTC	TCTCAATGG	22	0	0	49	5	21	17	17
Zm00001d049326	PB.10740_size137	TGAAACGACCAAATCCCAGGC	CCGGGTAGGTGTGCTTTGAAA	15	0	0	27	5	3	7	0
Zm00001d049333	PB.10744_size52	CCCGGAGA	TGGATGAG	13	0	0	5	3	2	3	1
NA	PB.10745_size66	ATTGGTCGCAGACCCGC	CCGACCTCTCTGTAATA	0	0	0	0	0	0	0	0
Zm00001d049346	PB.10748_size59	GA	AG	9	0	0	8	2	1	3	2
Zm00001d049348	PB.10749_size57	GACAGGAAC	CGGCAAGGT	5	0	0	9	2	6	4	2
Zm00001d049360	PB.10755_size190	TACTACTGTC	CCACGACAAT	15	0	0	28	8	10	9	4
Zm00001d049361	PB.10756_size262	CA	TG	14	0	0	14	6	14	27	8
Zm00001d049362	PB.10757_size140	TGCCCCG	CATAATA	15	0	0	9	8	14	5	6
Zm00001d029286	PB.1075_size57	CAGAAACGTAATAGTGAGTGGATTTCTGGATAGCTGAG	TGACCGATCCGACTCAGTGCTGCAATCAAGCCATCACA	1	0	0	1	0	0	2	0
Zm00001d049376	PB.10765_size285	ATC	GCG	17	0	0	5	3	5	23	3
Zm00001d049379	PB.10766_size103	ACCCCCG	GTTGTTA	8	0	0	9	1	2	12	4
Zm00001d049380	PB.10767_size75	CAGGCGTATGCCT	TCAAACCGATTAG	3	0	0	2	1	10	2	0
Zm00001d049381	PB.10768_size107	TCCT	CGGC	0	0	0	0	0	1	0	0
Zm00001d049383	PB.10769_size105	GTAGGG	ACGTAT	9	0	0	4	2	6	6	3
Zm00001d049400	PB.10774_size70	G	A	5	0	1	2	2	3	4	2
Zm00001d049409	PB.10776_size2178	CGGTTGTACACGAG	AAAACCCGTGTCTT	126	0	1	126	38	74	213	138
Zm00001d049416	PB.10778_size82	GCGAG	AGAGA	9	0	0	8	2	6	9	2
Zm00001d049441	PB.10784_size52	AGTTAATTTA	GACCGGACGG	5	0	0	6	1	8	4	1
Zm00001d049442	PB.10785_size127	GGATAGG	ACGCGAT	5	0	0	6	0	5	6	2
Zm00001d049449	PB.10788_size469	ATCATACCGCC	GCTTCCTTTTT	31	0	0	45	8	16	21	16
Zm00001d049450	PB.10790_size62	AAAGGCCGGGGAGGCA	CGGAATTTAAATAATC	20	0	0	10	0	0	11	6
Zm00001d049455	PB.10792_size457	CCAGCGAACCGCAC	GTCCGAGGTTCAGG	13	0	0	11	1	4	5	1
Zm00001d049457	PB.10793_size337	G	A	10	1	0	8	0	6	11	8
Zm00001d049459	PB.10794_size40	G	A	5	0	0	2	0	2	0	1
Zm00001d049479	PB.10801_size106	AATCTAGTACG	GCGAATCGCTT	6	0	0	11	1	3	4	0
Zm00001d049496	PB.10806_size151	TCCCGC	CTTACG	18	0	0	15	4	17	13	5
Zm00001d049500	PB.10808_size300	TCC	GTA	17	0	0	32	9	20	10	6
Zm00001d049507	PB.10813_size187	GTGGTGCATTCGT	ACATAATGGCTAC	29	0	0	20	5	12	12	9
Zm00001d049510	PB.10814_size1048	GA	CC	23	0	0	30	18	23	39	23
Zm00001d049522	PB.10816_size170	CGTC	TAGA	14	0	0	17	4	4	8	7
Zm00001d049526	PB.10817_size86	CTCTCCTG	TCTCTTAC	8	0	0	6	2	2	5	2
Zm00001d029297	PB.1081_size244	CA	GT	6	0	0	16	3	13	2	1
Zm00001d049540	PB.10820_size304	GGGTTTTGTACTTGCCCGCGGTTT	CCCCGCGACTTCCATTTATTTCAG	15	0	0	25	5	10	19	5
Zm00001d049541	PB.10821_size615	GTTCAGTGAACC	CAAGTAGCCGGT	13	0	0	26	2	9	4	0
Zm00001d049543	PB.10822_size320	AACGGATCGTCCTCTAGG	GTTAAGATTCGTCTAGAC	0	0	0	2	0	0	1	3
Zm00001d049548	PB.10823_size128	AA	GC	5	0	0	33	2	9	2	1
Zm00001d049554	PB.10827_size1101	CAAGGGGTGT	ACGATCTGAC	90	0	0	127	19	58	62	32
Zm00001d049560	PB.10832_size100	A	G	9	0	0	12	1	4	4	6
Zm00001d049563	PB.10833_size111	CGAAGC	TAGGAT	14	0	0	9	3	5	12	2
NA	PB.10835_size70	TACAAGAGAGTTT	CGTGGATCGACCC	2	0	0	6	0	4	2	5
Zm00001d049572	PB.10836_size60	GTTC	ACCT	11	0	0	4	3	1	2	1
Zm00001d049576	PB.10839_size248	G	T	20	0	0	74	46	78	0	0
Zm00001d049597	PB.10850_size543	CC	TA	0	0	0	6	0	2	2	0
Zm00001d049598	PB.10851_size47	GCGGGAAAC	AAAAAGGGT	3	0	0	6	0	0	3	0
Zm00001d049605	PB.10852_size687	GTATTCTAAAAACTTACGTTG	ACGCGTCGTGGGTCGGACCCC	36	0	0	30	6	6	50	19
Zm00001d049608	PB.10855_size108	ACTAAAGAGCCGTCCAGCGTCA	GTCGCGAGCATACTTGATAGTG	29	0	0	24	1	22	26	0
Zm00001d049610	PB.10856_size113	GG	AA	15	0	0	10	3	8	10	6
Zm00001d049612	PB.10857_size46	GGCCTGG	CATTCAA	2	0	0	3	2	1	3	1
Zm00001d049619	PB.10861_size400	TCGTCCCGATCGCC	AACCTTTAGGTAAG	66	0	0	45	14	48	22	7
Zm00001d049621	PB.10862_size241	TTAAAAA	CCGGGGG	19	0	0	42	4	12	18	13
NA	PB.10863_size1321	GATGATGGTGC	ATAAGATACAT	157	0	0	136	51	100	76	32
Zm00001d049627	PB.10866_size255	C	T	16	0	0	23	2	19	18	12
Zm00001d049636	PB.10871_size74	CACCC	TTTTG	12	0	0	2	3	1	7	3
Zm00001d049638	PB.10873_size129	CTGATTACACCCTACGA	TAAGCCGGGTGACGGTT	0	0	0	7	3	6	15	8
Zm00001d049641	PB.10875_size320	TGCGGGAT	AATATAGC	26	0	0	11	8	18	24	7
Zm00001d049642	PB.10876_size76	G	C	4	0	0	8	3	3	2	2
Zm00001d049643	PB.10877_size582	ACCATAGTTGCGTATCGATCGTCCATTCA	TTTGCGTGCAGTCGGGTGCTCGGAGAGAC	5	0	0	8	0	4	1	0
Zm00001d049648	PB.10879_size83	CGCTACAGCCAT	TATCGTCATTCG	3	0	0	26	6	1	3	12
Zm00001d049649	PB.10880_size90	GGTCGCG	AACGCGA	4	0	0	13	1	9	3	0
Zm00001d049656	PB.10882_size276	CCA	GGG	28	0	0	14	10	15	20	7
Zm00001d049661	PB.10885_size55	ATCTCATTT	GGACTCAAC	0	0	0	1	0	1	0	1
Zm00001d049662	PB.10886_size54	TTTTGTAAGAGAAT	CCCCACCGCGAGTC	4	0	0	6	2	7	5	4
NA	PB.10889_size47	GCTT	AGCC	4	0	0	0	2	4	3	1
Zm00001d029328	PB.1088_size412	AA	GG	39	0	0	41	11	20	24	17
Zm00001d049666	PB.10890_size220	TTTCCTT	CGGGAGG	33	0	0	21	9	20	20	7
Zm00001d049674	PB.10892_size211	CACACGAT	GGGCAAGA	16	0	0	35	7	22	8	5
Zm00001d049680	PB.10894_size119	GGCT	ACTC	7	0	1	11	3	10	3	1
Zm00001d049683	PB.10895_size173	GCGGT	TTCAG	0	0	0	2	0	7	0	0
Zm00001d049691	PB.10898_size69	TTCCC	CCTTT	8	0	0	13	2	12	6	2
Zm00001d029329	PB.1089_size82	ATGTGTATCTGG	TCCCAGTATCAC	9	0	0	7	4	5	9	4
Zm00001d049698	PB.10902_size114	TG	GC	13	0	2	10	1	2	8	2
Zm00001d049709	PB.10907_size118	TCGGTAC	GTAACGT	3	0	0	1	4	4	3	0
Zm00001d049712	PB.10908_size168	ACGGCC	CTAATT	32	0	1	20	6	15	13	3
Zm00001d049714	PB.10910_size42	CCACTGGCG	GAGGGAAGA	2	0	0	5	2	1	6	1
Zm00001d029336	PB.1091_size137	CGAATTGTCCGGCA	GCGGGAACTTTAGG	3	0	0	17	1	1	1	0
Zm00001d049730	PB.10922_size235	G	A	7	0	0	8	2	9	3	5
Zm00001d049764	PB.10936_size295	GT	AC	59	0	1	25	10	20	31	12
Zm00001d049767	PB.10938_size73	CGC	ACT	3	0	0	14	2	6	1	4
Zm00001d049796	PB.10947_size115	A	G	17	0	0	13	5	8	7	4
Zm00001d049800	PB.10949_size54	G	A	1	0	0	6	0	3	3	1
Zm00001d049809	PB.10952_size47	CG	TT	1	0	0	1	2	0	0	1
Zm00001d049815	PB.10953_size601	G	A	81	0	0	61	21	53	35	18
Zm00001d049817	PB.10954_size153	C	A	3	0	0	3	2	3	4	5
Zm00001d029343	PB.1095_size44	ATCT	GCTC	0	0	0	5	0	1	4	0
Zm00001d049831	PB.10961_size102	GTCCTCTCTACCACCTAC	AGTTCTATAGGTCTTGGT	5	0	0	14	1	2	3	1
Zm00001d049835	PB.10964_size106	GACTAGAA	CGTAGAGG	14	0	0	10	6	7	7	3
Zm00001d049886	PB.10979_size40	C	G	3	0	0	5	0	4	0	2
Zm00001d029352	PB.1097_size66	CT	GG	6	0	0	8	5	1	7	2
Zm00001d049888	PB.10980_size174	CG	AA	8	0	0	20	4	4	6	0
Zm00001d049894	PB.10983_size1082	G	A	36	0	0	33	5	23	51	21
NA	PB.1098_size193	TCGCGTTCTCCAGGTTGATTGGCTCTCGGTCCACTAAACACAGCTTACG	ATAAAGCACTTGTACCTCGCAATCTCTTTATTTTGGCGGTAGCGCCCAA	0	0	0	0	0	0	0	0
NA	PB.10990_size78	TTACGGCT	CCCTACTC	0	0	0	0	0	0	0	0
Zm00001d049930	PB.10994_size92	T	C	1	0	0	5	4	6	4	1
NA	PB.1099_size317	ACTATGCTAACTTCAGG	GTAGCAGCGTTCCGGAC	0	0	0	0	0	0	0	0
Zm00001d049954	PB.11006_size167	A	C	3	0	0	4	0	2	0	0
Zm00001d049958	PB.11008_size91	TCACGAGCATCAGCATTATAC	CTGTAGAATCGGATGAAGGGT	14	0	0	19	1	9	4	1
Zm00001d049959	PB.11009_size217	GACA	CGTG	23	0	0	25	3	2	5	5
Zm00001d029361	PB.1100_size113	GGCTTGGG	AATAACCA	7	0	0	8	5	5	7	0
Zm00001d049974	PB.11015_size483	AAAACATTGAATTGTTATTTCTAGACG	CCGGTGCCATGCGCCCGCCAGCGAGTA	11	0	0	6	4	3	5	0
Zm00001d029365	PB.1101_size151	CGTTGTTG	TCGGACCT	17	0	0	21	4	19	6	4
Zm00001d029371	PB.1102_size107	AAGTCCCT	GCTGGGAA	7	0	0	2	0	2	4	1
Zm00001d050020	PB.11030_size50	G	T	1	0	0	1	0	1	1	2
Zm00001d050026	PB.11036_size92	CG	TA	6	0	1	5	3	3	1	0
NA	PB.11037_size137	T	C	2	0	0	4	2	4	2	0
Zm00001d050032	PB.11038_size1668	AT	GG	518	0	1	271	58	158	377	151
Zm00001d050054	PB.11042_size70	TTCGTGT	CCTTCAA	9	0	0	11	7	4	3	1
Zm00001d050061	PB.11044_size114	GGAAACTCGGACCCGGTTGGCCCCGAACCG	CTCGGTCTTAGATTAACCTATAATACGATA	0	0	0	0	0	3	0	0
Zm00001d050074	PB.11049_size297	GACGAATACCTGCAACAAAGAGATGCGATACGTGAGCGGCA	CCGAGGCTAAAAGGGTGGGACATAATTCGGTAGTTCTACTG	3	0	0	3	1	1	1	0
Zm00001d050089	PB.11056_size609	A	C	34	0	0	30	3	9	25	16
Zm00001d050100	PB.11065_size451	G	A	16	0	1	45	16	24	16	8
Zm00001d050106	PB.11068_size61	A	G	2	0	0	1	1	3	0	0
Zm00001d029375	PB.1106_size1056	C	G	28	0	0	22	11	14	30	10
Zm00001d050123	PB.11076_size75	T	A	6	0	0	4	2	10	2	0
NA	PB.11081_size404	GCTTGATCT	ATCCAGCTG	7	0	0	10	1	4	20	4
Zm00001d050139	PB.11082_size165	GCATATACCTTGTTTTTCTACACACACGATACAA	ATTCCAGGTGATCCCGCTATGGTTTGTAGACGGG	3	0	0	7	1	3	0	5
Zm00001d050146	PB.11083_size69	GCGTA	ATCCT	8	0	1	2	2	3	4	0
Zm00001d050148	PB.11084_size100	ATTGCTTTC	GGCCGGCCT	2	0	0	8	1	0	1	1
Zm00001d029376	PB.1108_size129	T	C	27	0	1	20	3	11	8	3
Zm00001d050174	PB.11097_size140	GGCGCCCC	ATTCTGAA	4	0	0	6	3	1	26	6
Zm00001d027427	PB.110_size168	ATCATCTG	TCAGCTCC	27	0	1	25	8	18	11	8
Zm00001d050184	PB.11101_size328	GG	TA	2	0	0	2	1	1	2	1
Zm00001d050191	PB.11104_size458	ATATATGC	CCGGGGAT	45	0	0	51	5	27	27	12
Zm00001d050193	PB.11105_size138	AACCA	GCTAT	12	0	0	17	14	23	10	13
NA	PB.11107_size51	G	C	0	0	0	0	1	0	0	0
Zm00001d029378	PB.1110_size405	CTTTATTTGACA	AGCGGCCGTGAG	18	0	0	25	2	11	12	5
Zm00001d050216	PB.11118_size55	GGTCTA	TACTCT	4	0	0	7	3	3	4	6
Zm00001d050219	PB.11120_size257	TCGA	CGAC	3	0	0	9	2	2	11	8
Zm00001d050238	PB.11125_size70	GGGCCCCAACTCGGTACACTG	ACAGGGTTTACTAAGGTGTCA	3	0	0	2	0	3	2	3
Zm00001d050241	PB.11126_size68	CATTTTATCGGGTC	TTCCCCCCTAAACA	0	0	0	6	0	5	2	0
Zm00001d050244	PB.11128_size72	AATGG	GGCTT	4	0	0	6	0	2	6	3
Zm00001d050245	PB.11129_size251	GGTCGGGTCTT	AAATATACTAC	16	0	0	12	3	4	13	6
NA	PB.1113_size215	CGATTAACCTGGG	ACGCCCGATCAAC	0	0	0	0	0	0	0	0
Zm00001d050265	PB.11140_size55	TACCGTCCGCCC	CGTGACGAATGT	6	0	0	5	2	5	4	1
Zm00001d050293	PB.11145_size75	TGGATCTAGGCCTAGCGCGCTCGATCCTATAACACGGGGAAG	CAACCGCTAAATCCCGATATATATCTTCCCGCTGTAACAGGA	0	0	0	0	0	0	3	1
Zm00001d050300	PB.11146_size86	CATTAATAGTAAG	TGCCCGAGACTCT	10	0	0	5	2	9	15	10
Zm00001d050316	PB.11153_size101	T	C	5	0	0	10	0	1	3	3
Zm00001d050323	PB.11156_size71	AGGGCGGTAT	CAAATAAGGA	6	0	0	12	9	13	3	3
Zm00001d050329	PB.11159_size53	T	C	5	0	0	3	1	1	1	0
Zm00001d029392	PB.1115_size180	TTTCA	CCCTC	13	0	0	15	1	6	15	5
Zm00001d050336	PB.11162_size269	GTT	ACC	12	1	0	5	4	5	6	4
Zm00001d050339	PB.11163_size87	A	G	4	0	1	14	4	6	4	0
Zm00001d050340	PB.11164_size50	AGAGCCGGATC	TAGAAGACCCT	3	0	0	1	1	6	0	1
Zm00001d050353	PB.11169_size122	ACTCGGACACGTCA	GGCTACGTGTACTC	12	0	0	9	3	4	2	2
Zm00001d050357	PB.11171_size123	AAC	GGT	12	0	0	13	1	3	4	8
Zm00001d050365	PB.11173_size61	A	G	3	0	0	2	0	1	0	0
Zm00001d050372	PB.11175_size295	GTTATCCCTAG	CCAGCTTTGCT	11	0	0	8	1	3	11	5
Zm00001d050375	PB.11176_size810	TGAAT	CAGGG	93	0	0	81	30	45	50	19
Zm00001d050383	PB.11179_size141	CCTGG	GTACC	7	0	0	8	4	4	2	2
Zm00001d050395	PB.11184_size59	TAAAGGT	GGCGATC	6	0	0	4	1	7	1	0
Zm00001d050401	PB.11185_size60	TC	AT	4	0	0	2	0	0	1	1
Zm00001d050409	PB.11189_size318	A	G	34	0	0	24	12	13	11	7
Zm00001d050411	PB.11190_size82	AAGGCCCG	TGTTTTTC	12	0	0	11	5	1	13	1
NA	PB.11191_size69	CTAA	GCCC	0	0	0	0	0	0	0	0
Zm00001d050428	PB.11192_size72	CT	GC	0	0	0	2	0	0	1	1
Zm00001d050430	PB.11193_size53	C	T	11	0	0	3	2	1	3	3
NA	PB.11211_size157	C	A	5	0	0	4	0	2	5	2
Zm00001d050501	PB.11220_size47	AGTGATT	GCCAGCC	9	0	0	6	1	3	3	2
Zm00001d050518	PB.11222_size61	A	G	0	0	0	0	0	0	1	0
Zm00001d050526	PB.11224_size1037	CGAA	TCCC	64	0	0	62	24	34	31	14
Zm00001d050551	PB.11229_size100	GT	AC	6	0	0	17	2	6	5	1
Zm00001d050567	PB.11235_size258	C	A	5	0	0	19	3	6	5	2
Zm00001d050584	PB.11240_size478	A	G	3	0	0	11	2	4	3	0
Zm00001d050606	PB.11246_size2293	C	T	152	0	1	168	44	84	410	167
Zm00001d050612	PB.11249_size183	CG	GA	1	0	0	1	0	2	4	0
Zm00001d050633	PB.11254_size44	C	G	1	0	0	0	1	0	0	0
Zm00001d029418	PB.1125_size135	G	A	9	0	0	8	7	7	5	5
Zm00001d050666	PB.11269_size67	ACG	CAA	7	0	0	8	2	5	5	1
Zm00001d029420	PB.1127_size101	ATTGGGAAATACTGACAGGCGTAGCGGACTCCGCCG	TCCAAATGGCTACCTTCAAGACGATATGGCTACTTC	4	0	0	7	1	3	4	5
Zm00001d050716	PB.11289_size166	G	A	2	0	0	2	3	3	1	2
Zm00001d029422	PB.1128_size573	GAGT	AGAC	41	0	1	36	10	13	53	16
Zm00001d050741	PB.11294_size63	T	G	4	0	0	4	0	7	2	2
Zm00001d050747	PB.11296_size430	G	C	15	0	0	17	2	2	11	3
Zm00001d029426	PB.1129_size97	CTAGCAGTTACACTAGCCGTCTTCCGCTAACGCTACTAAAGTTCA	TATAACAAAGATTCGATTACACATTAGCTCACACGAGCGTTCCTG	9	0	0	12	0	0	3	2
Zm00001d027429	PB.112_size65	ATAAGGGGACCGCACTGAAGG	GCGCCACATGTCTGTCCGGTA	11	0	0	8	1	6	5	3
Zm00001d050781	PB.11303_size89	A	G	7	0	0	34	0	6	4	2
Zm00001d050793	PB.11306_size146	T	C	5	0	0	8	5	11	6	4
Zm00001d050816	PB.11312_size41	GCG	CTA	4	0	0	6	0	0	2	4
Zm00001d050822	PB.11313_size112	CTGTAACTGC	GCTCGCTCAT	5	0	0	12	2	4	6	0
Zm00001d050868	PB.11330_size184	CCAAAGCAGAG	TTTGGATGTCA	2	0	0	4	0	2	0	0
Zm00001d050961	PB.11364_size555	GT	TC	8	0	0	10	2	3	6	2
NA	PB.11367_size102	C	G	5	0	0	6	1	3	2	0
Zm00001d050970	PB.11369_size154	TAC	CGT	9	0	0	10	2	7	10	0
Zm00001d050977	PB.11370_size110	CTACTCA	TGGGCAG	15	0	0	46	2	32	11	2
Zm00001d050981	PB.11372_size74	CTCG	TCGT	4	0	0	18	1	16	3	13
Zm00001d050985	PB.11373_size84	CT	AG	8	0	0	5	2	5	14	5
Zm00001d050993	PB.11377_size104	AC	TT	11	0	0	13	2	2	3	0
Zm00001d051001	PB.11379_size4826	CATTGGGTTA	GCCCCAACGC	1288	0	2	608	215	280	353	151
Zm00001d051012	PB.11381_size40	GC	AT	2	0	0	7	0	0	1	1
Zm00001d051016	PB.11384_size136	CGTTA	TACCT	14	0	0	12	5	4	6	1
Zm00001d051017	PB.11386_size78	AACGATTTGGGCTTCGACTTATAG	CTTTGGAAATTGCGATCACACCTA	6	0	0	4	2	6	2	1
Zm00001d029443	PB.1138_size147	G	A	9	0	1	4	5	1	1	2
Zm00001d051043	PB.11394_size62	ACACC	GTCTA	6	0	0	5	0	4	3	4
Zm00001d051044	PB.11395_size179	C	A	8	0	0	4	0	6	3	3
Zm00001d051056	PB.11400_size264	CCGGAGGCGCTAACCTGTGAACTTCTATACGGCGTTTTGTT	ATCACTATCTCGGTAACCAGTTCCACGGGACTGAGGCCTCC	18	0	0	18	13	27	13	18
Zm00001d051062	PB.11404_size49	CCAGCGTG	TAGATACA	13	0	0	5	2	5	4	3
Zm00001d051063	PB.11405_size44	TTC	CCA	9	0	0	6	2	6	5	1
Zm00001d051065	PB.11406_size54	CTCAGG	TAAGAA	3	0	0	9	4	9	1	4
Zm00001d051075	PB.11410_size358	G	A	13	0	0	8	3	7	12	2
Zm00001d051080	PB.11411_size177	TATGGGTTT	CGCATACGG	0	0	0	2	0	0	0	0
Zm00001d051112	PB.11421_size431	ACTGATTGGG	CTAAGCCTAC	14	0	0	8	12	18	7	4
Zm00001d029448	PB.1142_size154	ATTGAGGC	CCCAGACT	23	0	0	17	3	5	4	2
Zm00001d051129	PB.11431_size402	TCT	CTC	16	0	0	27	7	10	13	2
Zm00001d051135	PB.11433_size131	TG	CA	10	0	0	14	7	13	7	1
Zm00001d029454	PB.1143_size210	GGGTACGGACGGGCAGC	AAACGTAACTAAATGTG	14	0	0	18	5	9	9	4
Zm00001d051163	PB.11442_size152	GATGTGGTAGGCCGG	AGACCTCCGTTGGCC	1	0	0	12	0	2	1	1
Zm00001d051174	PB.11445_size229	ATGCGAG	TGCATGC	0	0	0	0	1	0	0	0
Zm00001d051180	PB.11448_size72	ACTCGCCTGGGAT	GTCGAGTGACATC	2	0	0	8	1	6	3	1
Zm00001d051183	PB.11449_size529	C	T	22	0	0	13	3	10	20	13
NA	PB.11451_size135	CGATA	TAGCG	9	0	0	5	0	2	11	2
Zm00001d051193	PB.11452_size214	TCCCCT	CTGTTC	0	0	0	0	0	2	0	0
Zm00001d051203	PB.11453_size51	TG	CC	2	0	0	5	1	4	2	0
Zm00001d051211	PB.11456_size43	CG	GA	3	0	1	2	1	1	0	0
Zm00001d051214	PB.11459_size43	C	A	6	0	0	7	1	4	7	3
Zm00001d051227	PB.11463_size88	ATACTTTCAGGTT	TATTCACTTAACC	1	0	0	1	1	3	2	0
Zm00001d051235	PB.11468_size132	GCGCCGAATTGCTAGCT	ATCGTCGCCCAGCCTTG	1	0	0	1	1	4	2	1
Zm00001d051242	PB.11471_size102	GCGTG	CTTGA	10	0	0	7	1	3	3	3
Zm00001d051268	PB.11479_size125	AGTGGACGCAGAAAAT	GACCAGAATGTGGGGC	9	0	0	17	3	1	6	2
Zm00001d051286	PB.11481_size85	ACTGCTA	TTCATCG	5	0	0	15	1	3	6	2
Zm00001d051291	PB.11484_size103	TTC	CGT	2	0	0	8	0	0	1	1
Zm00001d051306	PB.11486_size307	CTACT	GCGTC	16	0	0	22	7	8	7	3
Zm00001d029462	PB.1148_size60	CTAACCATTGTTTGTTGCAGCGT	TCGGGGCGGCCAAACATTGCGAC	0	0	0	1	3	1	2	0
Zm00001d051336	PB.11501_size72	T	A	5	0	0	6	0	4	5	1
Zm00001d051337	PB.11502_size47	TC	CT	1	0	0	6	2	2	0	6
Zm00001d051345	PB.11506_size70	C	T	2	0	0	2	0	0	1	0
Zm00001d051362	PB.11512_size849	TC	CG	2	0	0	0	1	0	2	0
Zm00001d051403	PB.11526_size313	ACAGCCTCACAAC	TGGAGGATGTTGT	1	0	0	0	0	0	1	0
Zm00001d051404	PB.11527_size450	AG	GT	14	0	0	30	9	3	1	32
Zm00001d051415	PB.11530_size161	ACCGGCTGTTTCCTA	GTGCTTAACCCAGCG	4	0	0	8	3	3	14	5
Zm00001d051420	PB.11534_size281	G	C	5	0	0	13	0	2	0	0
NA	PB.11537_size147	GTGG	CCAA	29	0	0	16	5	11	11	2
Zm00001d051427	PB.11538_size167	CCTTTTTGA	GTCACCCCC	13	1	0	8	4	9	9	5
Zm00001d051431	PB.11541_size85	TTCGGGCTTTTCCCAA	CCTATATCGAAGTTGT	0	0	0	16	2	4	2	0
Zm00001d051442	PB.11546_size116	GGATGTGATGCATTCG	CTGCCGAGATTGGCGT	3	0	0	10	0	6	1	0
Zm00001d051457	PB.11552_size59	C	T	4	0	0	6	2	2	2	0
NA	PB.11557_size55	AG	GA	0	0	0	0	0	1	0	0
Zm00001d051478	PB.11561_size415	T	C	8	0	0	32	26	32	3	2
NA	PB.11562_size56	TAGCGCGCCGTGAATTGCACAAACTTACCCG	CCCTCTCAACGAGTGCCTGTGGGTCCGTGTA	0	0	0	0	0	0	0	0
Zm00001d051498	PB.11571_size134	TGTTCTCCAGTTTGCG	CCCCTCGATAGAGCGA	11	0	0	17	5	10	9	2
Zm00001d051502	PB.11573_size308	GATCCATAGGCATGAAC	TCGTTGCGAATCCTGGT	2	0	0	5	3	4	0	0
Zm00001d051507	PB.11575_size139	A	G	2	0	0	5	6	0	4	1
Zm00001d051514	PB.11579_size97	CGGG	GTCT	4	0	0	13	0	12	9	3
Zm00001d051528	PB.11586_size76	GCCTG	ATTCC	6	0	0	3	2	1	4	1
Zm00001d051542	PB.11590_size1303	A	G	8	0	0	10	3	5	2	2
NA	PB.11591_size375	AGAG	CAGA	27	0	0	38	12	37	18	7
Zm00001d051544	PB.11592_size88	GTATTGTAGTGTGATGGATACCGTGATCTAGCTGGCCATGCCCCGAAGATATCA	AATGAACGTAACTGCTTCCTTAACAGCAGCCTCACTAGCCTGTTTGGCCCGAAG	5	0	0	11	4	0	3	4
Zm00001d051545	PB.11593_size76	AAACTAGGGT	CGGTGGAAAG	24	0	0	26	1	0	8	3
Zm00001d051563	PB.11604_size44	GAA	CGG	1	0	0	4	0	1	4	3
Zm00001d029490	PB.1160_size398	CCCATGGTGC	TGACCAACAG	6	0	0	15	2	7	15	30
Zm00001d051591	PB.11619_size767	TTCCCAG	GATGTCA	34	0	1	74	41	70	26	7
Zm00001d051599	PB.11622_size414	AACCC	TTTAT	51	0	0	67	5	13	25	14
Zm00001d051600	PB.11623_size1066	ATT	TCC	39	0	0	36	5	13	29	15
NA	PB.11639_size62	GCTTCC	CACCGG	9	0	0	14	2	4	11	3
Zm00001d051636	PB.11640_size720	CTAATGAGA	GGCGGCCCG	13	0	0	12	4	4	8	0
Zm00001d051644	PB.11643_size772	GGAATGCCCCGTCC	AAGGGTGTTGTCTG	52	0	1	29	15	38	27	19
NA	PB.11645_size71	GGCATTC	CATTCCT	0	0	0	1	1	1	1	0
Zm00001d051652	PB.11646_size141	CACGACATCCATCACGTTGATTCAAGTGCCCGGCTGTTCGA	AGGTGGTATAGCGTACCGAGGATGGAGAGTTTATCACCGAG	5	0	0	18	5	8	1	0
Zm00001d029498	PB.1164_size48	GTCCATTC	ACGACCAT	4	0	0	3	1	5	4	2
Zm00001d051664	PB.11652_size62	GGACTTTA	ACGTCGGG	13	0	0	11	0	4	4	3
Zm00001d051675	PB.11658_size332	CTTTCACCGCCCGGGGGC	GCGCTGTTAGTTAAATAT	6	0	0	3	2	4	3	3
Zm00001d051678	PB.11661_size393	TCGAACTCGA	CAAGCACTCG	8	0	0	16	4	7	12	8
Zm00001d051681	PB.11662_size68	C	A	16	0	0	29	7	5	7	3
Zm00001d051682	PB.11663_size52	CTGGTGGG	GCAAAAAA	6	0	0	6	0	3	4	3
Zm00001d051685	PB.11667_size368	CCTAGCAGATG	TACTAACACCT	40	0	0	34	15	20	17	11
NA	PB.11675_size46	CGCATAAGTGTGTATA	TAGGCGGTCACACGCG	0	0	0	0	0	0	0	0
Zm00001d051740	PB.11678_size56	GGAG	AATA	2	0	0	11	1	4	3	4
Zm00001d051742	PB.11680_size217	AGGAAAGTTTG	CCAGGGAGGCA	17	0	0	2	1	7	6	0
Zm00001d051759	PB.11686_size120	GGCGCTTTCGGTGCTG	AATCTCCCTACACACC	12	0	0	11	4	5	10	7
Zm00001d051761	PB.11688_size324	ACCCCCTCTAC	CTTGTACAGGT	20	0	0	17	2	7	16	8
Zm00001d051804	PB.11702_size125	GG	TA	0	0	0	3	1	0	2	0
Zm00001d051806	PB.11703_size138	GGTTCA	CCCGTG	10	0	0	12	2	5	4	5
Zm00001d051809	PB.11705_size166	GAGGCAC	CCAATGG	5	0	0	26	2	8	2	6
NA	PB.11706_size68	GGCGCTA	TCTAACG	0	0	0	0	0	0	0	0
Zm00001d051832	PB.11713_size203	AT	GC	17	0	0	12	3	5	6	4
Zm00001d051838	PB.11716_size103	CAA	TGT	1	0	0	11	0	2	4	1
Zm00001d051839	PB.11717_size317	CAAAC	TGGGT	9	0	0	8	3	0	9	1
Zm00001d051846	PB.11721_size68	CCCC	TTTT	3	0	0	5	3	1	6	1
Zm00001d051866	PB.11734_size97	TCGATGGTGGCTGATGT	CGAGCAAGAATCAGCTG	4	0	0	3	1	2	2	1
Zm00001d051869	PB.11735_size86	CTT	TAG	10	0	0	4	4	3	4	0
Zm00001d051876	PB.11740_size183	T	C	13	0	0	19	3	11	7	5
Zm00001d051879	PB.11742_size200	TGG	CAA	4	0	0	17	3	11	2	3
Zm00001d051881	PB.11743_size120	AT	GA	17	0	0	15	5	8	2	6
Zm00001d051883	PB.11744_size199	G	T	1	0	0	3	0	1	1	0
Zm00001d051885	PB.11747_size171	TTCGACGAAGAA	CAGTGTCTGAGG	20	0	0	10	7	15	8	1
Zm00001d029530	PB.1174_size64	CGCGTCG	TCGTCTA	10	0	0	6	3	3	4	1
Zm00001d051889	PB.11750_size119	ATCTTGCTAAG	GCTCGTTGCCA	0	0	0	5	1	0	2	1
Zm00001d051900	PB.11756_size81	ACCATATCGCTCTACGCTAGC	GTAGGGCTCTCTAGAATAGCG	10	0	0	8	1	4	5	5
Zm00001d051901	PB.11757_size215	ATCCTAGATGTATGGCCCCT	GAAAAGAGGACTCAAAATTC	5	0	0	9	0	0	2	0
Zm00001d051902	PB.11758_size347	G	T	16	0	0	22	2	10	11	10
NA	PB.11767_size68	TGGTGGCATGCTAATCGTCGGCT	GAACCCTCCTTCGGCGACTAATC	0	0	0	0	0	0	0	0
Zm00001d051923	PB.11768_size232	GTGCGCCG	CATGTTGA	51	0	0	86	0	49	32	1
Zm00001d029539	PB.1176_size66	GCCCGC	ATGTCG	0	0	0	0	1	0	0	0
NA	PB.11775_size225	TCAGAGACTCGGTGCTC	CAGTTTTGCGAACCGCA	0	0	0	0	0	0	0	0
Zm00001d051946	PB.11780_size312	CCTGGTGATACACTCGCGTT	ATCAAACGGGGGACTATACA	5	0	0	2	2	3	9	3
Zm00001d051948	PB.11781_size87	TGGA	GAAG	1	0	0	14	1	2	1	0
Zm00001d051950	PB.11782_size102	CCCTACTCCCTGCGACTTAGGT	TATCGGCTTTACGAGGGCTCAG	0	0	0	3	0	1	4	1
Zm00001d051951	PB.11783_size119	CAC	TTT	6	0	0	5	0	3	5	2
Zm00001d051977	PB.11790_size259	CTGCCTCTCTCC	TCCTTCTCAGTT	3	0	0	3	0	0	3	0
Zm00001d051981	PB.11793_size76	G	A	1	0	0	4	2	10	3	0
Zm00001d051995	PB.11796_size103	GTG	AAA	1	0	0	11	0	6	2	1
Zm00001d051998	PB.11797_size60	C	T	2	0	0	3	1	0	2	1
Zm00001d027439	PB.117_size73	TCCCTCGCCGTTGTGACATACTGGCGGACTG	CTTGCTATTACCTCTGTGGCTCCTTAAGTCT	1	0	0	5	2	5	0	1
Zm00001d052003	PB.11801_size199	GCGA	TATT	19	0	1	12	15	15	10	1
Zm00001d052007	PB.11802_size51	CGGC	GAAT	3	0	0	5	2	4	1	1
Zm00001d052008	PB.11803_size111	AGAGACCGCTTTAGTCCAGAGGGG	GAGACTTATCGCGACTTGAGCAAC	1	0	0	3	1	0	1	0
Zm00001d052009	PB.11804_size78	TAAATGCACCCTTC	CGGGAATGTATGCA	11	0	0	10	3	2	5	1
Zm00001d052009	PB.11805_size41	TCGCTCA	CTATCGG	8	0	0	2	1	1	3	2
Zm00001d052019	PB.11806_size91	ACAACATTGCCG	GGCGTGCCAATC	8	0	0	4	4	7	6	0
Zm00001d052021	PB.11809_size85	CACCTCGG	TGTTCTAA	1	0	0	1	0	3	0	0
Zm00001d029543	PB.1180_size554	G	A	77	0	1	105	25	54	55	24
Zm00001d052025	PB.11812_size677	GAGG	AGCA	96	0	1	47	27	69	33	19
Zm00001d052028	PB.11814_size160	AC	GT	1	0	0	5	0	3	0	0
Zm00001d052050	PB.11828_size90	TATCCCGATG	CGCTGTCGGC	9	0	0	7	0	6	3	2
Zm00001d029546	PB.1182_size334	CAAGC	GCGAG	0	0	0	1	0	1	0	0
Zm00001d052053	PB.11830_size158	TTTGG	CGGAA	2	0	0	3	2	0	1	0
Zm00001d052056	PB.11833_size1509	GG	AA	123	0	1	82	41	74	49	21
Zm00001d052057	PB.11834_size87	CATATGCGGTG	TCCGCATCACA	1	0	0	3	0	1	1	0
Zm00001d052060	PB.11836_size137	CGAAAACAAG	TCCGCGTGCA	3	0	0	2	1	0	3	1
Zm00001d052061	PB.11837_size144	GAGCGCGAT	AGAGATTGC	4	0	0	24	3	8	3	5
Zm00001d052062	PB.11838_size87	T	C	6	0	0	5	2	2	5	4
Zm00001d052070	PB.11843_size232	GGA	CAG	9	0	0	9	2	1	6	2
Zm00001d052081	PB.11851_size56	T	C	7	0	0	5	3	5	1	3
Zm00001d052098	PB.11857_size107	G	A	5	0	0	27	3	7	11	2
Zm00001d052101	PB.11858_size182	GCCGTA	ATGACT	13	0	0	22	6	13	9	6
Zm00001d052103	PB.11859_size78	GTCTTTAGACGTACCACTTGTAACATA	ACTGCCGTTTACGTTCTCCACGGTGCG	6	0	0	5	2	4	7	1
NA	PB.1185_size53	CTCGCAAATATGAAGGTGGCTCCC	GCTATGCGGGCAGTTTAAATCTTT	3	0	0	2	1	0	4	2
Zm00001d052110	PB.11862_size334	A	G	22	0	0	15	6	0	2	15
Zm00001d052111	PB.11863_size290	TAGCGGTCTTTGGTTTCCCGAG	CCAGCAAAGACAACAATTTAGA	4	0	0	11	1	4	11	7
Zm00001d052113	PB.11864_size81	CTTGATCCGGTTTACGTGT	TCCAGCTAAAACCTTACCC	1	0	0	3	1	1	4	1
Zm00001d052143	PB.11874_size86	CAAAGGGCGATGGTGTTATACTC	TGGCATTTTGCTTCAAAGCGGCT	1	0	0	3	2	2	0	2
Zm00001d052145	PB.11875_size52	TAACG	CCGTT	7	0	1	9	1	1	3	2
Zm00001d052153	PB.11879_size153	GTTCTC	ACCTCT	22	0	0	19	5	6	10	7
Zm00001d029557	PB.1187_size476	CACTCAATGGAG	TGTCTGGCTTGA	30	0	0	21	5	9	44	18
Zm00001d052157	PB.11880_size72	TCGTTCGCGATAGCACCGCCCGCC	CGACGTAGACGGTTGTAATTATTG	2	0	0	2	2	7	1	1
Zm00001d052185	PB.11893_size45	CGGCTCA	TCATATG	4	0	0	0	0	2	2	0
Zm00001d052186	PB.11894_size162	GCAATTTACAAGTTTTGTGCTT	TGGTGCAGTGGAGCCCACATGC	8	0	0	25	3	4	8	6
Zm00001d027441	PB.118_size42	GCACGTGGCGCGGATA	ATGTACTCTTAAAGCC	2	0	0	11	0	4	2	2
Zm00001d052197	PB.11902_size66	G	A	0	0	0	3	1	2	0	0
Zm00001d052198	PB.11903_size96	C	G	3	0	0	2	0	0	1	1
Zm00001d052218	PB.11915_size121	G	A	4	0	0	2	1	2	4	3
Zm00001d052224	PB.11918_size89	GT	AC	1	0	0	8	0	4	0	0
Zm00001d029561	PB.1191_size1064	TCACA	CTGAG	21	0	0	23	3	13	34	13
Zm00001d052233	PB.11924_size74	GGGCTGTAGTCGCTAGACAG	TACACAAGACTCACCAGGCA	6	0	0	0	0	3	3	0
Zm00001d052248	PB.11932_size771	TATCGA	CGCGAC	28	0	1	30	6	22	28	18
Zm00001d052252	PB.11933_size72	ATCGTCTG	GCTAGGCT	4	0	0	3	1	5	1	0
Zm00001d052259	PB.11937_size143	TTAGGAA	CAGTATG	21	0	0	10	3	5	11	3
Zm00001d052282	PB.11948_size686	CTGCGAAGA	TCCTAGTCG	42	0	0	37	6	12	34	14
Zm00001d052295	PB.11954_size488	TCGC	GGAT	10	0	0	12	2	10	19	11
Zm00001d052306	PB.11957_size285	GGCTTGCGGATCTG	ACTCCAGAAGCTGA	17	0	0	9	1	1	16	13
Zm00001d052306	PB.11958_size360	CTAAGGCGGAACCATGC	ACGCAATAACGTGGCAT	12	0	0	18	2	7	22	9
Zm00001d052308	PB.11959_size1931	TTGGCTCTCAGT	CACATGTGTGAG	110	0	0	116	31	72	107	50
Zm00001d052312	PB.11962_size287	TCCTA	CAACT	27	0	0	5	5	2	7	2
Zm00001d052314	PB.11963_size3798	TGGCGCAGAATGCCTTAGGGTTTTA	AAATATCCGGCTAACGGCCTAAGCC	100	0	2	179	60	107	67	42
Zm00001d052316	PB.11964_size106	TGCG	AAGC	18	0	0	10	4	9	13	4
Zm00001d052318	PB.11966_size67	A	G	3	0	1	8	0	3	0	0
NA	PB.11970_size62	TCCTCGTCGGCGACAGCGCGGAACG	CGTCTCCACCTAGTCATATAAGGGA	0	0	0	0	0	0	0	0
Zm00001d052327	PB.11973_size114	AAATCCCGAAGGTATGACACTATGGCT	CTCCTTAACCACCGCAGAGTAGCATTA	2	0	0	7	0	0	1	5
Zm00001d052340	PB.11979_size88	TC	CG	10	0	0	10	8	11	8	2
Zm00001d052344	PB.11981_size272	GGACCGGAACTAGCTTGA	AAGGTAAGGTCCAACCAG	21	0	0	10	5	3	7	9
Zm00001d052353	PB.11984_size194	CGCACCTTATAC	TAAGGTGCTACT	10	0	0	19	1	3	4	5
Zm00001d052354	PB.11985_size218	AAATGAGACAGGA	TGTGAGAGTGAAG	14	0	0	38	3	12	18	6
Zm00001d052361	PB.11987_size188	CTGACTTGTCCAAACATAGCTACCGTATATA	ACCGTCAACGTGGGTGCGTTCGTTTGCGGAG	16	0	0	6	0	6	8	2
NA	PB.1198_size58	GTGATTGTTGGCTTA	CCAGCCCCGTATCAG	0	0	0	0	0	0	0	0
Zm00001d052367	PB.11990_size278	ATACAATGT	TCGTGGAAC	7	0	0	8	4	8	8	2
Zm00001d052376	PB.11994_size289	AG	GT	14	0	0	26	1	54	19	0
Zm00001d052380	PB.11998_size51	GCC	AGG	1	0	0	4	0	0	1	0
Zm00001d052385	PB.12000_size348	ATCGGATGTAGATGA	CATACGCACGAGCCG	23	0	0	31	14	5	30	1
Zm00001d052391	PB.12007_size294	GCGGGTGAGT	CTACACATAC	18	0	0	25	4	16	10	8
Zm00001d029577	PB.1200_size464	GCACTATCTGGT	ATCGCGCAAAAA	1	0	0	27	0	9	0	1
Zm00001d052399	PB.12011_size228	TAACATAATACCGGGTATC	CGGAGCCGCGTGACACCCT	7	0	0	20	1	7	2	6
Zm00001d052405	PB.12013_size131	TCTGCAAACCAAATTCGTAGCCCCTGGG	GGCAATCGTTCCTAAACCCTAGTTCATC	1	0	0	2	1	0	0	0
Zm00001d052407	PB.12015_size182	TACGTAAACATCA	CGGCCCCGTGCAG	21	0	0	32	5	15	12	12
Zm00001d052411	PB.12017_size53	CGACAGC	TAGTGAG	6	0	0	7	4	5	8	1
Zm00001d052416	PB.12019_size81	AAACTTGACCA	GTGTCCCGTAG	6	0	0	7	2	9	2	3
Zm00001d052435	PB.12026_size47	ACATTGGGTCT	CTGACAAACTG	1	0	0	3	0	0	1	0
NA	PB.12027_size80	TTT	AGC	3	0	0	8	1	8	0	0
NA	PB.12031_size56	CATCGGGGCCAGT	GGCTATATGGCAG	0	0	0	0	0	0	0	0
Zm00001d052445	PB.12033_size282	ATGTACACAACAAAATAA	GCCGGGGGTGGGGGTCGC	10	0	0	12	3	9	15	6
Zm00001d052452	PB.12036_size55	A	G	3	0	0	3	2	3	3	4
Zm00001d052453	PB.12037_size70	TCTCAGCGCCT	CGATCATCATC	3	0	0	5	2	1	4	0
NA	PB.12039_size152	CATGCTGAACCCTCATTTGGAGCCACTTCTATAGGCGTGTA	AGGCGGCGGTTTCGCCGCTAGCTTGTCCACGCGCCGTGTCC	0	0	0	0	0	0	0	0
Zm00001d052473	PB.12044_size106	GAGAAGCG	TCAGCCTA	19	0	0	13	2	10	14	0
Zm00001d052475	PB.12045_size60	GGACGG	AACGAT	14	0	0	8	8	5	6	6
Zm00001d052493	PB.12053_size103	CACACG	GGTGTC	11	0	0	15	2	3	22	5
Zm00001d052494	PB.12054_size1629	TTGATCCACTCCCTAT	GGAGATTTTCAATCGG	240	0	0	73	41	53	83	37
NA	PB.12058_size76	TTCTAC	GCACCG	0	0	0	0	0	0	0	0
Zm00001d052525	PB.12062_size69	AACCGCCCTC	GGGGATGTCG	1	0	0	0	0	3	1	0
Zm00001d052530	PB.12064_size787	T	C	1	0	0	0	0	0	2	1
NA	PB.12067_size134	GTTTCGTTAGCTGTGATGT	TCCAGACCGATGAGACCAC	0	0	0	0	0	0	0	0
NA	PB.1206_size100	CAA	TGT	0	0	0	0	0	0	0	0
NA	PB.12071_size570	CGGTCACATCAGATCGCTAAAATCAAGCTAACC	ACCCGCAGCTCTGCTATCGGGCCTGCATCGGAG	61	0	1	70	12	45	35	24
NA	PB.12072_size129	GCCGC	ATGCA	0	0	0	0	0	1	1	0
Zm00001d052584	PB.12073_size453	TCACCCTGCCTACACGCAAGTTCAGAACCCAA	GAGAAGCAAACTTTTTTTGAACATAGGGTTTG	0	0	0	1	0	0	0	0
Zm00001d052615	PB.12082_size167	TTAGTCCGCCTAAT	CCGTGGTAATGGGG	2	0	0	10	0	3	1	0
Zm00001d052620	PB.12085_size212	ACTCG	GACTA	11	0	0	8	4	1	12	7
Zm00001d052621	PB.12086_size84	ACGAG	CAATC	12	0	1	16	0	3	8	3
Zm00001d052622	PB.12087_size90	ACGC	GTAG	6	0	0	19	2	3	4	2
Zm00001d029595	PB.1208_size356	TGTCGGGTGT	ACCTCATCAG	45	0	0	44	8	21	27	17
Zm00001d052632	PB.12092_size74	GA	AC	3	0	0	2	0	2	3	2
NA	PB.12094_size43	C	G	0	0	0	0	0	0	0	0
Zm00001d052653	PB.12095_size113	GGCGCCGCGCCCG	TATAAGCGAAGGC	1	0	0	0	1	0	1	0
Zm00001d052660	PB.12098_size279	GTTTGGA	CCCCAAG	5	0	0	4	1	0	2	0
Zm00001d052666	PB.12099_size114	CACTCCGCTTTTT	AGTCTATTCGCGA	5	0	0	13	0	1	5	6
Zm00001d029597	PB.1209_size107	CCCGTCCAT	TTAACTACG	4	0	0	4	2	9	1	2
Zm00001d052678	PB.12105_size76	CGGAC	TCTGT	8	0	0	3	2	2	4	1
Zm00001d052695	PB.12113_size151	GCAAACGTTAGACCCC	ATGGCAAGCGAGTGAT	0	0	0	0	0	0	0	0
Zm00001d052696	PB.12114_size53	CAATTTG	ATCCGCA	5	0	0	4	1	0	2	1
Zm00001d052698	PB.12116_size61	CATTC	TTGCT	13	0	0	8	1	7	1	4
Zm00001d052700	PB.12117_size280	CTTGCG	ACCATT	37	0	0	37	5	18	25	11
Zm00001d052718	PB.12124_size282	A	G	19	0	0	19	10	22	13	4
NA	PB.12139_size120	GCC	CTT	7	0	0	2	0	2	0	6
Zm00001d052734	PB.12140_size42	A	G	3	0	0	4	0	0	2	0
Zm00001d052747	PB.12146_size50	CCAGGAAGC	TTGTAGCAT	8	0	0	8	1	1	3	0
Zm00001d052748	PB.12147_size106	TCTACCGGGGACGC	GGCCTTCAAAGTAT	4	0	0	11	3	2	6	2
Zm00001d052749	PB.12148_size44	CTTG	TCCA	1	0	0	2	1	2	0	0
Zm00001d052750	PB.12149_size54	AGCTTCG	GAACCGA	11	0	0	3	2	8	4	1
Zm00001d052756	PB.12152_size108	G	T	16	0	0	14	3	6	11	7
Zm00001d052765	PB.12158_size49	CGGCAAGTTGGGTAGCA	GCATGCAACAAACGATG	8	0	0	1	0	1	0	1
Zm00001d029608	PB.1215_size65	ATTCATCAGTGTCCGAGGACTACT	GCCGTCTGACCCTTAGTCGAGCAG	10	0	0	10	2	2	4	5
NA	PB.12161_size41	TTCTACC	CGTCGAG	1	0	0	1	0	1	1	0
Zm00001d052779	PB.12166_size41	ATTAATAAGC	GCCGGACGAA	0	0	0	3	0	3	1	0
Zm00001d052785	PB.12169_size174	CGCCCTC	GCATTCT	9	0	0	6	9	5	9	2
Zm00001d052800	PB.12179_size279	CGTCTAAGAAT	TACTCGGTGGG	9	0	0	15	2	3	9	5
Zm00001d052801	PB.12180_size151	AAGATCCGGCAGCTAGGAGCGACGCGT	GTATCTTCCTGATCGAAGCTCGTTTAC	1	0	0	0	1	0	3	4
Zm00001d052809	PB.12184_size194	CGTGTCATTAAA	AACAGTGCAGGC	101	0	0	28	6	7	19	3
Zm00001d052820	PB.12187_size139	CCGGAAGACGA	TTAAGGAGTTG	27	0	0	15	3	9	10	3
NA	PB.12188_size1073	ACCGGAGCTGAGTATGTTAATCGAGA	GTGCAGTAGCGACCCCGCGCCTAGAC	0	0	0	0	0	0	0	0
Zm00001d052837	PB.12189_size80	G	A	0	0	0	0	0	0	2	0
Zm00001d052840	PB.12192_size84	CGTATACCC	GACGCCGGG	2	0	0	1	0	0	0	0
Zm00001d052842	PB.12193_size48	AAATGTG	GGGCCCT	0	0	0	0	1	0	0	0
Zm00001d052845	PB.12195_size259	TAATAATTTCTA	CCCCTGCCCTGT	3	0	0	8	1	9	7	7
Zm00001d052850	PB.12197_size44	TCTTCTTAAG	CTGCTACGTA	2	0	0	9	0	2	3	3
Zm00001d052851	PB.12198_size115	TGTCATAATAATTA	CACAGCTGCCGCGC	8	0	0	28	2	3	3	4
Zm00001d052853	PB.12200_size105	AGCCTGTCGGGAG	TCTTCCCTTTAGT	20	0	0	10	2	8	8	2
Zm00001d052855	PB.12202_size3327	AC	CT	161	0	1	249	49	79	112	45
Zm00001d052865	PB.12205_size120	ATCCGTCGC	GCAAACGTT	10	0	0	16	3	8	7	3
Zm00001d052873	PB.12206_size40	TTCTG	CCGCA	2	0	0	1	1	2	0	1
Zm00001d052885	PB.12211_size138	CGTTAGGGCG	ATGCGAAATA	15	0	0	13	7	17	8	6
Zm00001d052888	PB.12213_size52	ACAA	CTGG	2	0	0	12	3	1	0	2
Zm00001d052889	PB.12214_size73	TTGACGTGTACAGGA	CCTCGCGCCGTGCCC	5	0	0	2	1	3	1	0
Zm00001d052903	PB.12218_size135	CCGATGGTATCATACGT	TAACGTACCATGGGGAA	0	0	0	5	1	0	0	1
Zm00001d052904	PB.12219_size95	GTACGCGT	AGGTAGAC	21	0	0	11	2	10	8	3
NA	PB.12220_size442	GAATGAATTAGGCCAGGGCCCCAGGATGACTCCTTGT	CGTGCGGACGACTGGATATTTTGTTGCCCTATTCCAG	78	0	0	46	5	14	34	15
Zm00001d052928	PB.12229_size107	TGTTCGTCGTTTTT	CCCCAACTCCGCCC	7	0	0	4	2	2	0	3
Zm00001d029626	PB.1222_size1123	CCGAGCGTTGCCAGC	TAAGATACGCTGCAG	32	0	0	21	11	20	39	11
Zm00001d052929	PB.12230_size59	GCCAACCTCGCGCCT	CTTGGTTCTTTAATG	11	0	0	2	0	3	2	4
Zm00001d052930	PB.12231_size142	TGAT	CCGC	4	0	0	5	1	3	2	0
Zm00001d052941	PB.12237_size70	AGG	GCA	7	0	0	3	1	4	7	1
Zm00001d052943	PB.12238_size334	TATC	GGAA	20	0	1	31	5	9	8	6
NA	PB.12240_size77	ATAT	GCGC	0	0	0	0	0	0	0	0
Zm00001d052945	PB.12241_size60	ATATCTGGTTCTAATAGCCGT	GCGATCTACCTCCGCGTTTAC	7	0	0	8	1	1	4	0
NA	PB.12242_size145	CACGCAGCCGAACAGCTAT	GGTCGGATGAGGGGTGCGC	1	0	0	2	0	0	0	0
Zm00001d052948	PB.12243_size553	GTACAATT	ACGGGGCG	14	0	0	30	18	26	7	9
Zm00001d052953	PB.12248_size95	AGCGGAGCATGT	CATTAGTGCCTG	20	0	0	30	6	3	17	9
Zm00001d052955	PB.12249_size252	ACC	GGG	5	0	0	16	2	8	0	3
Zm00001d029628	PB.1224_size251	CAG	GGC	71	0	0	81	1	31	28	1
Zm00001d052974	PB.12256_size594	GC	TT	6	0	0	9	1	5	2	3
Zm00001d052985	PB.12260_size40	ATCATAAAA	GCATAGGTG	1	0	0	2	0	0	1	0
NA	PB.12261_size229	ATCATGGTTCATCATACAAGGATTC	TCAGCCACGTGCGGCGACCACGCAT	0	0	0	0	0	0	0	0
NA	PB.12262_size128	GCCCTCTCCCTTT	CAATGTGATTCAC	0	0	0	1	0	0	1	1
Zm00001d052992	PB.12265_size106	TCGCTTTTA	CTATCCCCG	0	0	0	2	0	1	2	1
NA	PB.12266_size224	AAGAAGTG	TGTCCACA	5	0	0	5	3	3	7	4
Zm00001d052997	PB.12267_size310	TATTTTAGA	GCCCCCGCT	0	0	0	3	1	0	5	0
Zm00001d053009	PB.12274_size532	CGTTACGAGACGTCC	TACCTTAGCGAACTA	9	0	0	20	7	10	2	3
Zm00001d053010	PB.12276_size202	AACTC	GGTCT	10	0	0	8	5	8	8	0
Zm00001d053011	PB.12277_size478	GGGAGCTAC	ACAGTAGGA	4	0	0	11	2	3	4	2
Zm00001d053017	PB.12280_size59	CGGG	TAAA	1	0	0	1	0	0	0	0
Zm00001d053038	PB.12290_size81	C	T	3	0	0	8	2	2	2	3
Zm00001d053059	PB.12297_size47	ACAGTGTAT	GTGACACGC	1	0	0	4	1	2	2	1
Zm00001d027446	PB.122_size103	ATCAGCTCGAT	CCACTGAGCGC	5	0	0	6	3	4	2	2
NA	PB.12304_size107	ACCCAACTGGACATGCTTCAGCATTGCCGCCC	TTTTGGTCCCGTCCCGCAGCAAGACCTTAGTT	0	0	0	0	0	0	0	0
NA	PB.12309_size105	TCAGCCAGTTCG	CACCGACTCCTA	0	0	0	0	0	0	0	0
Zm00001d053090	PB.12310_size409	ATCGTCACCACGCTTC	GGGTCGGTGGGTTCCA	6	0	0	9	4	7	7	4
NA	PB.12313_size76	TCGGCGTGCG	CTAAAACTTA	4	2	2	7	17	36	0	0
Zm00001d053108	PB.12323_size41	ATACACC	TAGTGTT	5	0	0	7	11	17	0	0
Zm00001d053109	PB.12325_size188	AGCA	GATC	1	0	0	0	0	0	2	2
Zm00001d029647	PB.1232_size103	TCACGCGTCAATCGATCTAACACCTGAACTCGGTTGATCAGGTCGCTGGTG	CTGAAGCCGGCGGTGCACTGGGGACAGCTGAAAGCACATTATATCTCATGC	0	0	0	0	1	0	0	0
Zm00001d053123	PB.12333_size57	GGT	AAC	2	0	1	9	2	5	4	4
Zm00001d053127	PB.12334_size108	CGCGA	TAGCG	11	0	0	15	3	2	9	0
Zm00001d053138	PB.12336_size100	TGAGCAATCCGCCAGAGT	GAGAATGCGTCTTGCCAC	1	0	0	4	0	1	1	1
Zm00001d053150	PB.12342_size489	CACGA	TCTAG	6	0	0	4	7	11	6	3
Zm00001d029649	PB.1234_size48	TGTCACGAA	CTATGTAGC	3	0	0	1	0	3	1	1
NA	PB.12354_size46	CCCGGGGAGCCT	TTTTATATAAGC	0	0	0	0	0	0	1	0
Zm00001d053173	PB.12356_size73	T	C	4	0	1	8	0	0	2	2
Zm00001d053179	PB.12360_size315	AC	TA	14	0	0	28	7	14	15	4
Zm00001d053196	PB.12365_size640	TCCGTT	GGTACA	61	0	1	42	18	46	30	21
Zm00001d053197	PB.12366_size199	GTTTTATGTCGTGACCTGCAATGAGGTGTACGTGAATGCACTAAA	TCCCCCCCCAACTTTTCTTGGGTGATCACGAACTGGCAGGTCCGG	26	0	0	20	4	11	7	1
Zm00001d053200	PB.12367_size48	TTA	CCG	3	0	0	3	1	0	3	1
Zm00001d029652	PB.1236_size711	A	G	31	0	0	33	8	7	28	8
Zm00001d053211	PB.12371_size204	TAA	CTT	31	0	0	18	6	7	9	2
Zm00001d053217	PB.12374_size116	CTGATGAT	TCCGCCGA	12	0	0	18	6	9	5	6
Zm00001d053228	PB.12378_size408	AA	GG	5	0	1	10	2	5	4	2
Zm00001d053244	PB.12383_size223	GCCTAT	ATAGCC	3	0	0	7	2	8	4	5
Zm00001d053247	PB.12385_size79	ACA	TAG	5	0	0	4	1	4	6	10
Zm00001d053251	PB.12386_size1061	CACGTTCTTAGT	GGTAACTCCGCC	136	0	0	85	15	29	108	25
Zm00001d053259	PB.12389_size189	ACATGGATGAGGAA	TTGCAATGAGAAGG	6	0	0	4	2	5	5	2
Zm00001d053262	PB.12393_size171	GTATTG	AAGCCC	5	0	0	12	1	5	4	3
Zm00001d053282	PB.12400_size274	TCCAGACCCAACTTCGGTGCAACG	CTTTACTAGGGTCCTCACAACTTA	2	0	0	13	1	3	3	2
Zm00001d053284	PB.12402_size41	AAATAACCACTTCCGGGCCCC	GGGAGGTTGGAGTTAAAAAGG	1	0	0	1	0	1	0	0
NA	PB.12409_size141	CTCCC	AAAGT	5	0	0	11	2	3	4	1
Zm00001d053300	PB.12410_size264	GTATTTACGCA	ACGGCCGTATG	5	0	0	10	0	9	6	8
Zm00001d053301	PB.12411_size76	GCGCCACTC	CTAGGGTGT	4	0	0	12	4	3	3	2
Zm00001d053308	PB.12414_size261	CAGCGA	TCAAAC	24	0	0	38	4	11	22	11
Zm00001d053313	PB.12415_size47	CGTATCTAGGAGGTGGAACAGAAGGGGGAAG	TCACCTCCAAGATCAAGTGGTGGCAACAGCA	2	0	0	0	0	2	2	0
Zm00001d053316	PB.12416_size49	TCGT	GGAG	3	0	0	4	0	3	4	4
Zm00001d053334	PB.12419_size497	TACA	GGTT	38	0	0	56	22	34	27	21
Zm00001d029663	PB.1241_size102	ACGTAAACTCCACCTC	TGTGGGGTCTTGATCG	1	0	0	3	0	6	4	0
Zm00001d053354	PB.12425_size93	TACTTACCACTCTTAAAGACGAAC	CCTACCTGTAATCCGTGCGGACCG	8	0	0	4	1	5	17	1
Zm00001d053356	PB.12426_size82	GTTGG	ACCAA	0	0	0	3	2	2	0	0
Zm00001d053367	PB.12429_size149	ATT	CGC	2	0	0	5	1	8	0	1
Zm00001d029664	PB.1242_size120	TCG	ATC	5	0	0	4	3	3	4	1
Zm00001d053375	PB.12434_size128	AAGG	CGAT	12	0	0	14	2	10	9	2
Zm00001d053378	PB.12437_size71	CACCCGCGCCGCGGGGAAATCGCA	GTTATCAAGTATTAAATCGGGCTT	8	0	0	15	1	1	4	6
NA	PB.12439_size74	CGGTTGGACGAAC	AAAGCTAGAACTT	0	0	0	0	0	0	0	0
Zm00001d053395	PB.12441_size124	AGAAACTTGCTCTGACG	GTCGGACCCGCTCAGGC	0	0	0	0	0	1	0	0
Zm00001d053399	PB.12445_size55	G	A	1	0	0	5	0	0	0	0
Zm00001d053404	PB.12447_size49	GGCTC	TATCT	2	0	0	1	0	1	2	0
Zm00001d053438	PB.12455_size188	CTAAGGGCTCAATGTGCAGGCTACGGA	ACGTAAATCGCCCAGATGCAGGTGAAG	1	0	0	3	0	0	0	0
Zm00001d053450	PB.12460_size1269	TTTAAGCGC	CCAGGTTAA	20	2	0	13	5	7	22	13
Zm00001d053515	PB.12467_size128	CCT	TTG	24	0	0	12	3	4	22	7
Zm00001d053524	PB.12472_size74	GGATCAAGTCAATTG	TACCACGTCTCTGGA	7	0	0	10	0	5	4	4
Zm00001d053547	PB.12481_size116	GTTT	ACCC	17	0	0	10	8	13	5	4
Zm00001d053548	PB.12482_size144	CCGCC	ATATT	16	0	0	14	4	4	7	10
Zm00001d053552	PB.12483_size211	GCCCAGCACCGCCGG	ATTTCATGTTCTGAA	3	0	0	3	1	2	16	4
Zm00001d053553	PB.12484_size531	TAC	CGA	36	0	0	28	5	21	9	5
Zm00001d029675	PB.1248_size130	GACAAATTCCCCAGCCGCCATT	AGTCGGCCTTGTGATGAATCCC	0	0	0	2	0	1	0	0
Zm00001d053559	PB.12490_size85	CACGGCAAAGTG	TGTAATGCGAGT	2	0	0	0	0	0	5	1
Zm00001d053560	PB.12491_size88	TTGGAGAGAGAGTCT	CCCTCTCTCTCAATG	8	0	0	12	6	6	3	1
Zm00001d053564	PB.12494_size291	TCAAG	ATGCA	19	0	0	38	3	12	7	6
Zm00001d053565	PB.12495_size174	GCCGCTAGCGCCCCTAAGATATGT	ATTTTACAGATTGGGGGCGCTCAC	12	0	0	16	3	5	7	3
Zm00001d053572	PB.12497_size61	GTCCACC	CATTTGT	7	0	0	3	3	5	3	1
Zm00001d027448	PB.124_size87	CTCGAACATA	ACTCGGGGCG	5	0	0	3	6	2	2	1
Zm00001d053576	PB.12500_size179	GGGTAGT	AATCGAA	16	0	0	25	14	14	16	2
Zm00001d053580	PB.12501_size230	TGGAAGCGGGTTGCCGAGGAC	CTACCTTAATCCTTGCTTAGG	18	0	0	15	6	9	11	2
Zm00001d053591	PB.12505_size43	GCTGTTAAAA	AACAGGGGGG	4	0	0	7	0	0	1	2
Zm00001d053595	PB.12508_size589	CAATACGAAATAGT	TCCCGTAGGCCCTG	26	0	0	34	13	47	10	13
NA	PB.1250_size130	AAGGG	CGAAA	4	0	0	6	2	6	6	9
Zm00001d053609	PB.12512_size1785	TCCAG	CTTGA	43	0	1	41	21	43	102	36
Zm00001d053610	PB.12513_size95	GCGGACG	AACAGGA	15	0	0	10	5	3	16	0
Zm00001d053611	PB.12514_size544	GTCTGGTATTACGCTGTTAC	TGGCACATCCGTATCAAAGT	36	0	0	17	10	17	25	7
Zm00001d053616	PB.12518_size156	CTACGTA	TGGTACC	16	1	0	18	2	5	6	3
Zm00001d029686	PB.1251_size75	CTGGATGCTCTCCTTCCTTCC	GCCACGAGGGAAGGCTTCGAA	2	0	0	8	1	5	2	0
Zm00001d053620	PB.12520_size170	ACGAACAAATTAGTCGGACACCCGG	CGTGGGGCCCCGACTTAGTGATTTA	18	0	0	15	1	2	12	2
Zm00001d053622	PB.12522_size88	CTGGAAG	TCCACCC	1	0	0	3	0	2	0	0
Zm00001d053623	PB.12523_size377	TGCCATCACTCGGCCCCAAAGTATGCCCCCT	GATTGGTGTCTATTTTTGGGAGCGAGTGTAG	0	0	0	11	1	3	1	4
Zm00001d053624	PB.12525_size43	G	T	7	0	0	7	1	2	1	1
Zm00001d029688	PB.1252_size167	AGCACACTCCGTTC	GAGTTGTCTTAGGT	9	0	0	3	1	1	0	0
Zm00001d053634	PB.12534_size96	GCGTGCCCAGGTTTAA	CACCATGTGAAGCGCC	10	0	0	4	1	0	7	0
Zm00001d053642	PB.12540_size106	CATGTCTGGATTCATTC	TGGACTCATGGCGGACT	23	0	0	27	2	6	4	2
Zm00001d053649	PB.12544_size223	GCTTGGCTCATC	ATCCAAGCTGGT	30	0	1	37	3	12	11	9
NA	PB.12545_size46	TCTAGGTCCCTCG	ATATTACGTTCAA	7	0	0	1	0	3	6	2
Zm00001d029699	PB.1254_size74	AGGAGCCCG	TCAGATGTA	0	0	0	7	0	2	0	0
Zm00001d053662	PB.12551_size93	CGACG	TAGTA	6	0	0	17	1	8	2	0
NA	PB.12555_size304	ACTGA	GTCAG	15	0	0	20	5	4	9	3
Zm00001d053672	PB.12556_size86	GCAATTACCCGTCG	TTGGCCGTTTTCTT	3	0	0	4	0	1	1	0
Zm00001d053674	PB.12557_size213	ATTCTGACG	GCCTGACTC	5	0	0	16	1	5	2	3
Zm00001d053675	PB.12558_size190	CATAACACCCTCGGTGGAACTCCTTTCA	TGCGCGGATGCTTACCACTTATAAGCGG	0	0	0	1	0	4	0	1
Zm00001d053685	PB.12563_size75	TATTA	CGCCT	8	0	0	13	2	9	6	6
Zm00001d053686	PB.12564_size44	AGCCACAG	TCTACTGC	2	0	0	6	0	1	3	2
Zm00001d053688	PB.12566_size89	CCGTCCGATTCTATAACAGCT	TTAATAATGAACGCGGTCCTC	0	0	0	4	0	1	2	1
Zm00001d053696	PB.12569_size113	GGCGC	CCACG	1	0	0	1	0	1	0	1
Zm00001d053697	PB.12570_size175	AG	GA	8	0	0	15	0	7	17	3
Zm00001d053698	PB.12571_size232	ATCTGGTCCCTCATCAA	GGTCACCTTTCGGATCG	15	0	0	14	4	15	2	6
Zm00001d053706	PB.12575_size405	GAG	TCC	0	0	0	1	0	2	0	0
Zm00001d053727	PB.12587_size211	CGCTTTTGGCTCATCA	GAGCCCAATAATGCTG	15	0	0	88	2	28	12	26
Zm00001d029708	PB.1258_size54	GACCCTGATAAT	AGTGAGCGGCGC	2	0	0	4	1	4	3	1
Zm00001d053732	PB.12590_size77	TATAGCCTGCGCCCAGGA	CGGTATTCAGAGAGGCTG	0	0	0	0	0	1	0	0
Zm00001d053738	PB.12595_size66	ATAGATCCGAAGC	GCTACCGTTGTAT	5	0	0	6	0	1	4	2
Zm00001d029714	PB.1259_size243	GGA	ACG	19	0	0	26	5	2	6	13
Zm00001d053747	PB.12601_size87	TTGAAAGAACCGC	CCAGGGAGGTTAT	6	0	0	20	3	7	11	3
Zm00001d053753	PB.12604_size473	TGTCGTCGGGTG	CCCTACTTCACA	11	0	4	34	13	11	4	7
Zm00001d053761	PB.12607_size73	GATACTTTACAACCGG	AGCGACCAGTGTAAAT	13	0	0	16	3	3	1	1
Zm00001d053762	PB.12608_size40	CTGTGGTA	TACCACCC	5	0	0	7	1	5	1	1
Zm00001d053765	PB.12610_size1299	ACATGAGAAATG	CTGCAGAGGTCT	72	0	0	177	28	64	49	29
Zm00001d053776	PB.12611_size134	C	T	6	0	0	7	2	5	5	5
Zm00001d053785	PB.12618_size148	GAGC	ATCT	10	0	0	38	25	64	2	0
Zm00001d053786	PB.12619_size64	GAACACTACTCAATGATAGT	CGGTCTCCTCTTGCAGCGAC	6	0	0	4	0	4	2	0
Zm00001d053798	PB.12620_size209	AGAAAATAAAAACTGGCAGTAT	GACGGGCGGGGTTCAATGCACG	6	0	0	5	4	5	0	1
Zm00001d053800	PB.12622_size105	CAGGGCGCGT	GGCCCACGAC	10	0	0	6	4	8	4	1
Zm00001d053813	PB.12628_size2261	GCAACTAGCCG	AAGTTATAGTT	122	0	0	119	37	65	154	53
Zm00001d053819	PB.12630_size1121	TTACGATCG	CGCACGGGC	12	0	0	13	2	7	6	1
Zm00001d053822	PB.12631_size59	CCGATA	TAAGCG	12	0	0	5	0	1	1	4
Zm00001d053825	PB.12633_size66	AGTCCCACCT	GACTTTGTTC	3	0	0	4	0	0	4	2
Zm00001d053834	PB.12639_size799	GTTCCTCTGGCGAC	ACCTTCTCCATTGA	111	0	0	12	19	13	58	2
Zm00001d053838	PB.12640_size2589	ACTTCAGTTTCTCCGGCACTGATGGTCCTCC	GACCTGACCCTGTTTATGTAAGCACGTGCTT	148	1	0	130	49	122	157	66
NA	PB.12642_size50	T	G	4	0	0	4	0	1	1	0
Zm00001d053852	PB.12644_size85	GGGTGCGCCCGGACATCGC	TAACATCTTGAAGTGCTAT	9	0	0	1	1	2	7	1
Zm00001d053855	PB.12645_size76	ACCGA	TGTCG	0	0	0	4	2	6	0	1
Zm00001d053857	PB.12647_size1366	GGGTC	AAACT	148	0	0	129	40	80	81	32
Zm00001d029722	PB.1264_size46	TCATAC	CTGCGT	5	0	0	2	0	0	3	0
Zm00001d053863	PB.12652_size340	GATTGCTAG	CGGGCGGGT	33	0	0	20	23	31	21	11
Zm00001d053864	PB.12653_size88	CG	AA	10	0	0	3	2	3	7	1
Zm00001d053865	PB.12654_size90	CGCGGTCTTGAGCAACCTTCCCGCACCTGGTGCCAGGCTTAG	TATAAGTCACGAGCCTTCCTTTTACTAGAACATGGAATGCGT	0	0	0	0	0	1	0	1
Zm00001d053866	PB.12655_size874	CAACATCTACGGAGCAGACAGGGGAATATAGTATCAATCTCCTGAAAGGGCGCGCTTC	GGGTGCTCGTATGAACACTTCAAACCGCCCACTATGTCTCTGCAGGTCAAGAAATCAT	0	0	0	0	0	1	0	1
Zm00001d053872	PB.12657_size569	GTCGCCTTTTCCTCGTCCGGCAGTC	CCTAGTCGCGTTCTACGTAAGGACA	27	0	0	25	2	12	12	15
Zm00001d053874	PB.12659_size53	TATACAGACCGATCTATTTGCGATGCGTGAACAGAA	CGCGTGCGTTAGCTCTGCAATCGCATACATGTCAGG	1	0	0	10	1	2	1	1
Zm00001d053875	PB.12660_size177	CGTGAACGCGCGGGGTAGCTCGTGTTA	ATCTGTTATAGAAATCGTTCTCCTCAC	46	0	0	6	7	1	27	4
Zm00001d053881	PB.12661_size1100	ACTCATGCTAGGAGTTATACGGTGCGAAAT	GAATGCAGCGCAGAACGCGTAACCTTGCCG	28	0	0	24	2	24	54	15
Zm00001d053882	PB.12662_size365	CCCCCTATTGAAAAGGCCCCGACAG	TTGGTCTCCAGGGGTATTTGAGTGA	16	0	0	7	2	6	8	4
Zm00001d053886	PB.12666_size526	ATCAGTTATCTCCGGCACGACCAAGAAG	CCTGAGAGGTGTTAAATGCTGAGGTGGC	2	0	0	5	1	2	4	5
Zm00001d053889	PB.12668_size130	GACCTCCTCCGCCGTA	CGTTCTTCATATTTCG	15	0	0	16	2	3	3	0
Zm00001d053891	PB.12669_size383	GGTGAGAGCTTAGTGGATTCGCCCTACA	TACTGTGCTCCCCCAAGCCTATTTCGTG	34	0	0	26	2	7	38	15
Zm00001d053899	PB.12671_size47	C	A	0	0	0	2	1	2	3	0
Zm00001d053900	PB.12672_size55	AAACTCTA	GGGTCTGG	10	0	0	10	1	4	3	3
Zm00001d053901	PB.12673_size103	TACAAAGGTAATA	CGGGGGAACGGCC	7	0	0	19	1	9	2	5
Zm00001d027037	PB.12674_size132	GTTT	AGCC	9	0	0	22	3	14	2	7
Zm00001d053909	PB.12675_size113	GTTTTATCA	ACCACTCAG	14	0	0	9	6	1	3	0
Zm00001d053917	PB.12678_size108	GATAGGACGTGT	CGGGAACGACAC	2	0	0	4	0	0	2	5
Zm00001d053919	PB.12679_size120	CTTTCCGAC	TCCGAAAGT	9	0	0	14	2	5	4	4
Zm00001d053923	PB.12680_size103	GGGGGAGATGG	CTACACATGCT	14	0	0	26	6	12	11	1
Zm00001d053923	PB.12681_size104	AGTCCCCAACGCCAACTGCATAACT	GCCTTTTGGTAGAGGTCATGGGGTC	17	0	0	15	3	2	14	2
Zm00001d053927	PB.12683_size44	ACAAGC	GTGGAG	3	0	0	8	3	4	1	0
Zm00001d053931	PB.12687_size41	GAATGTCTACGT	AGCCAGACGTAA	3	0	0	9	2	2	2	1
Zm00001d053932	PB.12688_size83	TATACATTACTT	CGCGTCACGGCG	0	0	0	0	1	0	1	0
Zm00001d027038	PB.12689_size964	G	C	35	0	3	19	3	6	27	13
Zm00001d053960	PB.12698_size82	CTCGTATTGAGAGAACTTA	TCTACCCCATAGTGGGCCC	16	0	0	16	5	10	7	0
Zm00001d053965	PB.12702_size40	T	G	0	0	0	1	0	0	0	0
Zm00001d053968	PB.12704_size95	GGTGAACGAGC	AACAGTTAGAA	5	0	0	4	7	7	3	0
Zm00001d029740	PB.1270_size75	CTACTT	TGCAGC	9	0	1	7	1	1	6	3
Zm00001d053979	PB.12711_size69	GCTGTTA	ATGACCC	10	0	0	6	3	4	5	2
Zm00001d053983	PB.12714_size113	CCCAATG	GTTGGCT	17	0	0	6	1	5	11	3
Zm00001d053987	PB.12718_size150	ATGTGGTTATCAAGAACAT	TAAAACCCGAATCAGGAGG	8	0	0	6	3	9	2	1
Zm00001d029744	PB.1271_size49	ACA	GAG	2	0	0	0	0	0	0	0
Zm00001d053989	PB.12720_size316	CAACCCGGGCGTCCCCGCAGATGTAGTTAAGGCCACAAGTAACCATAATT	TTCTTTAATTTCTTTTATGTGCACGAGCGCTATTGTGGTGGGAGGAGTCC	16	0	0	10	3	6	15	5
Zm00001d053994	PB.12721_size291	ATGCTGGCTACACTCCCG	GCATCCCTCCTGTCGTTA	22	0	0	30	7	12	12	5
Zm00001d053997	PB.12724_size68	TATGCGC	GCCATAT	5	0	0	3	1	3	3	2
Zm00001d053998	PB.12725_size110	CCCGAT	TGGCCG	0	0	0	6	0	7	3	0
Zm00001d054000	PB.12726_size67	GCTACCGTCTATCCCGTTAGCCCC	AGCGTTCCTCGCTATAGCGCGGAA	1	0	0	5	0	1	0	1
Zm00001d054002	PB.12729_size75	TGGTTGATTACACCGCCCGA	CAAGATGCACAGTATTATAG	6	0	0	5	0	1	2	0
Zm00001d029747	PB.1272_size71	CTCAGGGAT	TGTCATAGG	0	0	0	0	0	0	0	1
Zm00001d054003	PB.12730_size208	GTCAT	CGGTG	3	0	0	7	1	0	1	2
Zm00001d054012	PB.12736_size81	AGCAATCTTCGATAGGCGTAA	GTTGGCTCGTAGGGCTGAGGG	0	0	0	1	1	1	0	0
Zm00001d054013	PB.12737_size40	AAAT	TGTC	3	0	0	4	2	0	0	1
NA	PB.12738_size130	GTGATTAGTGTAGTGAACGCAGCT	ACAGAAGACACTTCATGTATGCAG	0	0	0	0	0	0	0	0
Zm00001d054038	PB.12747_size60	C	A	0	0	0	9	0	8	4	1
Zm00001d054043	PB.12749_size1092	ATTGTCGATAG	TCCAGTTGCTA	34	0	0	130	20	68	35	13
Zm00001d029750	PB.1274_size515	GGGACCGTCCCTAGCCCG	AAAGTACATTTCTTTGTA	3	0	0	5	0	6	6	3
Zm00001d054044	PB.12750_size46	AGC	CCT	1	0	0	1	0	0	3	0
Zm00001d054047	PB.12752_size343	GATCTGGATATGGTAAC	AGAGAAACGTCAACGGT	23	0	1	13	6	5	7	6
NA	PB.12757_size52	AGGCACGCACCTCCTGACCGGCTCT	GATTGGATCGACTACCGTTCTTCAC	0	0	0	0	0	0	0	0
Zm00001d054065	PB.12760_size70	TGCCTG	GAATCC	4	0	0	10	5	11	4	2
Zm00001d054066	PB.12761_size83	CAGACGATCGAGAGG	TGACAACGGCGAGCA	1	0	0	5	2	3	2	2
Zm00001d054067	PB.12762_size291	TCGCATATCCCTTT	GAAAGGTCGAGCCC	1	0	0	0	0	0	2	0
Zm00001d054070	PB.12764_size222	AACGCGATGCGCTCCCATGCGACCAT	TTGAATCCATATGTTGGCCGAGATGC	16	0	0	14	0	4	5	8
Zm00001d054076	PB.12767_size323	CCGTTCGATCTTACGGAAAGTTCTTGCAG	ATTGCTAGATCGGAAAGGGACCTGCTACA	17	0	0	13	3	6	13	13
Zm00001d054078	PB.12769_size64	CCACG	TTGAA	6	0	0	2	1	2	5	1
Zm00001d029754	PB.1276_size177	TGCTATCCTGCTAG	CATCGAAGGATAGA	11	0	0	5	3	4	8	3
Zm00001d054084	PB.12773_size129	CTCCTGC	ACATCAT	16	0	0	15	5	10	4	7
Zm00001d012811	PB.12796_size219	GGCAATGATTGTTA	ATGGTGTGACCCCC	15	0	0	17	7	4	13	5
Zm00001d012815	PB.12799_size443	C	T	12	0	0	22	5	12	7	5
Zm00001d029758	PB.1279_size117	TTA	GCG	11	0	0	10	1	4	9	0
Zm00001d012820	PB.12804_size133	G	A	15	0	0	6	6	12	2	2
Zm00001d012821	PB.12805_size223	TACGCCCTTCGTGTAGTTACGCC	CTTCGTTCGTACAGGAACGTATT	23	0	0	37	2	5	17	6
Zm00001d012822	PB.12806_size142	CTG	ACA	4	0	0	4	0	0	6	1
Zm00001d012827	PB.12809_size101	CTATGCTCTTATAT	GGTCTACTCAGCGC	4	0	0	2	2	4	1	1
Zm00001d029762	PB.1280_size569	CGCTATCT	ATTCGATC	69	0	0	78	8	13	54	23
Zm00001d012831	PB.12811_size144	ATCGTGACTTATAA	TCTTCAGTGCGGGG	3	0	0	11	2	9	2	0
Zm00001d012837	PB.12815_size352	GTCTAGAC	TGTCGCTT	16	0	0	28	21	45	9	7
Zm00001d012838	PB.12816_size190	GCGGACA	CGTCGGG	22	0	0	22	6	2	13	6
Zm00001d012839	PB.12817_size118	TTC	ACA	3	0	0	4	1	3	2	3
Zm00001d012846	PB.12820_size72	GGTTGGACC	AAGCTAGAT	16	0	0	9	2	10	4	1
Zm00001d029768	PB.1282_size87	TACT	CCTC	6	0	0	10	2	9	3	3
Zm00001d029777	PB.1285_size86	AGCCATCCTGCTAAG	GAGTCCGTCATGGTA	3	0	0	20	0	11	0	0
Zm00001d012916	PB.12863_size262	TCAGAGTTA	GGCAGACGG	4	0	0	4	1	1	14	0
Zm00001d012923	PB.12868_size180	TA	GG	13	0	0	7	0	4	10	3
Zm00001d012930	PB.12872_size44	GGGAATCGT	TATGCATAC	3	0	0	2	1	3	2	1
Zm00001d012931	PB.12873_size155	TAACGC	AGGGCT	5	0	0	21	4	18	4	9
Zm00001d012932	PB.12874_size60	TCAATTTAGTAGAAGCAG	GTGCCAAGACGAGTCTGA	8	0	0	8	0	2	2	1
NA	PB.12879_size49	CGAATCAAAA	GCGGCTGGGG	2	0	0	12	1	1	2	0
Zm00001d029782	PB.1287_size873	TTTGCCCCCAGG	CAAAATGTAGAA	134	0	1	171	34	68	101	38
Zm00001d012964	PB.12885_size99	CTCGAGCGACGTCGTGAATGCCTGGGTCGCTT	TCGATTTATTACTACAGGCCGTCCACGTAAAC	9	0	0	6	0	2	9	2
Zm00001d012966	PB.12887_size606	GCCG	ATTA	66	0	0	38	10	38	32	7
NA	PB.12890_size83	GGGACTA	AAAGGAG	4	0	0	4	2	7	5	1
Zm00001d012970	PB.12891_size53	CCGGGCGAATATTGACGA	GTACCTAGTCCCCTGTCG	0	0	0	2	0	0	0	1
Zm00001d012974	PB.12894_size50	TGGT	AATG	1	0	0	2	1	1	2	0
Zm00001d029785	PB.1289_size56	TCCAAAACTCGCG	GTTGGTTTCTTTT	4	0	0	3	0	2	1	0
Zm00001d013027	PB.12924_size85	TTGGTATACCATTG	GCCCCGCCTTTCCA	3	0	0	3	3	3	3	0
Zm00001d013056	PB.12948_size192	CACA	GGGC	8	0	0	16	3	1	7	4
Zm00001d013058	PB.12950_size128	TGGCCGATAC	CTAATTGAGA	9	0	0	25	4	9	13	8
Zm00001d013059	PB.12952_size220	TGCGATACAGCAC	CAGAGGGATATGG	33	0	1	38	0	4	18	6
Zm00001d013060	PB.12953_size53	TGACCCGGTA	CTGTGTAACT	11	0	0	5	0	2	6	6
NA	PB.12957_size48	AAGTGCTC	GGAAATGA	0	0	0	8	0	1	0	7
Zm00001d013066	PB.12958_size638	TTGCAGAGTG	ACAGCAGCGA	7	0	0	6	9	17	1	4
Zm00001d029808	PB.1295_size73	T	G	6	0	0	4	3	4	2	6
Zm00001d013067	PB.12960_size498	ACAAGTACCTGAACGAGAT	CTTGACGTTGATCTAGCGC	24	0	2	23	31	21	12	4
Zm00001d013072	PB.12963_size73	CCTGTGGGAAACGAGT	TAACGCAAGTGTAGAG	5	0	0	11	2	8	3	1
Zm00001d013076	PB.12966_size67	TCGCTGG	CTAAACA	5	0	0	8	4	5	2	1
Zm00001d013078	PB.12968_size72	CGTCCCTA	TTCTAGCG	15	0	0	9	3	2	4	2
Zm00001d029810	PB.1296_size97	T	C	2	0	0	6	0	2	5	1
Zm00001d013083	PB.12973_size681	T	G	16	1	0	17	4	17	24	12
NA	PB.12975_size70	CTGT	ACAC	0	0	0	0	0	0	0	0
Zm00001d013092	PB.12977_size92	GT	AC	10	0	0	9	4	1	4	4
Zm00001d013097	PB.12981_size66	GGGGCCAC	AACAGGCG	0	0	0	0	2	0	0	0
Zm00001d013108	PB.12986_size196	GATGCT	AGGAGG	27	0	0	38	4	16	18	13
Zm00001d013109	PB.12987_size59	GTGGGGGCCCGCGGTCAGTGGA	AACCCCCGGGCGCACGTCCTTG	1	0	0	9	2	4	2	1
Zm00001d013112	PB.12989_size45	C	T	4	0	0	7	0	6	7	4
Zm00001d013116	PB.12991_size88	TATTAAGCG	CGGAGGATA	22	0	0	27	3	4	8	7
NA	PB.13000_size601	ACGT	CTTA	18	0	0	57	20	90	18	21
Zm00001d013139	PB.13003_size150	GGAAGGGA	AAGGAAAG	10	0	0	4	3	3	3	1
Zm00001d029818	PB.1300_size491	CTGGCTTCTGAAAAGCGCTGTCGGAACAGT	TACATCATGAGCCGATCTCACTTATGTCAC	23	0	0	17	4	2	6	9
Zm00001d013185	PB.13024_size375	CAGCGG	TGCTAA	9	0	0	8	2	3	5	0
Zm00001d013192	PB.13026_size45	TATGTGCTGGTGGGGTCGCAGCAGGGTTATAAGAAGCTTAA	GGCCGAGCCCGCAACGTAGTTAGAACCCCGGCAGCAACCGC	0	0	0	7	0	5	4	3
Zm00001d013195	PB.13028_size77	GTCTTTTACTCTCCG	CCAGGCCGTCTCTTA	3	0	0	5	0	2	1	0
Zm00001d013196	PB.13029_size78	TACACGAATGACCGAGA	AGTCTCCGCAGGATGTG	4	0	0	9	1	0	3	2
Zm00001d013217	PB.13038_size85	TGCTTC	AATCAT	8	0	0	7	4	7	10	3
Zm00001d013222	PB.13043_size66	ACGCTCCTGTAAGAG	TTCACTACAAGCCGC	18	0	0	11	4	5	9	1
Zm00001d013223	PB.13044_size50	ATACTCAGGGAGCATAGTGCGGG	TAGAAGTCAAGATGAGAGAAATC	4	0	0	5	1	5	2	1
NA	PB.13048_size196	GAGTCCAGCCG	CTCCGTCTTGA	0	0	0	0	0	0	0	0
Zm00001d013241	PB.13052_size365	GATGCGAGACTTCGCTCATACCCGACGAGTTCCATGAC	ATCCTACACAACTTTCTCAGTTTAGTTTCCGTTCGCGG	10	0	0	9	2	1	0	2
Zm00001d013243	PB.13054_size42	AATGCCTGA	GGCATGCTC	0	0	0	2	0	0	0	0
Zm00001d013245	PB.13055_size5510	GACCCAACTGAGAGGTGGGA	ATAAACCGCAGAGCAGAAAT	33	0	0	27	3	65	12	7
Zm00001d013247	PB.13056_size188	TTCCGTGCCTCGACGGCAGGCTTGTCGGACAAGTGTTAGTG	GGTTAACTTCTACTCATGATTCAAATTAGTGGACACCCACA	2	0	0	3	0	0	3	3
Zm00001d013249	PB.13057_size70	GC	TT	3	0	0	5	3	0	1	1
Zm00001d013250	PB.13058_size78	CATAC	TGCTG	23	0	0	11	3	6	7	3
Zm00001d013251	PB.13059_size309	CAAGTGTCGAGAGACCGATTCGCATGATGGCGTTTCGTTTGTATCC	TGGAGCAATGATACTTCCCCATTTGTTGTCACAAGATCAGAAGCTT	14	0	0	7	2	1	11	3
Zm00001d013253	PB.13061_size148	GGTTACACCAATC	AACCGTCGTGGCA	7	0	0	21	9	13	3	5
Zm00001d013254	PB.13062_size307	AACGACAA	GGTATTGG	4	0	0	13	1	3	6	3
Zm00001d013256	PB.13063_size409	GAGTCGCCCTGTAATGAAGTT	ATCCTATTTCAAGGCAGCCCA	59	0	1	19	9	10	22	5
Zm00001d013262	PB.13067_size99	C	G	3	0	0	5	0	4	1	0
Zm00001d013267	PB.13071_size212	GTCTATGTGAGCCGATGACTGT	CCTGGCACAGATTATCACACAG	29	0	0	25	6	5	17	22
Zm00001d013271	PB.13073_size50	GTCAACCTGATTAA	ACTGTTTCAGCCGG	1	0	0	4	1	8	5	1
Zm00001d013272	PB.13074_size85	CAAAGGATATCACATGAG	TGGTACGCGCTCTGCCGC	5	0	0	5	2	3	3	2
Zm00001d013273	PB.13075_size191	AGTTGCAATTCT	CAACATGGCCGC	16	0	0	31	3	6	10	7
Zm00001d013274	PB.13076_size137	AAGAACAGGATTCGTCTG	GGAGGTGAAGAAGTCTCT	15	0	0	11	1	1	15	5
Zm00001d013276	PB.13077_size213	GCCCTGTACTACATTTGGTAC	ATTTCAAGTCGTTCGCAACCT	1	0	0	0	0	1	1	0
Zm00001d013278	PB.13078_size468	TGTGAGGGATCCATGGTTATGACTGACTTACTATTCAGGTTCG	CTCCCACTTCTGTCATCCGCAGTCACGCCCGCGCCTGTACCGC	15	0	0	15	4	3	2	6
Zm00001d001500	PB.13079_size134	TCCTACAC	CAACTGTT	5	0	0	20	4	16	3	4
Zm00001d013283	PB.13080_size55	GTCTCACTCCAG	ACGCTGTCTTGT	11	0	0	7	1	2	4	2
Zm00001d013290	PB.13083_size118	GAG	AGA	36	0	0	4	10	6	15	3
Zm00001d013300	PB.13085_size153	T	C	16	0	0	17	3	5	6	2
Zm00001d013301	PB.13087_size86	GACGCCGGACGATAGAG	CGAATTTACTATCGACA	1	0	0	0	0	1	0	0
Zm00001d013307	PB.13091_size41	GAGC	ACAA	5	0	0	2	2	3	2	2
NA	PB.13092_size42	CGGGGTGTGGCG	TCCACCACACTT	3	0	0	3	3	0	2	1
Zm00001d013310	PB.13093_size72	GTGACACAGCTCA	AATGGGGCAGCGG	4	0	0	7	1	6	4	3
Zm00001d013314	PB.13095_size54	GAGCAATTGCC	CTATCGCAAGT	9	0	0	9	2	2	3	2
Zm00001d013318	PB.13097_size271	CAATCGCGCTCCGAACAATGTTGCCAACTC	TGTCGAGATGTTAGGTGGGACCATTGGTAT	8	0	0	11	3	6	19	10
Zm00001d013319	PB.13099_size316	GCTTACGACAGTCCA	ATGCGTACGCAATTC	13	0	0	20	8	22	11	1
Zm00001d027460	PB.130_size143	GAAACCAG	AGTGTAGA	14	0	0	4	4	6	4	4
Zm00001d013323	PB.13101_size65	ACGCGCCA	GTCGAATG	0	0	0	5	0	2	0	0
Zm00001d013330	PB.13106_size185	GGAAGTTTGAC	TCGGACACCGA	37	0	0	32	6	6	19	7
Zm00001d013336	PB.13111_size145	GTCGTCGGGCACAAGCTCGACTCA	AGTCCGAACTCTGGCTCTTGTATG	4	0	0	9	1	4	3	2
Zm00001d013336	PB.13112_size55	TTTACTAGGA	CCGGACGAAT	11	0	0	13	0	0	2	3
NA	PB.13124_size194	CCTCTGTGCGCGGTGGCTG	TTCTCACCTTGACCCATGT	12	0	0	7	4	6	2	1
Zm00001d013367	PB.13125_size6096	GGGACAATA	ACTGAGGGG	246	0	1	252	68	180	86	37
NA	PB.13126_size206	ACGGCACCCCTGGCCGGGGGTGCAACTACG	GTTAATATGGGCCGTCACCTCCGGCTAGTC	0	0	0	0	0	0	0	0
Zm00001d013371	PB.13127_size136	TACGACTATAGCATAA	GGGAGACTAGAGGGCG	12	0	0	4	4	10	13	2
Zm00001d013380	PB.13131_size182	CTAACCCATAATGCTAA	GCGTAGTTGGGCTTGCC	8	0	0	9	2	1	10	2
Zm00001d013389	PB.13135_size262	TAGAATGGTGCTC	AGACGACAAATCT	16	0	0	9	3	5	5	4
Zm00001d013391	PB.13137_size76	CGCTTCCGCCCC	TATGCTTCTAGT	10	0	0	0	1	1	8	0
Zm00001d013392	PB.13138_size50	AGACCAGC	GAGATTAT	5	0	0	8	2	5	1	4
Zm00001d013398	PB.13142_size65	GATCTCATGCCT	AGCTGTGCCTGC	1	0	0	1	0	0	0	0
Zm00001d013402	PB.13143_size358	AGCACATATTGGGTGGCGTGGACA	GATCTCCGGCAAACACTACAAGTT	1	0	0	0	0	0	2	0
Zm00001d013405	PB.13145_size281	CTTCTTA	GCCACGT	2	0	0	4	0	1	6	3
Zm00001d013410	PB.13146_size68	AGAA	GAGG	0	0	0	0	3	1	2	1
Zm00001d013412	PB.13148_size86	GGCTCGGTGATTGCCAGTAAGGCCTAGGTA	AATGTCAGTGCCATTGAAGGTATTGGCACG	0	0	0	2	0	1	0	0
Zm00001d013415	PB.13150_size219	CCCATCCAAACACATCCTCATCCCTGTGGGTTGTTG	AGTTGTTGGCTTTGCATCTTCGTGCACATCGCACGA	8	0	0	6	2	3	7	6
Zm00001d013417	PB.13152_size117	TGTATC	CACCCT	2	0	0	9	3	4	10	3
Zm00001d013420	PB.13154_size76	TT	CG	12	0	1	8	4	7	5	2
Zm00001d013421	PB.13155_size46	GTCT	CCTG	2	0	0	7	0	3	5	0
Zm00001d013424	PB.13156_size653	CAGACAGCTTCC	AGAGGTCTCCTT	35	0	0	97	15	21	12	6
Zm00001d013426	PB.13157_size176	TA	CG	7	0	0	5	1	6	5	0
Zm00001d013427	PB.13158_size318	C	T	21	0	0	37	4	10	8	2
Zm00001d029849	PB.1315_size451	G	C	5	0	0	6	3	4	7	0
Zm00001d013430	PB.13160_size190	GCGTACGCACACGCTGCTGCCGCTTATCGTCAAACTCCTTCT	TGCCGTATGTGTATCATGTTTAGGCGCGACTGGGTCAAGGTC	3	0	1	12	8	6	2	1
Zm00001d013442	PB.13167_size404	CT	TC	36	0	1	24	1	6	17	4
Zm00001d013444	PB.13168_size113	AACTGCTA	GGTGATCG	6	0	0	10	0	6	3	2
Zm00001d013452	PB.13173_size83	GGTGCTTGTAGGACTCGCCGTTGGGACCGATCCGTCTTGAGCCGGCGCTGCACG	AAAATCCCCGATGGGTTTGCAGCTAGATAGCTTCCTCCAGCGTTAACTGAACTA	3	0	0	1	0	0	2	0
Zm00001d013465	PB.13178_size116	TCCTCGGACTCGATGTG	GTGGTAAGGCTCGCACT	0	0	0	7	5	2	2	0
Zm00001d013466	PB.13179_size119	AC	CT	11	0	0	13	5	2	7	8
Zm00001d013469	PB.13181_size74	TTTTCG	CGGCAT	5	0	0	14	4	1	4	4
Zm00001d013485	PB.13186_size52	GCGGTTTATC	ATAACCACCT	7	0	0	4	2	0	5	2
Zm00001d013486	PB.13187_size108	TTGTGAAGTAAATCCCTGTCACTC	CGACTCGTACGGCTTTGCCGGTCT	1	0	0	6	1	3	0	1
Zm00001d013493	PB.13189_size63	ATTAGACTTGCGCC	GACCCGGCCAGATT	0	0	0	0	0	1	0	0
Zm00001d013494	PB.13190_size338	CG	GA	3	0	0	2	0	0	3	0
Zm00001d013497	PB.13193_size50	GAGTCCAGAAACGGTGAT	AGAGTTGACGTGTACAGC	2	0	0	5	0	2	4	3
Zm00001d013498	PB.13194_size42	C	A	5	0	0	2	1	5	2	2
Zm00001d027461	PB.131_size49	GCA	CGG	16	0	0	5	3	5	14	1
Zm00001d013507	PB.13200_size217	TGTGGGGTGAGGGAG	GTCAAAACATAAAGA	13	0	0	58	2	19	8	17
Zm00001d013521	PB.13205_size84	C	T	0	0	0	0	0	2	0	2
Zm00001d013526	PB.13209_size57	G	A	10	0	0	10	1	3	1	2
Zm00001d013528	PB.13211_size177	TA	CG	11	0	1	10	3	7	6	4
Zm00001d013529	PB.13212_size466	GGGGTTGAAAAAATAGG	CCCACGAGGGGGGGGCT	5	0	0	11	0	14	3	3
Zm00001d013530	PB.13213_size51	TAACGCGGCGCGCCGG	CGGTAGAATATAGGCC	20	0	0	8	4	10	6	1
Zm00001d013540	PB.13217_size260	ACTTAAATTT	GTCCGGGACC	18	0	0	23	4	6	14	9
Zm00001d013544	PB.13220_size81	C	T	4	0	0	6	1	2	2	0
NA	PB.13222_size109	CAATCCGTAATGCGCGACCT	GGCCGTAGGGCAGATAGTTG	3	0	0	4	0	1	2	0
Zm00001d029856	PB.1322_size66	TACGGTGC	CGTAACAT	8	0	0	20	0	6	2	1
Zm00001d013566	PB.13235_size79	CAAGC	TGGAT	2	0	0	5	0	2	0	0
Zm00001d013568	PB.13236_size1371	GT	AC	267	0	3	347	38	89	60	21
Zm00001d013590	PB.13246_size389	GGGTGAGAC	AACCACTGG	14	0	0	11	7	3	10	1
Zm00001d013595	PB.13247_size62	CCCATT	TGGGCG	0	0	0	6	1	0	4	0
Zm00001d029859	PB.1324_size244	CCGGGCG	TGACATA	0	0	0	0	0	1	0	0
Zm00001d013607	PB.13254_size258	TATGGATGTG	CGCACTCAAA	17	0	0	35	6	9	9	5
Zm00001d013612	PB.13256_size114	GCCGTAAAACCG	AAAACGGGGGGA	1	0	0	1	0	1	0	0
Zm00001d013626	PB.13259_size116	GGACCACGTCC	AAGGACTTCTT	15	0	0	9	4	10	9	6
Zm00001d029860	PB.1325_size71	AATG	GGAA	11	0	0	8	1	2	3	1
Zm00001d013639	PB.13265_size46	TCACA	ATGTT	2	0	0	2	0	0	0	0
Zm00001d013642	PB.13266_size201	GTG	CGC	27	0	0	25	13	16	26	7
Zm00001d013644	PB.13267_size1126	AAAATTG	GGTTCGC	120	0	0	157	24	49	96	18
NA	PB.13268_size108	CGTTTGCCT	TAGGGAGTC	2	0	0	2	1	0	1	1
Zm00001d013652	PB.13270_size113	TGCACCTGGCCCGACAC	CCTGTTCTTAATAGGTG	5	0	0	17	3	1	8	3
Zm00001d013653	PB.13271_size56	TCTTCAGGGACAATTGGGTTGTTCTCCTCA	CTCGTGCAAGTCGAGAATCCAGGTATAGTG	3	0	0	10	0	5	3	5
Zm00001d013654	PB.13272_size496	GGATCGGCGGGCACT	CCGGTAATCATTCTG	5	0	0	14	2	15	11	10
Zm00001d013656	PB.13274_size47	CT	TC	12	0	0	8	2	4	4	1
Zm00001d013667	PB.13277_size178	CGCCTCTTCCA	GCTTCTCGTTG	8	0	0	9	2	1	6	0
Zm00001d013669	PB.13279_size170	TGCATGATGTAAATT	GCTGATGCAGCGGGA	31	0	0	4	8	3	14	0
Zm00001d013672	PB.13280_size139	TATGTTGCAGTGAGTCG	CTATGCCTTACTCAGTA	4	0	0	16	2	3	5	6
Zm00001d013673	PB.13281_size109	TCTG	CTCC	7	0	0	6	4	3	3	6
Zm00001d013680	PB.13284_size300	T	C	14	0	0	6	2	5	3	6
Zm00001d013683	PB.13285_size568	GGAGGT	CAGAAA	24	0	0	22	2	15	17	13
Zm00001d013692	PB.13287_size268	AACTGCATCGACTAACGT	CCTCATCCTATTCGGTCG	10	0	0	39	4	29	11	7
Zm00001d029868	PB.1328_size104	GAGTGTTGACACGTCTCTGACACT	AGTCACCAGTGTACGGGCATGGTC	2	0	0	7	3	8	4	1
Zm00001d013699	PB.13290_size79	ATCTGGTTTCAGAAGCCCAG	GGACAACCCGGCGCCGTTGA	0	0	0	0	0	0	1	0
NA	PB.13295_size57	GCTTGGCTTTG	AGGCATGCCCC	0	0	0	0	0	0	0	0
Zm00001d013712	PB.13298_size53	CTGTCGCATCTC	ACACGCAGGAAT	8	0	0	1	0	1	3	4
Zm00001d013716	PB.13299_size155	GTTCTGCTTAGTTAGGAAATCCAGCGTAACAT	CCGTCTTACGAGCGAAGCCGTTGAATCGTTGC	4	0	0	4	2	3	4	1
Zm00001d013725	PB.13305_size354	CCACGTTA	TTCGTCCG	44	0	0	64	20	19	39	12
Zm00001d013736	PB.13308_size238	CCCAGTGTCCCG	TTTGTCACTTTA	59	0	0	22	4	11	34	12
Zm00001d013745	PB.13314_size57	CCAGGTGC	TTCAACAT	7	0	0	3	1	1	2	1
Zm00001d013746	PB.13315_size298	TGATGCCTCTTGGGATTTCGCTCGACTGAGAG	ATGCTTTCTCCAACGCCCGCTCTAGTCATTTA	32	0	0	99	4	37	35	13
Zm00001d013751	PB.13318_size397	GATTC	TCCCT	8	0	0	10	6	8	3	1
Zm00001d013757	PB.13321_size220	CGGCGA	TTATAG	27	0	0	28	5	10	12	3
Zm00001d013758	PB.13322_size492	ATAT	TGTC	59	0	1	56	14	30	41	16
Zm00001d013767	PB.13325_size356	G	T	33	0	0	20	7	18	10	3
Zm00001d001520	PB.13334_size146	GAAGG	ACCAC	22	0	0	13	8	15	4	3
NA	PB.13339_size210	CTAGGGAGGGCTCTATTACA	AATATCTTTATCTCGCCGGC	1	0	0	0	0	0	0	0
Zm00001d029889	PB.1336_size812	GCTTGCCCGCAAAATGTGTCAAT	ATCAATTTAGGGGTCACAGTGCC	48	1	0	55	10	24	51	13
Zm00001d013863	PB.13377_size226	CCACCATAGAA	GTGATGCGCCC	4	0	0	9	1	3	2	5
Zm00001d013865	PB.13378_size42	CAGTGTTAGCGCAGGGAGGAAGCC	GGCAACCGTGTTTAAAGAAGGCGT	0	0	0	0	1	2	1	3
Zm00001d013873	PB.13380_size43	ATATT	CCCCA	6	0	0	6	0	6	0	2
Zm00001d013890	PB.13386_size74	C	T	4	0	0	6	1	8	3	2
Zm00001d013908	PB.13394_size306	CTATAGATGG	TGTCGACAAC	4	0	0	6	2	6	6	3
Zm00001d013910	PB.13395_size249	C	A	9	0	0	12	4	8	4	3
Zm00001d013927	PB.13401_size333	TCACAGAGGGCCATCGATACT	CTGTGAGATATACGTCGCGGG	18	0	0	6	2	7	9	5
Zm00001d013934	PB.13402_size65	AGTGTGACGAGG	GACAGCGGAGCT	1	0	0	3	2	3	1	0
Zm00001d013935	PB.13404_size66	AGTCGAACCG	GCGTATGAGA	2	0	0	16	1	1	7	4
Zm00001d013940	PB.13406_size147	CCACGGACGAC	TAGGATTTAGT	3	0	0	18	3	8	10	0
Zm00001d029899	PB.1340_size113	ACCAGTCTC	GAATACTCG	7	0	0	2	0	4	3	0
Zm00001d013956	PB.13410_size53	AGCCGA	GATACC	2	0	0	0	1	0	0	0
NA	PB.13418_size101	A	G	17	0	1	15	4	9	13	4
Zm00001d013976	PB.13419_size53	ACGGCCCAACCTGGTATGTGTAAGGTCACTGCC	TTAATTTGGTTCTAAGCACACGGAACTGTCTTA	0	0	0	4	0	1	2	1
Zm00001d013989	PB.13425_size404	AG	GT	13	0	0	18	3	13	14	5
Zm00001d029906	PB.1342_size75	ATTAGG	CCCGTT	0	0	0	0	0	1	0	0
Zm00001d013999	PB.13430_size220	ATAC	GCGG	35	0	0	12	11	17	9	5
Zm00001d014017	PB.13439_size61	GT	TG	9	0	0	9	3	4	3	3
Zm00001d029910	PB.1343_size561	TGCTAACCGG	CTTCGGGAAT	36	0	1	16	3	13	19	2
Zm00001d014019	PB.13440_size446	CACCTAAGACTCCAACGACCTTGG	TGTTACGAGTCTTGGTTGTGCAAT	36	0	0	38	2	16	32	11
Zm00001d014037	PB.13450_size164	T	C	7	0	0	10	2	3	3	1
Zm00001d014058	PB.13458_size376	TCGTCCACCCCATGT	CGAGTTGTTGGGGAC	28	0	0	26	17	19	30	9
Zm00001d029913	PB.1345_size81	ATTA	GCCC	7	0	0	5	0	4	7	0
NA	PB.13461_size52	CGGTTCAGGTTTAGGGGCAGGTTACCTGCC	GTACCTGAACCCGTAACTGATCCGAGCAAA	0	0	0	0	0	0	0	0
Zm00001d014065	PB.13462_size40	GTCTG	AAACC	0	0	0	1	0	4	1	1
Zm00001d014073	PB.13466_size44	CTGCTTC	TCATCCG	4	0	0	11	1	6	4	1
Zm00001d014079	PB.13468_size44	CT	TG	6	0	0	2	4	1	4	0
Zm00001d029918	PB.1346_size40	TTGGATTAGTA	GCATCCAGCGC	2	0	0	1	0	0	3	1
Zm00001d014085	PB.13472_size192	TGCTA	CTTGT	9	0	0	38	4	11	4	4
Zm00001d014090	PB.13474_size979	CGGTAAAAACCATGTAGTTC	GAACGGGGGTTGCACGACCA	46	0	0	150	30	63	30	26
Zm00001d014093	PB.13476_size139	GGCGTATGGTAGGGGTA	ACAACGAAACGATCAGG	5	0	0	16	3	10	2	1
Zm00001d014108	PB.13481_size151	GGGG	CAAA	23	0	0	11	5	3	12	9
Zm00001d014112	PB.13484_size136	ACCATCCGGAGTCCCACATCCTTTCTCGAATCATGCACGCAAAAAACACCTTGTCTGCAGATCGATGATGAATTCATCCCACGGCCTT	GTACCTTAAGAGTTTGTGCTTCCCTCATCGCTGCATTTATCTGGGGTCGTCCACACATGAGCAAGCAGGACTCCTGCTGTGGTATGCC	5	0	0	5	0	6	7	2
Zm00001d014122	PB.13487_size65	GGAG	ACTA	3	0	0	1	0	5	6	0
Zm00001d014124	PB.13489_size622	ATAAAAGTAAGAAAGTA	GGTGGGAAGGACGGCCG	39	0	0	121	6	36	36	16
Zm00001d014138	PB.13495_size280	CGAGTGGGAAACTAGGCTC	TTCTACAAGGGTCGACACG	17	0	0	21	1	13	5	8
Zm00001d014150	PB.13501_size128	TAACCGTACCGCTCCACGTTCTTAAGGGTGG	AGGATAGGGAAGCTTGTTGCTCCGGTACAAA	13	0	0	10	2	0	5	2
Zm00001d014152	PB.13502_size78	CCTCAAACTA	TTCTCGGTCC	0	0	0	3	0	0	0	0
Zm00001d014159	PB.13506_size1809	GCCGTGGCGAAGCACGT	CATACCTTATGTTGTCC	85	0	1	67	12	48	86	40
NA	PB.13507_size41	GAC	CCA	5	0	0	2	1	3	1	2
Zm00001d014166	PB.13510_size111	CACCAATCACCAGTTG	AGTTGGGAGAGGACCT	0	0	0	2	0	2	0	0
Zm00001d014175	PB.13512_size72	AT	GG	6	0	0	2	2	1	4	2
Zm00001d014179	PB.13514_size143	T	A	23	0	0	34	7	5	20	15
NA	PB.13524_size62	AAT	TGG	6	0	0	6	3	6	8	1
Zm00001d014199	PB.13525_size112	AT	GG	6	0	0	4	1	7	0	2
Zm00001d014203	PB.13528_size319	CGAGATGTCAGG	TACTGCCGTGCA	8	0	0	21	4	4	7	7
Zm00001d029932	PB.1352_size101	CCCATTACGGGGCGCCACG	TTTCCCGACCAAACTTCAC	1	0	0	0	0	1	1	0
Zm00001d014232	PB.13534_size583	GGTACG	CAGGTA	33	0	0	35	6	10	17	18
Zm00001d014246	PB.13539_size43	A	G	7	0	0	2	0	4	4	2
Zm00001d014249	PB.13542_size133	A	G	54	0	0	15	2	5	28	25
Zm00001d014255	PB.13545_size396	ACGCGC	GAATAG	5	0	0	7	2	0	5	2
Zm00001d014258	PB.13547_size747	CATCGAGG	TTCTAGAA	159	0	1	90	35	65	66	27
Zm00001d029938	PB.1354_size322	AC	GT	11	0	2	23	8	10	24	11
Zm00001d014280	PB.13556_size46	GTA	ACG	2	0	0	6	2	3	1	3
NA	PB.13557_size67	GA	AG	0	0	0	0	0	0	0	0
NA	PB.13559_size46	GGCGGA	AATATG	0	0	0	0	0	0	0	0
Zm00001d014286	PB.13560_size1506	C	T	36	0	1	30	6	27	52	31
Zm00001d014291	PB.13561_size305	CACACACT	TGAGTTTC	7	0	0	13	2	13	5	1
Zm00001d014297	PB.13566_size100	T	C	1	0	0	4	0	4	3	0
Zm00001d014314	PB.13573_size73	TCCGCTCTTCGTCAGGTGATA	CTTTTATAGTCCACTAGCCGT	8	0	0	3	0	2	16	1
Zm00001d014321	PB.13577_size178	ATTGGCAGAGAAAGTTCAGAGGGC	TCCCATCTGAGGGACCTGAGCCAT	10	0	0	18	3	3	9	10
Zm00001d029948	PB.1358_size143	TCCTTTAAAGAGTGTATCTT	CTGGCCCGGTCAGAGGGTGA	11	0	0	22	5	12	7	4
Zm00001d027468	PB.135_size364	CTCCCCCGCCCTGCCCTAGTGGCTCCGTA	TATTTTTATTTCATTGGTACAAAGTTACG	45	0	0	22	15	12	17	5
Zm00001d014377	PB.13600_size602	ACGACAGATTA	GGACGGCGCGT	3	0	0	8	0	4	2	0
Zm00001d014378	PB.13602_size161	TTAAATCGTAAT	CAGGGGTAAGGC	10	0	0	7	0	5	10	2
Zm00001d014391	PB.13609_size183	G	C	9	0	0	11	1	5	0	0
Zm00001d014413	PB.13613_size223	TCCACTA	ATACTCG	3	0	0	4	1	0	5	1
Zm00001d014417	PB.13616_size172	TAGC	GCTT	18	0	0	9	2	11	13	9
Zm00001d014418	PB.13617_size378	CCA	GGG	2	0	0	4	1	1	2	0
Zm00001d029963	PB.1361_size56	GTT	TAC	2	0	0	2	0	0	0	0
Zm00001d014422	PB.13621_size615	GGGCGAAGCACTCTACGAATCTTTAATTGCTC	TCTGAGGATGGCTCGTTGGCAGACGTGGAACA	2	0	0	1	1	4	1	2
Zm00001d014423	PB.13622_size135	GACGCTCGTAGTGATACTCTACA	TGTAGCGACGACCGCGAAACGGG	7	0	0	18	0	3	14	4
Zm00001d014425	PB.13623_size53	TCCCCGCA	CTGTTAAG	7	0	0	2	2	0	2	1
Zm00001d014428	PB.13624_size71	ATT	GCG	7	0	0	2	5	1	0	0
Zm00001d014435	PB.13625_size160	CA	AG	8	0	0	8	4	8	4	2
Zm00001d014436	PB.13627_size207	TGCGA	GATTG	20	0	0	17	2	7	6	4
Zm00001d014438	PB.13628_size71	GGG	AAA	7	0	0	3	0	5	3	1
Zm00001d014442	PB.13629_size103	TGTA	CCCT	6	0	0	27	4	4	10	8
Zm00001d014449	PB.13633_size72	ACGAAAAGGCAGC	GGACGGGCATGAA	9	0	0	5	2	1	4	2
Zm00001d014458	PB.13637_size268	TCATGGGCCGATCCTAGGACT	CTGCACAGGAGGTTGCAAGTC	1	0	0	3	1	3	1	0
Zm00001d014467	PB.13641_size418	AGGGGGAGTCTTC	GCTCAACTCGGGA	2	0	1	6	0	5	3	0
Zm00001d014472	PB.13646_size201	ATCGGCGGA	GGTAAGAAG	8	0	0	5	0	1	7	2
Zm00001d014486	PB.13649_size218	TTTCGTTG	CGGTACCA	59	0	0	40	5	9	50	12
Zm00001d014491	PB.13652_size491	C	G	3	0	0	6	2	5	1	1
NA	PB.13653_size129	TAAGTTGTTA	CCGACCACGG	9	0	0	8	2	2	3	2
NA	PB.13654_size101	CTTCCAGCGGGCGCCCTCACTGTATGGGTCA	TCCAAGCAACCGCTTGCGGTAACGCACACTG	1	0	0	0	0	0	0	0
Zm00001d014496	PB.13655_size59	AGGGCTATTAAGGCGCGGG	TAAATCTGCGGCATATCTC	0	0	0	0	0	0	2	0
NA	PB.13666_size74	CT	AG	0	0	0	4	0	0	0	1
Zm00001d014519	PB.13667_size202	TTTCAA	CGATGG	27	0	0	16	7	11	23	7
Zm00001d029973	PB.1366_size131	ATAATCCC	GGGGCATA	16	0	0	11	4	4	17	8
Zm00001d014524	PB.13670_size80	TAGTCGTCGAATCACT	AGACTACTAGCCAGTC	2	0	0	13	1	2	3	1
Zm00001d014525	PB.13671_size59	AAGCGACT	GGAGAGGG	3	0	0	4	7	8	6	2
Zm00001d014526	PB.13672_size436	CCCCCGCGA	TGTAGATCG	27	0	0	53	8	27	17	15
NA	PB.13680_size197	AAAAACAGTAGTAAAGAAATGCGACCA	GGTGTTGACGAAGGCAGGGCAGAGTTG	0	0	0	1	0	1	0	0
Zm00001d014575	PB.13690_size61	A	T	9	0	0	10	0	0	0	0
Zm00001d014585	PB.13693_size116	C	T	19	0	0	11	4	7	11	5
Zm00001d014608	PB.13700_size43	TTGAGG	CCCGCA	3	0	0	0	0	0	0	0
Zm00001d014609	PB.13701_size135	AAACATAGTCAAGGCTAAAGTACCA	CCGGTCGACTGGAATCGGGACTGTG	8	0	0	10	2	0	4	2
Zm00001d014640	PB.13713_size970	TTATGTGTCACTCCTC	CCCCACACTCTCTTCT	15	0	0	15	15	3	6	49
Zm00001d014652	PB.13718_size76	TACGA	CTAAC	1	0	0	4	0	0	2	0
Zm00001d014654	PB.13719_size49	TT	AG	1	0	0	2	0	0	0	0
Zm00001d029979	PB.1371_size57	TCGGCG	CTCTTT	8	0	0	4	1	2	0	1
Zm00001d014664	PB.13725_size84	GTCCAAGCACGGCCTCTACCGA	TCGTGGAGGTACTGCGCGTTTT	10	0	0	7	1	5	3	2
Zm00001d014665	PB.13726_size272	TTAGTCCCTCGGCGAAGGGGTTTTTCATCGGA	CGGAGTTACTCCTATGTAAACCCCCACCTAAG	4	0	0	5	3	2	7	4
Zm00001d014668	PB.13728_size275	GGGTGAATGCGGT	CAACAGCCCGCCA	24	0	0	9	0	5	12	7
Zm00001d014669	PB.13729_size401	ACCAACAGAAATACGGGAGTGAGTCGAATTCGGGTCGCCGT	GTTGGGTCGGGGGTAAAGTCAGCCTAGGCCTCCTCGTTAAG	6	0	0	26	1	17	7	5
Zm00001d014679	PB.13733_size133	GGAGA	AAGTG	11	0	0	16	9	18	12	4
Zm00001d014689	PB.13737_size237	GACATGTGAAATCGGAG	ACTGGAGAGGTCTACGA	5	0	0	3	0	1	6	1
Zm00001d014690	PB.13738_size347	ACGACCCAATC	GGAGGTTGGAT	2	0	0	3	0	1	1	0
Zm00001d014692	PB.13739_size52	C	T	1	0	0	4	1	1	0	3
Zm00001d014701	PB.13743_size118	GC	AT	2	0	0	1	2	4	1	0
Zm00001d014715	PB.13747_size161	TAAAAAA	GGGGGGG	11	0	0	13	3	15	12	3
Zm00001d014719	PB.13749_size57	ACAATCGGCAGTTGGGTA	GAGGGGAATGAGCACACG	4	0	0	5	0	2	4	0
Zm00001d014722	PB.13752_size64	TGC	CCG	5	0	0	8	0	6	1	3
Zm00001d014726	PB.13754_size368	TTATTGTTCGCTGC	CCGGCACCTATGAG	15	0	0	39	3	12	8	10
Zm00001d014732	PB.13758_size387	TTAC	CCGA	43	0	0	38	9	40	10	12
Zm00001d014742	PB.13765_size161	TCGGGGA	CTACTAG	26	0	0	46	6	11	10	7
Zm00001d014756	PB.13773_size130	GTCCGAGAGTGATG	ACTTATATACACCA	0	0	0	1	0	2	2	1
Zm00001d014759	PB.13776_size198	AACCCGC	CGATGAT	13	0	0	16	7	13	10	2
Zm00001d029997	PB.1377_size94	A	C	19	0	0	8	3	2	11	1
NA	PB.13783_size88	T	C	4	0	0	2	0	4	2	0
Zm00001d014771	PB.13784_size55	CGA	GAG	6	0	0	6	1	4	4	3
Zm00001d014772	PB.13785_size364	A	G	46	0	0	28	8	34	16	12
Zm00001d014775	PB.13788_size65	ACTGCGGGATA	GTCCTAAACCT	11	0	0	5	1	5	7	1
Zm00001d014785	PB.13793_size492	C	T	86	0	2	84	16	51	44	30
Zm00001d014792	PB.13799_size700	ACGCCAACCATTCCCGAAC	GTATACCTGCCCTTTCGGT	101	0	0	166	5	19	76	60
Zm00001d030005	PB.1379_size127	TAATATGCGGGAGCAGGATG	ACGCTAAACACGTTGAATCA	11	0	0	8	2	4	8	4
NA	PB.13801_size56	CCTTACGGGTCTGG	TTCCTTTACCGCTA	0	0	0	0	0	0	0	0
Zm00001d014812	PB.13809_size166	G	T	2	0	0	2	0	1	2	0
Zm00001d014813	PB.13811_size54	GT	AC	0	0	0	1	0	0	1	0
Zm00001d014844	PB.13815_size2556	TACA	CGTC	480	0	1	952	25	89	415	399
Zm00001d014848	PB.13818_size809	TCTGC	CTCAG	62	0	1	40	17	36	33	19
Zm00001d014862	PB.13825_size834	ACTTGATATTTTCAGAAA	GACCACGCACCCTGATCC	40	0	0	34	5	18	28	15
Zm00001d030011	PB.1382_size424	ATGAAGA	GAACTAC	31	0	0	23	11	14	16	3
NA	PB.13830_size88	CATCACC	ACCAGTG	0	0	0	0	0	0	0	0
Zm00001d014876	PB.13831_size1156	TGCAGA	GATGCG	16	0	0	38	6	11	10	5
Zm00001d014887	PB.13835_size6524	ACAC	GGGT	389	0	1	266	106	232	171	67
Zm00001d001571	PB.13838_size63	TTCACACTAG	GCTCGGTAGA	8	0	0	8	4	8	5	2
Zm00001d001571	PB.13842_size553	TAGGAGACG	AGTAGAGAT	58	0	0	23	14	13	27	7
Zm00001d001572	PB.13843_size215	CCTACTCTCGTATTCGCGGTCGTCC	TTCGTCTCAACCCCGAGCACTACTT	19	0	0	7	3	8	14	5
Zm00001d014900	PB.13844_size130	TCAG	CTCT	13	0	0	4	2	2	5	0
Zm00001d014901	PB.13845_size286	TGTAAGCCT	GACGGATTC	28	0	0	6	7	10	11	1
Zm00001d014903	PB.13846_size50	CTGTAGGATAGCC	GAACGCTCCGATG	0	0	0	2	1	1	0	0
Zm00001d014909	PB.13848_size321	C	T	14	0	0	7	2	5	20	9
NA	PB.13849_size102	C	G	0	0	0	0	0	0	1	1
Zm00001d030014	PB.1384_size83	T	G	1	0	0	0	0	1	0	1
Zm00001d014912	PB.13851_size207	GTGACACAGTTATCTGTTCAGGGCATGG	AGCGAGTCTCCGATGCGCTCACATGAAA	16	0	0	9	15	9	2	5
Zm00001d014920	PB.13854_size63	G	C	4	0	0	9	5	12	3	2
Zm00001d014920	PB.13855_size722	G	A	39	0	0	41	13	18	32	14
Zm00001d014944	PB.13862_size64	A	G	1	0	0	1	0	1	1	0
Zm00001d014946	PB.13864_size98	AGAAC	GTCCT	10	0	0	9	1	5	7	4
Zm00001d014950	PB.13868_size51	GCGGCCATCACAGCGCACTTCATACGACTCG	ATAATTGGGCGGAAAGTTAATGAGATGTCGA	12	0	0	2	5	1	4	0
Zm00001d014953	PB.13870_size81	AGAAGTGCC	GACGACCTT	10	0	0	8	0	2	3	6
Zm00001d014954	PB.13871_size211	GTCGGGTA	ACAAAACG	14	0	0	36	9	29	8	13
Zm00001d014957	PB.13872_size519	GTTCAGAGACCCATG	ACCAGCTAGTTTGCA	71	0	2	69	20	45	30	37
Zm00001d014961	PB.13874_size104	TCTCCTGAAGTACGGCTAGAAGGTTACGCAA	CTCTGCAGCACGTAATCGCGGCTCCGTTAGG	1	0	0	5	1	0	1	1
Zm00001d014967	PB.13879_size154	GCGTCACTTGCGGTGGC	CTCCAGTCCAGCACAAT	3	0	0	4	0	1	0	2
Zm00001d014968	PB.13880_size224	GCGGCAGGTATC	CTACTTTAAGCT	2	0	0	6	0	3	3	3
Zm00001d014969	PB.13881_size277	GCCGCGC	AGTCTTT	38	0	0	22	13	30	19	4
Zm00001d014977	PB.13888_size715	TCC	GTT	18	0	0	18	3	4	15	9
Zm00001d014986	PB.13892_size68	GAGGTGGGAAG	CGATGTCCCGA	4	0	0	2	0	1	2	2
Zm00001d014993	PB.13895_size4076	GTCTGAGGA	ACTGAGAAG	243	0	0	574	93	243	252	101
Zm00001d030020	PB.1389_size1980	A	G	6	0	1	7	3	0	3	1
Zm00001d015006	PB.13900_size73	ATAATTACAG	TCGGCGGAGC	13	0	0	16	1	5	13	4
NA	PB.13901_size89	ATTATGGT	GACGCATC	0	0	0	0	0	0	0	0
Zm00001d030021	PB.1390_size92	GATC	AGCT	2	0	0	1	0	2	0	0
Zm00001d015020	PB.13910_size47	TCATAACGATAT	AGGGGCTTTCCC	7	0	0	2	1	7	0	0
Zm00001d015025	PB.13911_size71	GCGCAATA	ATCGGCCG	4	0	0	6	2	2	1	1
Zm00001d030026	PB.1391_size472	GACGCTTGGGACA	CGTTGCATAATTC	27	0	0	19	5	8	25	8
Zm00001d015082	PB.13927_size119	ACG	GTT	4	0	0	9	0	1	1	0
Zm00001d030028	PB.1392_size61	GCACGCGGCCGACCCG	CGGGAACCATAGGAAA	1	0	0	1	0	2	1	0
Zm00001d015088	PB.13931_size321	AAGGGGGCTATCA	GCAAACATAGCTT	35	0	0	37	22	51	59	25
Zm00001d015091	PB.13933_size99	TATAGAAGGTTC	GTCCCCGCCCAT	30	0	0	8	0	3	26	4
Zm00001d015114	PB.13945_size252	CCAAGTGCACTCCACCACCGGGGGGTA	TGGCTCAAGTCTTGTAGTTAAAAAAAT	6	0	0	10	1	3	6	6
Zm00001d015115	PB.13946_size54	CGAT	GAGC	5	0	0	5	3	4	5	0
Zm00001d015120	PB.13949_size73	TCACATGGGG	CGCGGCAAAA	3	0	0	5	2	5	4	2
Zm00001d015121	PB.13950_size83	GACGCAC	CGTATGG	11	0	0	12	3	2	6	3
Zm00001d015135	PB.13963_size70	C	T	0	0	0	4	0	0	0	0
Zm00001d015138	PB.13964_size246	ACAAGAACTCCAACGCCATTTGTCTCCCTCT	TATGATCACTTGCTATAGGCGACGAGGGATA	4	0	0	2	0	0	1	0
Zm00001d015148	PB.13968_size53	A	G	4	0	0	3	1	3	3	3
Zm00001d015156	PB.13973_size76	AACCCAT	GCTAACC	10	0	0	11	1	1	6	1
Zm00001d015164	PB.13975_size91	CACGTAGCCATGTCTGGTCGGGAATA	TCTACGATTGGCATCCAGGAAAGGCG	0	0	0	3	1	1	0	1
Zm00001d015168	PB.13976_size932	TTCAATCAGGGATAG	CGTGGCTGAAAGCCA	68	0	0	34	18	39	29	16
Zm00001d015174	PB.13977_size262	GC	AT	4	0	0	17	7	5	10	0
Zm00001d015180	PB.13979_size199	TATGCGATTTGA	CGCAACCGCCAC	12	0	0	13	8	11	8	3
Zm00001d015183	PB.13983_size104	AATGTCATCGCGTAAGGTTATGTATCAATGCCG	CGAACTGCTTGACGGAAACCCACGCTGGCATTA	1	0	0	12	2	8	2	3
Zm00001d015196	PB.13987_size558	TTTCATGCTCACGGG	CCGTGAATCTGTTAA	24	0	0	29	13	28	19	12
Zm00001d015195	PB.13988_size139	AAGATG	GCCGGA	12	0	0	9	3	5	1	2
Zm00001d015203	PB.13993_size232	GT	AC	7	0	0	2	2	9	2	5
Zm00001d030051	PB.1399_size708	GTTCTAAG	TGCTCTTA	34	0	0	21	9	20	40	19
Zm00001d015212	PB.14001_size200	ATCTA	CCTCG	7	0	0	2	0	2	5	3
Zm00001d015213	PB.14003_size173	T	A	6	0	2	31	10	33	9	2
Zm00001d015227	PB.14005_size48	ACCGCGGTCGT	GTTTGCTAGTG	2	0	0	1	0	2	0	1
NA	PB.14006_size238	TGTTCCGAATGAAATG	CTGGTTAGGGTGGGCT	10	0	0	50	9	18	8	6
Zm00001d015231	PB.14007_size240	CTTGCACT	GGCCTGGC	17	0	0	15	9	3	1	4
Zm00001d015234	PB.14009_size40	AACTAGAGCTCCGGGAATCGT	GGTCGAGAACTTAAAGGCTAC	5	0	0	0	0	1	0	2
Zm00001d030053	PB.1400_size75	CGTCCGTTTAAGGGA	GCGATCCCCGGAAAG	0	0	0	1	1	2	0	1
Zm00001d015243	PB.14012_size175	CAAAGT	TGCGTC	18	0	0	3	3	1	18	1
Zm00001d015248	PB.14016_size576	A	G	29	0	0	30	7	12	42	14
Zm00001d030061	PB.1401_size119	GCACTGCTGACGTCCAGTTGCGTAATTCGTAGATTCATAGTGTTGGCGCTAAAACCA	CTGAAAAGAGTTCAGGACCATTCGGAATACGAGACAGCCACAACCTTAACCGTCTTG	5	0	0	5	0	2	3	0
Zm00001d015259	PB.14020_size1686	A	G	46	0	1	72	22	37	103	79
Zm00001d015260	PB.14021_size61	AG	GA	5	0	0	4	0	2	3	5
NA	PB.14022_size61	AGCAAACCCT	GATCGTGGGG	9	0	0	11	2	3	7	2
Zm00001d015269	PB.14023_size94	TCGGGTTAC	CTAAACACG	12	0	0	9	0	8	8	5
Zm00001d015272	PB.14024_size307	TTATAAAAACGTTCCCGGTCTGCTTCTGCATAA	CGGCGGGCGAACCATGATCTCCTCCGCAGTCTC	24	0	0	12	4	8	8	7
Zm00001d015290	PB.14031_size91	T	G	11	0	1	17	3	5	2	3
Zm00001d015292	PB.14032_size119	TAGCGCTGCG	CCTACAGATC	0	0	0	3	3	8	0	0
Zm00001d015293	PB.14033_size416	ACTACGGCGCGTA	CTACAAAGAGAGG	109	0	0	83	9	14	61	55
Zm00001d015300	PB.14037_size451	A	G	100	0	3	37	17	36	33	18
Zm00001d015313	PB.14043_size67	ATTTCCC	GCCGATT	11	0	0	8	2	0	3	6
Zm00001d015314	PB.14044_size566	CAACTGATACCGGCCTC	TTTTGAGGGTTAATGGA	23	0	0	12	9	14	41	8
Zm00001d015325	PB.14046_size126	ACCA	GAAC	6	0	0	14	4	1	3	2
Zm00001d015326	PB.14047_size45	CC	TT	3	0	0	2	0	1	0	1
Zm00001d015329	PB.14050_size355	ATGCTGGAA	TCAAAATCG	20	0	0	27	4	25	8	3
Zm00001d015348	PB.14054_size76	A	G	2	0	0	2	2	5	1	0
Zm00001d030069	PB.1405_size254	AC	GG	3	0	0	7	1	0	0	0
Zm00001d015361	PB.14060_size176	GCGTTT	TTACGC	1	0	0	2	0	0	4	0
NA	PB.14061_size66	AT	CC	3	0	0	1	0	5	2	2
Zm00001d015375	PB.14068_size134	GCTGGCGA	AGCAAATG	10	0	0	5	6	6	8	0
Zm00001d015376	PB.14069_size4787	CAGCTTCCGGCCGCCTCACAAC	AGATACTGCATTAGTCTGTGGT	554	0	0	984	124	291	270	216
Zm00001d015378	PB.14070_size156	T	G	17	0	1	14	5	11	9	1
Zm00001d015389	PB.14073_size69	A	C	4	0	0	2	1	2	3	1
Zm00001d015399	PB.14075_size72	T	G	6	0	0	11	1	1	2	2
NA	PB.14078_size71	TTTGACACAGGCAA	CCCATTCGTCATTG	2	0	0	5	4	1	0	3
Zm00001d015415	PB.14083_size49	TTCCATGCTC	GGATGGAACG	0	0	0	9	0	3	3	1
Zm00001d015421	PB.14084_size100	GAAGTTAAGC	AGCACCGGAT	17	0	0	29	2	10	7	2
Zm00001d015427	PB.14086_size292	G	A	26	0	0	22	7	6	23	2
NA	PB.14089_size407	GGTGGCTTC	TCCATTACT	29	0	0	35	18	33	23	10
Zm00001d030079	PB.1408_size48	CG	TT	5	0	0	3	1	4	1	1
Zm00001d015446	PB.14093_size353	AAGACGGGTCCAACGTCCGGGCGAA	TCAGTAAAGTATGTACTTAATTACG	19	0	0	12	3	5	4	7
Zm00001d015459	PB.14096_size515	ATTTACGG	GGGGGAAC	2	0	0	9	0	5	2	0
Zm00001d015460	PB.14097_size74	GATCAGA	TGATGAG	8	0	0	9	2	9	3	1
Zm00001d015464	PB.14098_size209	CCCTAGGTCGGGACACGCGTGGGTGGCGGGCACGGTTCTGGCGGGGAGCGCAGGGTGCGCTGTGTAATTGATAAAGAGTGGCAAGACAGCATGGTGCGCACTCACGTGGTCGCTTGCCCGGGGTAGGGATCAGGCGCCACGTTATACGGGTTATGCA	CCCTAGGTCAGGACACATGTGGGTGGCGGGCACGGTTCGGGCGGGAAGTCCAGGTCAAGTCCTGTGACTGAAGAAGAGTGGCAAACTAGCATGGTGCACACTCACGTGCTTGCTGGCCCGGAGTAGAGATCAGGCGCCACGTCATACGAGTTATGCA	5	0	3	30	10	5	3	9
Zm00001d027479	PB.140_size53	CCAACCAGTGCACGGCAGAC	TTGCTTGCGCAGGTTGTTCA	1	0	0	2	0	2	0	0
Zm00001d015473	PB.14100_size103	TAAAAT	GCTCCC	11	0	0	19	3	13	5	7
Zm00001d015474	PB.14101_size149	GTGAACGCCTACAGAGACAG	TCTGGTTATCGTGAGAGAGA	3	0	0	9	2	5	0	0
Zm00001d015493	PB.14109_size212	CA	AT	4	0	0	5	1	6	3	5
Zm00001d030083	PB.1410_size53	C	T	0	0	0	0	0	0	0	1
Zm00001d015495	PB.14110_size281	G	C	3	0	0	2	2	2	7	5
Zm00001d015499	PB.14112_size405	TTGGGA	GCAATC	9	0	0	17	3	13	23	18
Zm00001d015504	PB.14113_size185	GTCCTTTATTCTTGTCGACAA	AGTTCGCGCCTCCACAACGGG	3	0	0	1	2	0	3	0
Zm00001d015515	PB.14120_size343	TAGGAGCCG	CCTTTCGGT	1	0	0	0	0	0	0	0
Zm00001d015520	PB.14123_size367	CGAGTGGGCTGAATCATTAGG	TTCACTACTAAGGCAGGCGAA	12	0	0	10	2	8	27	11
NA	PB.14124_size148	CTAAAGAGCAACCAC	TCGGGTGCTGGAGTG	0	0	0	0	0	0	0	0
Zm00001d015526	PB.14126_size50	CTCAC	AGTCT	2	0	0	4	0	2	1	1
Zm00001d015613	PB.14153_size171	GCA	ATC	26	0	0	28	11	13	11	3
Zm00001d015618	PB.14155_size703	T	C	11	0	0	13	3	9	7	2
Zm00001d030094	PB.1415_size208	TGT	CTC	6	0	0	4	1	3	9	3
NA	PB.14180_size41	CC	TT	0	0	0	1	0	0	0	0
Zm00001d015729	PB.14192_size216	CCGCGATGATCTACA	TTCAAGGAGCTCTTT	29	0	0	39	4	7	30	9
Zm00001d015746	PB.14198_size3794	ATTTGACGTCG	CCCCCGGTCGA	1247	0	4	1102	163	280	570	269
Zm00001d027480	PB.141_size56	GATTTCATTCCCAGCGCAC	CGCACTGCCTTAGATTTGT	4	0	0	7	2	4	5	3
Zm00001d015778	PB.14208_size91	A	G	5	0	0	15	0	2	3	1
Zm00001d015829	PB.14230_size723	A	T	4	0	0	8	4	1	9	2
Zm00001d015837	PB.14231_size112	A	G	8	0	0	18	1	7	7	1
NA	PB.14233_size243	T	C	15	0	0	21	4	8	4	4
Zm00001d030108	PB.1423_size174	C	A	1	0	0	0	1	0	0	0
Zm00001d015886	PB.14247_size187	TCGCCGGAA	CGTTTTATC	8	0	0	16	1	10	10	10
Zm00001d015893	PB.14251_size674	G	A	11	0	0	29	7	15	8	10
NA	PB.14253_size162	C	G	1	0	0	0	0	0	0	0
Zm00001d015914	PB.14255_size155	GCGA	CTTC	0	0	0	0	0	0	1	1
Zm00001d015927	PB.14262_size40	GGCC	AAGA	2	0	0	0	0	0	0	0
Zm00001d015932	PB.14264_size87	CGGAATCGT	TAATGATAC	7	0	0	9	3	1	1	2
Zm00001d015956	PB.14271_size305	G	A	2	0	0	2	0	1	4	1
Zm00001d015962	PB.14274_size105	T	C	12	0	1	10	0	4	13	5
Zm00001d015971	PB.14282_size91	TTCAGCCAC	CAAGATGGG	17	0	0	18	3	3	13	5
Zm00001d015973	PB.14283_size45	CCAA	GGGC	2	0	0	11	1	4	1	4
Zm00001d015985	PB.14289_size80	AG	CT	7	0	0	2	0	1	5	1
Zm00001d015992	PB.14293_size161	AACTCCGGG	CTAAGTACA	23	0	0	44	6	6	8	5
Zm00001d016008	PB.14299_size77	ACAATTTGGGAA	TTGGCCCTTCGG	1	0	0	4	2	1	1	0
Zm00001d027484	PB.142_size1091	TCAAAATGTAGGTACCGTGGC	CGGGCGGAAGAACGTACGATT	106	0	0	85	37	47	39	19
Zm00001d016034	PB.14304_size453	CTCTGTTAGCTCGGATCCCTGGAATC	TAAACCACAGGTATGCTTTCCTTTCA	13	0	0	26	4	7	3	2
Zm00001d030126	PB.1430_size126	CGGAATCGA	GAAGGCTAG	8	0	0	13	2	2	5	2
Zm00001d016063	PB.14316_size51	CCCGCACAG	TTAAAGTTA	0	0	0	3	0	1	4	2
Zm00001d016070	PB.14318_size892	CAATAGCGACAAGTCCGGCA	GGGCGATCTTTCACTGAATT	16	0	0	2	3	6	20	8
Zm00001d016075	PB.14320_size62	ACCTCTAACAGTTGTAA	GTTGACGGATACAACGG	6	0	0	10	0	8	4	2
Zm00001d016081	PB.14323_size123	GCCCACGTGGATAATCTCAAACATGGCGCG	ATTTGTAGATCGCCCTAAGCGTGCAAGTAA	1	0	0	2	0	0	3	1
Zm00001d016082	PB.14324_size225	CCATCCTATGGAAAAAAGGGAGGGGCAC	TTGCTAGGCACCGCTGCATTGAACCATT	0	0	0	2	0	2	2	0
Zm00001d016084	PB.14327_size42	GATTGT	AGCCAG	1	0	0	3	2	0	4	1
Zm00001d016105	PB.14333_size61	AGTTC	GAACT	5	0	0	2	0	2	2	1
Zm00001d030132	PB.1433_size40	T	C	1	0	0	2	1	0	0	0
Zm00001d016129	PB.14342_size41	GGCCAGAATAGAA	ATTAGTGGGGTGG	7	0	0	6	2	2	2	3
Zm00001d016130	PB.14343_size104	CAAC	TGGT	2	0	0	1	2	1	3	0
Zm00001d030133	PB.1434_size92	AAGCTGAGCGT	GGATCAGAGAA	28	0	0	9	4	1	23	3
Zm00001d016149	PB.14350_size194	GGGGA	CAACG	0	0	0	1	0	4	1	0
NA	PB.14354_size43	AAGGAGGGAAGTCGCTC	CCAAGAAAGGACGAAGG	0	0	0	0	1	1	0	1
Zm00001d016159	PB.14356_size113	TA	CC	17	0	0	15	3	7	14	4
Zm00001d016165	PB.14359_size1159	CTGCTCCCCGATGCCCTGGC	GCTACTTTTTTCATTTGCTA	29	0	0	21	4	3	22	20
Zm00001d016181	PB.14364_size301	ACATGTTGATCA	GGGCTACCGCTG	9	0	0	9	1	4	25	13
Zm00001d016188	PB.14368_size208	GAAGAACCGCAG	CGCCTGTTATGC	18	0	0	9	3	9	3	2
NA	PB.1436_size162	CGCCAGT	GCTAGCC	18	0	0	17	6	13	12	6
Zm00001d016198	PB.14371_size811	AAC	TGG	193	0	0	120	49	88	77	46
Zm00001d016200	PB.14373_size171	AGACGAAGAAAGTCAGAC	CCGATTGAGCGACGCAGT	15	0	0	15	7	6	9	3
Zm00001d016228	PB.14377_size174	C	T	18	0	0	10	7	7	7	2
Zm00001d016234	PB.14379_size47	TGGCAAGCGACTATGCACTGAA	GTAGGTTAAGTAGAATTTCATG	1	0	0	3	2	0	0	0
Zm00001d030143	PB.1437_size152	CGCCCAGACGAGCCATGCGGCTCTATAACCATTGTTTCCTACT	GATTTGATGATAATGCCTTATATCGCGGTTGACACCCGGGCTC	7	0	0	2	0	0	2	1
Zm00001d016248	PB.14385_size328	AA	GT	28	0	0	14	11	20	27	16
Zm00001d016276	PB.14392_size101	GGGA	CATT	14	0	0	8	4	9	9	4
NA	PB.14395_size95	CTGTGCCCCATGTTGGCCGGAACA	TCCCAAGGTTAACCATTTTCCGGG	0	0	0	0	0	0	0	0
Zm00001d030146	PB.1439_size184	CTGAC	TACGT	24	0	0	20	6	11	14	11
NA	PB.14400_size214	GAT	CGC	0	0	0	0	0	0	0	0
Zm00001d016305	PB.14403_size40	GGGTTGCATGTGGCTTCG	TACCAATGGAACATAGGA	4	0	0	5	5	0	12	2
Zm00001d016311	PB.14405_size110	GATCGGCTCTG	TGATAATGACC	3	0	0	3	1	5	3	1
Zm00001d016326	PB.14409_size828	AATCGCATCGAC	CGCTCGGCGACT	35	0	0	88	12	19	63	22
Zm00001d016332	PB.14410_size52	CAGCAAACCACCAA	TCATCTGGTCGGGG	2	0	0	14	0	5	2	0
Zm00001d016351	PB.14414_size361	CTTACGTCATCCC	TCAGGACGGCTTT	53	0	1	68	50	0	3	151
Zm00001d016358	PB.14415_size125	ATCATGAGT	GGGGCAGAA	28	0	0	9	7	6	12	2
Zm00001d016364	PB.14417_size100	GAGCCAGA	CGCTAGCC	12	0	0	11	7	6	8	5
Zm00001d016365	PB.14418_size446	GGGGGGACTTGAGC	TAACAAGTCACGAT	14	0	0	19	10	12	9	4
Zm00001d030149	PB.1441_size56	GGGT	AACG	13	0	0	7	1	7	4	5
Zm00001d016373	PB.14420_size748	CTGATAGGAGTACTT	TCTGCGAAGAGCGGC	108	0	0	228	17	36	75	51
Zm00001d016378	PB.14422_size79	CCGGCCCTA	AGAATTTCC	9	0	0	14	1	4	3	2
Zm00001d016379	PB.14423_size49	TGGCC	CAATT	2	0	0	3	0	2	0	3
Zm00001d016394	PB.14428_size166	CAA	GCG	50	0	0	35	1	33	42	0
Zm00001d016402	PB.14431_size1600	TCATGTCGTTTTGACCTT	CTCCACTACCCCAGTTCC	59	0	1	37	17	38	55	21
Zm00001d016406	PB.14432_size100	GGAAGCGTAGGTGTATCAGG	ATGGAGACGAAAACGCTCAA	3	0	0	31	1	7	1	8
Zm00001d016407	PB.14433_size445	TTTATTTGTGGATGGCCGCAGGGCGTGGGGGCGACACCGAAA	ACGGACCACATCGATTGATTTATAACAAATAGTGTCGGATCG	25	0	0	33	6	20	15	10
Zm00001d016410	PB.14435_size141	ATGAAGTC	CAAGGAGT	15	0	0	18	2	15	15	5
Zm00001d016411	PB.14436_size1465	AATAGAATCGC	GTAGAGGCGAT	18	0	0	22	3	7	17	2
Zm00001d016438	PB.14439_size77	GCCCTA	CGTTCG	1	0	0	0	2	3	0	2
Zm00001d016441	PB.14442_size569	CTGGACTAGT	TACCTTCTAC	16	0	0	9	0	0	9	2
Zm00001d016442	PB.14443_size47	TTGAG	CCTGT	3	0	0	7	1	0	2	2
Zm00001d016446	PB.14445_size1147	CCACA	TTTAC	41	0	0	94	4	48	12	11
Zm00001d016452	PB.14447_size1100	TTCGGCCGAGCGATTTCGTTTCTATACA	GCTCTTAAGCTATCAAAACGCGATCGTG	21	1	0	31	8	11	38	24
Zm00001d016458	PB.14450_size53	CG	TA	2	0	0	5	1	3	2	0
Zm00001d016459	PB.14451_size222	GCTATGAGTTGC	ATCGCCGCGCAT	65	0	0	50	13	19	38	20
Zm00001d016463	PB.14452_size265	CT	TC	18	0	0	15	5	15	14	1
Zm00001d016469	PB.14454_size199	TT	GC	38	0	0	28	8	21	30	11
Zm00001d016474	PB.14459_size484	AGTGCAGAAGTCGTGGGCACCGC	GTCATGACGACAACATCTGGTAG	28	0	0	31	4	13	13	7
Zm00001d016477	PB.14461_size43	GGAAGTTAGACTG	AAGGAGCGTCTCT	5	0	0	6	1	0	0	3
Zm00001d016479	PB.14462_size1505	AA	TG	94	0	0	89	16	39	48	29
Zm00001d016483	PB.14463_size172	TCTTGAATT	CACCAGGCG	8	0	0	30	0	7	5	14
Zm00001d016486	PB.14464_size80	CCAGGCAATGTGTCACCGGCG	AAGAATTTCTCAGTTGTAAGC	2	0	0	2	0	2	6	4
Zm00001d016496	PB.14469_size202	TTCCTCG	ACTGCTT	10	0	0	29	7	10	6	3
Zm00001d030158	PB.1446_size71	TACGCCACGTACG	GGTATTGACCGTA	2	0	0	3	1	1	2	0
Zm00001d016512	PB.14476_size220	C	T	12	0	0	20	2	6	8	0
Zm00001d030159	PB.1447_size669	GTCTGAGACGGGTT	ACTCAGATTAAAGG	22	0	0	21	6	11	5	2
Zm00001d016521	PB.14480_size264	AG	TA	1	0	0	1	2	0	0	0
Zm00001d016528	PB.14482_size257	GT	AC	16	0	1	14	9	9	8	6
Zm00001d016531	PB.14484_size123	GGTAGGGATA	AACGAAAGGG	5	0	0	6	2	9	2	0
Zm00001d016549	PB.14491_size227	AGGTCCCCAA	CCTCTTTTGG	23	0	0	11	8	19	14	3
Zm00001d016552	PB.14494_size146	CAACAGAGATGGTG	AGGTGACCGGTCAA	8	0	0	22	0	10	4	4
[truncated: 5,481 more rows]
