# Supplementary material for: Variant phasing and haplotypic expression from long-read sequencing in maize
Source: Commun Biol. 2020 Feb 18;3:78. doi: 10.1038/s42003-020-0805-8 (PMC7028979; doi:10.1038/s42003-020-0805-8)
Supplement: Supplementary file 5 — Supplementary Data 3 [file 42003_2020_805_MOESM5_ESM.xlsx]

## Sheet: Sheet1
RefGen_V4	Annotation	Imprint Type	Confirmed imprinting	RefGen_V3	Tissue
Gene ID				Gene ID
Zm00001d002278	OSJNBa0058K23.15 protein; protein	MEG	NO	GRMZM2G107711	Endosperm
Zm00001d004401	Germin-like protein subfamily 1 member 8	MEG	YES	GRMZM2G045809	Endosperm
Zm00001d004707	thylakoid assembly1	MEG	NO	GRMZM2G090086	Endosperm
Zm00001d009908	UDP-glucuronic acid decarboxylase 4	MEG	NO	GRMZM2G007404	Endosperm
Zm00001d010409	Peroxidase 29	MEG	YES	GRMZM2G150134	Endosperm
Zm00001d010451	GDSL esterase/lipase	MEG	NO	GRMZM2G044947	Endosperm
Zm00001d016394	OSJNBa0087H01.6 protein; protein	MEG	NO	GRMZM2G021998	Endosperm
Zm00001d023680	Pollen Ole e 1 allergen and extensin family protein	MEG	NO	GRMZM2G048175	Endosperm
Zm00001d024876	Coatomer subunit beta-1	MEG	YES	GRMZM2G116626	Endosperm
Zm00001d025059	Germin-like protein subfamily 1 member 8	MEG	NO	GRMZM2G166141	Endosperm
Zm00001d026109	Putative polyphenol oxidase family protein	MEG	NO	AC209206.3_FG014	Endosperm
Zm00001d027593	proteasome component3	MEG	NO	GRMZM2G472167	Endosperm
Zm00001d028317	Leucine-rich repeat receptor-like serine/threonine-protein kinase BAM3	MEG	NO	GRMZM2G043584	Endosperm
Zm00001d028398	Glycosyl hydrolase family 10 protein	MEG	NO	GRMZM2G108032	Endosperm
Zm00001d029628	cystatin7	MEG	NO	GRMZM2G148925	Endosperm
Zm00001d030314	Proline-rich protein	MEG	YES	GRMZM2G114356	Endosperm
Zm00001d033528	Protein NRT1/ PTR FAMILY 2.9	MEG	YES	GRMZM2G104542	Endosperm
Zm00001d033585	leaf permease1	MEG	YES	GRMZM5G858417	Endosperm
Zm00001d035561	Expressed protein; Mannose-specific jacalin-related lectin; protein	MEG	YES	GRMZM2G050412	Endosperm
Zm00001d035562	Expressed protein; Mannose-specific jacalin-related lectin; protein	MEG	NO	GRMZM2G163406	Endosperm
Zm00001d037209	Probable RNA-binding protein ARP1	MEG	YES	GRMZM2G073700	Endosperm
Zm00001d037384	Anthocyanidin 3-O-glucosyltransferase	MEG	YES	GRMZM2G383404	Endosperm
Zm00001d037529	Acyl-CoA N-acyltransferase with RING/FYVE/PHD-type zinc finger protein	MEG	NO	GRMZM2G402538	Endosperm
Zm00001d037932	Transducin/WD40 repeat-like superfamily protein	MEG	NO	GRMZM2G325804	Endosperm
Zm00001d040189	no-apical-meristem-related protein1	MEG	YES	GRMZM2G062650	Endosperm
Zm00001d044340	aldehyde dehydrogenase5	MEG	NO	GRMZM2G097706	Endosperm
Zm00001d044895	ATPase%2C coupled to transmembrane movement of substance	MEG	NO	GRMZM5G874756	Endosperm
Zm00001d049608	Polycomb group protein FIE1	MEG	YES	GRMZM2G118205	Endosperm
Zm00001d051923	GDSL esterase/lipase LTL1	MEG	YES	GRMZM2G384780	Endosperm
Zm00001d052376	protein kinase homolog2	MEG	NO	GRMZM2G099754	Endosperm
Zm00001d003773	OTU-like cysteine protease family protein	PEG	NO	GRMZM2G045185	Endosperm
Zm00001d014640	E3 ubiquitin-protein ligase BRE1-like 1	PEG	NO	GRMZM2G162184	Endosperm
Zm00001d015231	Glucan endo-1%2C3-beta-glucosidase 6	PEG	YES	GRMZM2G097207	Endosperm
Zm00001d016351	Eukaryotic initiation factor 4A-2	PEG	YES	GRMZM2G028366	Endosperm
Zm00001d017525	Mitogen-activated protein kinase kinase kinase YODA	PEG	YES	AC209208.3_FG001	Endosperm
Zm00001d019363	Serine/threonine protein phosphatase 2A 59 kDa regulatory subunit B' eta isoform	PEG	YES	GRMZM2G106141	Endosperm
Zm00001d020055	Polyadenylate-binding protein-interacting protein 9	PEG	NO	GRMZM2G093947	Endosperm
Zm00001d020213	Probable receptor-like protein kinase	PEG	YES	GRMZM2G132184	Endosperm
Zm00001d021709	isopentenyl pyrophosphate isomerase1	PEG	YES	GRMZM2G108285	Endosperm
Zm00001d023067	unknown	PEG	NO	NO_V3_ID	Endosperm
Zm00001d023718	defective18	PEG	YES	GRMZM2G091819	Endosperm
Zm00001d025300	Sucrose nonfermenting 4-like protein	PEG	YES	GRMZM5G845175	Endosperm
Zm00001d025750	Probable E3 ubiquitin-protein ligase ARI8	PEG	YES	GRMZM2G006428	Endosperm
Zm00001d030916	Extra-large guanine nucleotide-binding protein 1	PEG	NO	GRMZM2G127739	Endosperm
Zm00001d031018	Ubiquitin-like-specific protease 1D	PEG	NO	GRMZM2G072939	Endosperm
Zm00001d031707	La-related protein 6B	PEG	YES	GRMZM2G045503	Endosperm
Zm00001d034662	Protein kinase APK1A chloroplastic	PEG	YES	GRMZM2G068117	Endosperm
Zm00001d034713	Anthranilate synthase alpha subunit 2 chloroplastic	PEG	YES	GRMZM2G138382	Endosperm
Zm00001d036829	alpha/beta-Hydrolases superfamily protein	PEG	YES	GRMZM2G092895	Endosperm
Zm00001d037446	Protein decapping 5	PEG	YES	GRMZM2G341027	Endosperm
Zm00001d037498	L-tryptophan--pyruvate aminotransferase 1	PEG	YES	GRMZM2G127160	Endosperm
Zm00001d038557	nuclear factor Y subunit C11	PEG	YES	GRMZM2G440949	Endosperm
Zm00001d040010	unknown	PEG	YES	GRMZM2G121683	Endosperm
Zm00001d042613	RING/FYVE/PHD-type zinc finger family protein	PEG	YES	GRMZM2G025703	Endosperm
Zm00001d051404	Putative MAPKKK family protein kinase isoform 1%3B Putative MAPKKK family protein kinase isoform 2	PEG	YES	GRMZM2G093316	Endosperm
Zm00001d052110	opaque endosperm1	PEG	NO	GRMZM2G449909	Endosperm
Zm00001d010409	Peroxidase 29	MEG	YES	GRMZM2G150134	Embryo
Zm00001d025059	Germin-like protein subfamily 1 member 8	MEG	NO	GRMZM2G166141	Embryo
Zm00001d040189	no-apical-meristem-related protein1	MEG	YES	GRMZM2G062650	Embryo
Zm00001d016351	Eukaryotic initiation factor 4A-2	PEG	YES	GRMZM2G028366	Embryo
Zm00001d037498	L-tryptophan--pyruvate aminotransferase 1	PEG	YES	GRMZM2G127160	Embryo
